# Supplementary material for: Lineage-Specific Genes Are Prominent DNA Damage Hotspots during Leukemic Transformation of B Cell Precursors
Source: Cell Rep. 2017 Feb 14;18(7):1687–98. doi: 10.1016/j.celrep.2017.01.057 (PMC5318656; doi:10.1016/j.celrep.2017.01.057)
Supplement: Table S1. BCR-ABL1 γH2AX Regions Summary, Related to Figures 1 and 2 [file mmc2.xlsx]

## Sheet: Sheet1
Region_ID	Chr	Start	End	Normalised RPM	FoldChange	RPKM	Gene_names	Ensembl_IDs
X001	chr12	113388801	113429399	123.421	11.8189	3.32099	AC073553.1, AC073553.2, AC073553.3, Ighj3, Ighj4, Ighm	ENSMUSG00000092683, ENSMUSG00000092737, ENSMUSG00000092748, ENSMUSG00000076619, ENSMUSG00000076618, ENSMUSG00000076617
X002	chr13	21779001	21787899	47.7572	10.1507	5.95305	Hist1h1b, Hist1h2an, Hist1h2bp, Hist1h3i	ENSMUSG00000058773, ENSMUSG00000069309, ENSMUSG00000069308, ENSMUSG00000075032
X003	chr13	22035101	22044099	20.5933	8.55727	2.5912	Hist1h2ag, Hist1h2ah, Hist1h2bj, Hist1h2bk, Hist1h4i	ENSMUSG00000069301, ENSMUSG00000069302, ENSMUSG00000069300, ENSMUSG00000062727, ENSMUSG00000060639
X004	chr1	128585901	128592499	35.1866	8.25572	6.067	Cxcr4	ENSMUSG00000045382
X005	chr13	21710601	21723299	17.1842	6.55323	1.59687	Hist1h2ai, Hist1h2aj, Hist1h2bl, Hist1h2bm, Hist1h3h	ENSMUSG00000071516, ENSMUSG00000080076, ENSMUSG00000094338, ENSMUSG00000096807, ENSMUSG00000069312
X006	chr13	23738701	23765199	107.752	6.38805	4.82097	4930558J22Rik, Gm11336, Hist1h1a, Hist1h1c, Hist1h2ab, Hist1h2bb, Hist1h3a, Hist1h3b, Hist1h3c, Hist1h4a, Hist1h4b	ENSMUSG00000075029, ENSMUSG00000080999, ENSMUSG00000049539, ENSMUSG00000036181, ENSMUSG00000061615, ENSMUSG00000075031, ENSMUSG00000069265, ENSMUSG00000069267, ENSMUSG00000069310, ENSMUSG00000060093, ENSMUSG00000069266
X007	chr13	23530201	23585999	98.5972	6.35037	2.09727	Gm11335, Hist1h1d, Hist1h2ad, Hist1h2ae, Hist1h2af, Hist1h2be, Hist1h2bf, Hist1h2bg, Hist1h2bh, Hist1h3d, Hist1h3e, Hist1h3f, Hist1h3g, Hist1h4d, Hist1h4f, Hist1h4h	ENSMUSG00000085016, ENSMUSG00000052565, ENSMUSG00000071478, ENSMUSG00000069272, ENSMUSG00000061991, ENSMUSG00000047246, ENSMUSG00000069268, ENSMUSG00000058385, ENSMUSG00000064168, ENSMUSG00000062808, ENSMUSG00000069273, ENSMUSG00000059309, ENSMUSG00000062417, ENSMUSG00000061482, ENSMUSG00000069274, ENSMUSG00000060981
X008	chr3	96261801	96270499	25.8858	6.18955	3.54913	Gm20628, Hist2h2bb, Hist2h3b, Hist2h4	ENSMUSG00000093656, ENSMUSG00000050936, ENSMUSG00000074403, ENSMUSG00000091405
X009	chr13	21749601	21754699	11.9252	5.87172	2.8188	Hist1h2ak, Hist1h2bn, Hist1h4k	ENSMUSG00000063021, ENSMUSG00000095217, ENSMUSG00000064288
X010	chr10	60150201	60220599	304.617	5.82832	5.22319	AC155640.1, Chst3	ENSMUSG00000077090, ENSMUSG00000057337
X011	chr1	86524901	86534499	57.4198	5.74517	7.24247	Ptma	ENSMUSG00000026238
X012	chr6	129180401	129186999	11.1029	5.62303	2.04646	Clec2d	ENSMUSG00000030157
X013	chr3	96557201	96562799	25.763	5.61003	5.59948	Gm15441, Txnip	ENSMUSG00000074398, ENSMUSG00000038393
X014	chr4	136140701	136146999	17.6989	5.50838	3.43304	Id3	ENSMUSG00000007872
X015	chr15	74918001	74937099	79.6028	5.41932	5.11101	NA	NA
X016	chr6	117903901	117930299	40.8649	5.35859	1.90312	4933440N22Rik, Hnrnpf	ENSMUSG00000042087, ENSMUSG00000042079
X017	chr2	163602201	163646399	92.8974	5.31628	2.58875	0610039K10Rik, Serinc3, Ttpal	ENSMUSG00000058812, ENSMUSG00000017707, ENSMUSG00000017679
X018	chr2	122147501	122156999	34.5156	5.27041	4.48448	B2m	ENSMUSG00000060802
X019	chr7	3704001	3709299	10.1855	5.08396	2.39282	Rps9	ENSMUSG00000006333
X020	chr17	29489501	29502799	56.0066	5.01536	5.26014	AC163629.2, Pim1	ENSMUSG00000097125, ENSMUSG00000024014
X021	chr19	5793901	5804899	29.0664	4.76848	3.34388	Gm20417, Malat1	ENSMUSG00000092267, ENSMUSG00000092341
X022	chr7	75767601	75782199	51.0757	4.74873	4.43184	RP23-285C18.2	ENSMUSG00000097415
X023	chr17	47592401	47614999	71.1447	4.68518	4.00241	Bysl, Ccnd3, Gm20517, Med20	ENSMUSG00000023988, ENSMUSG00000034165, ENSMUSG00000023984, ENSMUSG00000092558
X024	chr15	74953201	74966799	41.232	4.67384	3.85728	Ly6e	ENSMUSG00000022587
X025	chr7	100492501	100508199	78.7766	4.63677	6.39771	Dnajb13, Ucp2	ENSMUSG00000030708, ENSMUSG00000033685
X026	chr2	144244801	144271299	40.4228	4.45937	1.9664	4930444E06Rik, 8430406I07Rik, Gm11688, SNORA70, Snord17, Snx5	ENSMUSG00000085127, ENSMUSG00000027424, ENSMUSG00000082436, ENSMUSG00000065725, ENSMUSG00000077714, ENSMUSG00000027423
X027	chr1	178332801	178338599	9.64511	4.42349	2.14907	Hnrnpu	ENSMUSG00000039630
X028	chr8	57510501	57522299	18.8966	4.32638	2.08301	Hmgb2	ENSMUSG00000054717
X029	chr5	142898201	142910399	48.7541	4.31953	5.20052	Actb	ENSMUSG00000029580
X030	chr4	149645101	149710899	213.512	4.2328	4.24867	Clstn1, Pik3cd	ENSMUSG00000039953, ENSMUSG00000039936
X031	chr17	35915301	35922799	14.8295	4.14787	2.60574	Mir1894, Mrps18b, Ppp1r10	ENSMUSG00000084751, ENSMUSG00000024436, ENSMUSG00000039220
X032	chr11	106777601	106789199	19.6423	4.12713	2.23499	AL603664.1, Ddx5, Mir3064, Polg2	ENSMUSG00000093133, ENSMUSG00000020719, ENSMUSG00000093273, ENSMUSG00000020718
X033	chr16	95355501	95460699	239.01	4.11182	3.00209	Erg	ENSMUSG00000040732
X034	chr9	40800101	40807199	13.4158	4.05764	2.50789	Hspa8, SNORD14, Snord14e	ENSMUSG00000015656, ENSMUSG00000096263, ENSMUSG00000064791
X035	chr11	87731301	87762499	86.8566	4.00895	3.70918	A430104N18Rik, Bzrap1, Mir142, Rnf43, Supt4h1	ENSMUSG00000084796, ENSMUSG00000034156, ENSMUSG00000065420, ENSMUSG00000034177, ENSMUSG00000020485
X036	chr4	32237401	32342599	191.401	3.95588	2.43494	Bach2, D130062J21Rik, Gm11932	ENSMUSG00000040270, ENSMUSG00000090278, ENSMUSG00000087049
X037	chr11	22813501	22860999	96.1231	3.91897	2.71697	9130230N09Rik, B3gnt2, Commd1, Gm12057, Gm20456, SNORA63	ENSMUSG00000092626, ENSMUSG00000051650, ENSMUSG00000051355, ENSMUSG00000084081, ENSMUSG00000092455, ENSMUSG00000077621
X038	chr17	84178501	84191899	38.9338	3.91689	3.90189	Thada, Zfp36l2	ENSMUSG00000024251, ENSMUSG00000045817
X039	chr10	43575201	43585699	27.0591	3.90037	3.46591	Cd24a	ENSMUSG00000047139
X040	chr11	86578701	86592899	19.0151	3.87908	1.80433	Mir21, Vmp1	ENSMUSG00000065455, ENSMUSG00000018171
X041	chr12	12934401	12943299	23.9065	3.87565	3.62063	Mycn	ENSMUSG00000037169
X042	chr13	33561001	33569499	17.9488	3.85752	2.85094	RNaseP_nuc	ENSMUSG00000089229
X043	chr19	40924101	41035399	195.543	3.84151	2.37522	Blnk, Dntt	ENSMUSG00000061132, ENSMUSG00000025014
X044	chr5	136682401	136706999	64.5543	3.83511	3.5499	Myl10	ENSMUSG00000005474
X045	chr11	44615001	45010199	475.393	3.82156	1.62925	Ebf1, Gm12158	ENSMUSG00000078561, ENSMUSG00000085784
X046	chr4	148609201	148626899	26.0982	3.76996	2.0069	Masp2, Tardbp	ENSMUSG00000028979, ENSMUSG00000041459
X047	chr17	23802501	23829599	41.8656	3.76361	2.10394	Mir5125, Srrm2, Tceb2	ENSMUSG00000092981, ENSMUSG00000039218, ENSMUSG00000055839
X048	chr5	149045001	149054099	12.5742	3.69558	1.8946	Hmgb1	ENSMUSG00000066551
X049	chr16	91537101	91572899	66.9375	3.67401	2.56907	Gm7860, Ifngr2	ENSMUSG00000082535, ENSMUSG00000022965
X050	chr1	161034101	161040899	8.0274	3.67395	1.62222	Dars2, Gas5, SNORD24, SNORD44, Snord47, SNORD74, SNORD75, SNORD78, SNORD79, SNORD81, snosnR60_Z15, Zbtb37	ENSMUSG00000026709, ENSMUSG00000053332, ENSMUSG00000064816, ENSMUSG00000084667, ENSMUSG00000064968, ENSMUSG00000064440, ENSMUSG00000080463, ENSMUSG00000077220, ENSMUSG00000065160, ENSMUSG00000065228, ENSMUSG00000065735, ENSMUSG00000043467
X051	chr2	126668401	126677099	11.0414	3.65627	1.74711	Gabpb1	ENSMUSG00000027361
X052	chr8	122281701	122340199	191.81	3.64861	4.51682	Zfpm1	ENSMUSG00000049577
X053	chr15	79891601	79921899	83.4313	3.63328	3.79929	Apobec3, Cbx7	ENSMUSG00000009585, ENSMUSG00000053411
X054	chr14	115040101	115049499	10.2302	3.60589	1.50611	Mir17, Mir17hg, Mir18, Mir19a, Mir19b-1, Mir20a, Mir92-1	ENSMUSG00000065508, ENSMUSG00000089726, ENSMUSG00000065403, ENSMUSG00000065416, ENSMUSG00000076256, ENSMUSG00000065442, ENSMUSG00000076062
X055	chr1	164435401	164459799	54.8402	3.59821	3.11271	Atp1b1	ENSMUSG00000026576
X056	chr1	87619301	87728599	233.632	3.5822	2.96535	Inpp5d	ENSMUSG00000026288
X057	chr6	120663501	120820799	212.242	3.58168	1.87193	AC084273.1, Atp6v1e1, Cecr2, Slc25a18	ENSMUSG00000093409, ENSMUSG00000019210, ENSMUSG00000071226, ENSMUSG00000004902
X058	chr19	4280101	4315799	84.6835	3.54659	3.30366	Adrbk1, Ankrd13d	ENSMUSG00000024858, ENSMUSG00000005986
X059	chr15	97777001	97834199	150.564	3.5409	3.66826	Hdac7, Slc48a1	ENSMUSG00000022475, ENSMUSG00000081534
X060	chrX	8140601	8145999	9.58709	3.53143	2.47719	2900002K06Rik, Rbm3	ENSMUSG00000055188, ENSMUSG00000031167
X061	chr12	36012601	36042899	39.7482	3.53122	1.83014	Tspan13	ENSMUSG00000020577
X062	chr6	129230701	129238099	8.39887	3.52569	1.58457	AC142191.1	ENSMUSG00000097354
X063	chr11	116846301	116854199	11.8739	3.49603	2.10546	Mettl23, Mfsd11, Srsf2	ENSMUSG00000090266, ENSMUSG00000020818, ENSMUSG00000034120
X064	chr10	43738601	43769599	43.7897	3.45628	1.98772	NA	NA
X065	chr8	83716801	83752799	69.2544	3.43817	2.71281	Cd97, Ddx39	ENSMUSG00000002885, ENSMUSG00000005481
X066	chr4	141299801	141331699	84.5951	3.43568	3.74077	Epha2	ENSMUSG00000006445
X067	chr11	119105301	119137399	66.5388	3.43358	2.92473	Gm11754, Gm11755	ENSMUSG00000086306, ENSMUSG00000086547
X068	chr17	35829301	35838699	26.4441	3.4261	3.97318	Flot1, Tubb5	ENSMUSG00000059714, ENSMUSG00000001525
X069	chr16	16857901	16893899	55.8938	3.42039	2.19414	Igll1, Top3b, Vpreb1	ENSMUSG00000075370, ENSMUSG00000022779, ENSMUSG00000059305
X070	chr1	36292801	36349299	117.948	3.39791	2.9582	Arid5a, Kansl3	ENSMUSG00000037447, ENSMUSG00000010453
X071	chr9	21615201	21716599	191.474	3.38672	2.6795	Smarca4	ENSMUSG00000032187
X072	chr5	65862401	65899599	59.7293	3.38605	2.27861	Rhoh	ENSMUSG00000029204
X073	chr4	126161901	126183499	25.3316	3.38467	1.66463	Sh3d21, Thrap3	ENSMUSG00000073758, ENSMUSG00000043962
X074	chr2	3713101	3782999	114.839	3.38394	2.33209	Fam107b, Gm13185	ENSMUSG00000026655, ENSMUSG00000085205
X075	chr15	103235401	103249899	18.935	3.38357	1.85385	Cbx5, Hnrnpa1, Nfe2	ENSMUSG00000009575, ENSMUSG00000046434, ENSMUSG00000058794
X076	chr11	106304301	106314599	17.3642	3.36456	2.39904	Cd79b	ENSMUSG00000040592
X077	chr3	127785801	127806799	23.5031	3.35594	1.59433	Tifa	ENSMUSG00000046688
X078	chr7	12921601	12928799	14.9065	3.35584	2.94956	2310014L17Rik, Rps5	ENSMUSG00000033967, ENSMUSG00000012848
X079	chr17	34109001	34136599	54.9247	3.35488	2.83519	Brd2, Gm20493, H2-DMa	ENSMUSG00000024335, ENSMUSG00000092246, ENSMUSG00000037649
X080	chr13	58123001	58130399	11.7298	3.35158	2.25948	Hnrnpa0	ENSMUSG00000007836
X081	chr1	177441401	177448599	9.86619	3.34747	1.95431	AC120370.1, Zfp238	ENSMUSG00000097892, ENSMUSG00000063659
X082	chr17	34983301	35019199	65.835	3.33296	2.61998	D17H6S56E-5, Lsm2, Vars, Vwa7	ENSMUSG00000091747, ENSMUSG00000007050, ENSMUSG00000007029, ENSMUSG00000007030
X083	chr18	75362001	75399399	78.8261	3.32523	3.01416	Gm20544, Smad7	ENSMUSG00000092569, ENSMUSG00000025880
X084	chr15	80074801	80083499	20.3561	3.29554	3.35944	Rpl3, Snord83b, snoU83B	ENSMUSG00000060036, ENSMUSG00000077734, ENSMUSG00000088219
X085	chr12	111758101	111840499	96.3605	3.29271	1.6795	Klc1, Ppp1r13b, Xrcc3, Zfyve21	ENSMUSG00000021288, ENSMUSG00000021285, ENSMUSG00000021287, ENSMUSG00000021286
X086	chr19	53526301	53545599	50.9499	3.2887	3.79353	Dusp5	ENSMUSG00000034765
X087	chr17	33994801	34000799	15.9099	3.28131	3.81463	H2-K1	ENSMUSG00000061232
X088	chr15	96685501	96710799	38.3764	3.27648	2.18326	Slc38a2	ENSMUSG00000022462
X089	chr7	109518701	109524799	10.829	3.25449	2.5631	Rpl27a, Snora3, SNORA3, St5	ENSMUSG00000046364, ENSMUSG00000065016, ENSMUSG00000077575, ENSMUSG00000031024
X090	chr1	38643701	38669199	34.0929	3.25052	1.93113	Aff3	ENSMUSG00000037138
X091	chr16	32140201	32165699	41.8321	3.24749	2.37048	Lrrc33	ENSMUSG00000052384
X092	chr9	66508701	66518099	19.7103	3.24611	3.0307	Fbxl22, Herc1, Usp3	ENSMUSG00000050503, ENSMUSG00000038664, ENSMUSG00000032376
X093	chr13	52572901	52652599	119.146	3.24323	2.16138	Syk	ENSMUSG00000021457
X094	chr4	44520101	44712399	421.605	3.227	3.17693	Gm12462, Mir5120, Pax5	ENSMUSG00000086211, ENSMUSG00000092761, ENSMUSG00000014030
X095	chr2	164416501	164443799	54.8446	3.22374	2.91248	Sdc4	ENSMUSG00000017009
X096	chr7	135683701	135716499	35.3921	3.22115	1.56487	Mki67, Ptpre	ENSMUSG00000031004, ENSMUSG00000041836
X097	chr11	116008501	116031999	30.4442	3.21942	1.87929	Galk1, H3f3b, Unk	ENSMUSG00000020766, ENSMUSG00000016559, ENSMUSG00000020770
X098	chr4	130913101	130938499	58.7235	3.2074	3.35944	Laptm5	ENSMUSG00000028581
X099	chr11	83062901	83070899	13.4005	3.19805	2.43743	Slfn2	ENSMUSG00000072620
X100	chr17	35045901	35061699	31.3201	3.18753	2.88865	Clic1, Ddah2, Msh5, U6	ENSMUSG00000007041, ENSMUSG00000007039, ENSMUSG00000007035, ENSMUSG00000096022
X101	chr9	114743301	114782799	80.6412	3.18253	2.97703	Cmtm6, Cmtm7, Gm9888	ENSMUSG00000032434, ENSMUSG00000032436, ENSMUSG00000052724
X102	chr11	119077701	119092799	36.5554	3.17442	3.53447	AL662835.3, Cbx4	ENSMUSG00000097614, ENSMUSG00000039989
X103	chr6	145120001	145181799	110.29	3.16694	2.60824	Casc1, Lrmp	ENSMUSG00000043541, ENSMUSG00000030263
X104	chr11	114667501	114674899	14.1979	3.16485	2.80528	Rpl38	ENSMUSG00000057322
X105	chr5	125382801	125395699	14.4936	3.16421	1.6428	Gm10382, Ubc	ENSMUSG00000072612, ENSMUSG00000008348
X106	chr7	118101901	118130199	32.367	3.16297	1.67254	Arl6ip1, Rps15a	ENSMUSG00000030654, ENSMUSG00000008683
X107	chr2	173224601	173276999	136.692	3.16188	3.81534	Gm14454, Pmepa1	ENSMUSG00000087600, ENSMUSG00000038400
X108	chr6	98917701	99339899	485.51	3.15678	1.68314	Foxp1, Gm20696	ENSMUSG00000030067, ENSMUSG00000030068
X109	chr15	80233201	80261499	30.9266	3.1531	1.60042	Atf4, Rps19bp1, Smcr7l	ENSMUSG00000042406, ENSMUSG00000051518, ENSMUSG00000022412
X110	chr13	54366201	54385899	40.2606	3.14707	2.99569	Cplx2	ENSMUSG00000025867
X111	chr9	32695401	32759399	79.2951	3.14609	1.81634	Ets1	ENSMUSG00000032035
X112	chr16	10767401	10787899	45.4118	3.14214	3.24948	Socs1	ENSMUSG00000038037
X113	chr5	138162701	138171899	16.6391	3.1192	2.66232	Cops6, Mcm7, Mir106b, Mir25, Mir93	ENSMUSG00000019494, ENSMUSG00000029730, ENSMUSG00000065514, ENSMUSG00000065394, ENSMUSG00000065527
X114	chr6	120463101	120486699	52.1551	3.11866	3.25319	Il17ra	ENSMUSG00000002897
X115	chr5	103687101	103858499	221.367	3.1161	1.90186	Aff1	ENSMUSG00000029313
X116	chrY	90734801	90744999	66.2985	3.1141	9.57531	NA	NA
X117	chr14	50924501	50931699	14.3984	3.10642	2.94956	Apex1, Osgep, Tmem55b	ENSMUSG00000035960, ENSMUSG00000006289, ENSMUSG00000035953
X118	chr11	53768801	53782999	30.9045	3.0976	3.21415	Gm17334, Irf1	ENSMUSG00000091191, ENSMUSG00000018899
X119	chr13	41311601	41362199	56.6549	3.0933	1.65457	AC167669.1, Nedd9	ENSMUSG00000097373, ENSMUSG00000021365
X120	chr2	130273201	130281099	18.828	3.09056	3.52377	Idh3b, Nop56, SNORA51, Snord110, SNORD56, Snord57, SNORD86	ENSMUSG00000027406, ENSMUSG00000027405, ENSMUSG00000065287, ENSMUSG00000080610, ENSMUSG00000065289, ENSMUSG00000065272, ENSMUSG00000093645
X121	chr3	88138201	88178499	92.3605	3.08526	3.39097	AC137525.1, Mef2d	ENSMUSG00000096935, ENSMUSG00000001419
X122	chr4	95048101	95054099	13.8801	3.04441	3.44548	BC042782, Gm12703, Jun	ENSMUSG00000087366, ENSMUSG00000052767, ENSMUSG00000052684
X123	chr10	75060301	75069299	14.8078	3.04213	2.45127	Bcr	ENSMUSG00000009681
X124	chr8	25036801	25111699	110.74	3.0406	2.20307	Gm16933, Htra4, Plekha2	ENSMUSG00000086289, ENSMUSG00000037406, ENSMUSG00000031557
X125	chr11	51584201	51607499	38.168	3.02054	2.44895	Agxt2l2, Hnrnpab	ENSMUSG00000020359, ENSMUSG00000020358
X126	chr17	46852001	46858999	11.4713	3.01929	2.45066	NA	NA
X127	chr10	81176501	81183299	21.9281	3.01178	4.82834	4930442H23Rik, Dapk3, Eef2, Snord37	ENSMUSG00000053603, ENSMUSG00000034974, ENSMUSG00000034994, ENSMUSG00000064441
X128	chr11	11684701	11778999	119.332	3.00757	1.89581	Gm11999, Gm12000, Ikzf1	ENSMUSG00000085652, ENSMUSG00000073145, ENSMUSG00000018654
X129	chr19	6046101	6062699	39.2149	3.00726	3.53946	Fau, Mrpl49, Syvn1, Znhit2	ENSMUSG00000038274, ENSMUSG00000007338, ENSMUSG00000024807, ENSMUSG00000075227
X130	chr11	98989801	99005599	17.6204	2.98705	1.67657	SNORA42, Top2a	ENSMUSG00000077285, ENSMUSG00000020914
X131	chr17	35377501	35386399	13.6575	2.98461	2.30803	Gm11131, H2-Q4	ENSMUSG00000079505, ENSMUSG00000035929
X132	chr7	99476001	99483699	12.1384	2.97607	2.37448	Rps3, Snord15a, Snord15b	ENSMUSG00000030744, ENSMUSG00000065822, ENSMUSG00000064966
X133	chr2	93187401	93206399	43.6603	2.96942	3.46489	Trp53i11, Tspan18	ENSMUSG00000068735, ENSMUSG00000027217
X134	chr19	5839601	5846199	16.6438	2.95852	3.80997	Neat1	ENSMUSG00000092274
X135	chr17	29089001	29101699	29.9539	2.94761	3.56987	Cdkn1a	ENSMUSG00000023067
X136	chr16	17978701	17983899	7.4566	2.94516	2.17157	Vpreb2	ENSMUSG00000059280
X137	chr5	100032101	100040499	10.953	2.94386	1.97495	Enoph1, Hnrpdl	ENSMUSG00000029326, ENSMUSG00000029328
X138	chr7	28810401	28825199	31.7954	2.92298	3.26576	Hnrnpl	ENSMUSG00000015165
X139	chr1	132007301	132051199	49.0196	2.92275	1.6974	AC107837.1, Elk4, Mfsd4	ENSMUSG00000097454, ENSMUSG00000026436, ENSMUSG00000059149
X140	chr15	98928801	98939599	12.7594	2.91849	1.7974	Tuba1b	ENSMUSG00000023004
X141	chr10	96616401	96635899	19.6653	2.91796	1.53436	Btg1	ENSMUSG00000036478
X142	chr5	100546101	100571199	31.3288	2.91617	1.89962	Cops4, Plac8	ENSMUSG00000035297, ENSMUSG00000029322
X143	chr7	101449601	101516099	151.759	2.91594	3.47325	Mir139, Pde2a	ENSMUSG00000065446, ENSMUSG00000030653
X144	chr5	65386701	65391799	7.24224	2.91228	2.16307	Lias, Rpl9	ENSMUSG00000029199, ENSMUSG00000047215
X145	chr3	52266301	52354699	92.7549	2.90903	1.59891	Foxo1, Gm20402	ENSMUSG00000044167, ENSMUSG00000092405
X146	chr17	56301901	56326499	49.1333	2.90649	3.04504	Kdm4b, Uhrf1	ENSMUSG00000024201, ENSMUSG00000001228
X147	chr18	60772901	60781699	13.6409	2.90547	2.36387	Gm8731, Rps14	ENSMUSG00000080779, ENSMUSG00000024608
X148	chr10	59946601	59953299	15.0269	2.89161	3.42899	Ddit4	ENSMUSG00000020108
X149	chr4	129070401	129088299	24.3712	2.89132	2.08152	Rnf19b	ENSMUSG00000028793
X150	chr11	62596801	62609799	18.6018	2.88206	2.19137	2410006H16Rik, 4930443B20Rik, BC046404, Snord49a, Snord49b, Snord65, Trpv2	ENSMUSG00000086841, ENSMUSG00000085762, ENSMUSG00000046417, ENSMUSG00000065734, ENSMUSG00000064437, ENSMUSG00000077457, ENSMUSG00000018507
X151	chr6	48735901	48750299	17.6335	2.88076	1.87577	Gimap1, Gimap5, Gm3345	ENSMUSG00000090019, ENSMUSG00000043505, ENSMUSG00000044867
X152	chr9	57622601	57654499	67.0403	2.88023	3.2194	Csk	ENSMUSG00000032312
X153	chr6	115801201	115808799	15.2764	2.87932	3.08002	Cand2, Rpl32, Snora7a	ENSMUSG00000030319, ENSMUSG00000057841, ENSMUSG00000064563
X154	chr2	75680701	75705599	25.079	2.87243	1.54516	E030042O20Rik, Nfe2l2, U6	ENSMUSG00000087222, ENSMUSG00000015839, ENSMUSG00000089015
X155	chr2	164074101	164157999	107.13	2.8706	1.9595	Gm11455, n-R5s207, Stk4	ENSMUSG00000085538, ENSMUSG00000084446, ENSMUSG00000018209
X156	chr15	79525701	79534499	10.5187	2.86679	1.83582	Ddx17, Kdelr3	ENSMUSG00000055065, ENSMUSG00000010830
X157	chr13	31805401	31816899	20.3593	2.85216	2.72645	Foxc1	ENSMUSG00000050295
X158	chr8	126582601	126602899	30.5389	2.85216	2.31673	AC118255.2, Irf2bp2	ENSMUSG00000097060, ENSMUSG00000051495
X159	chr5	136242701	136569399	410.753	2.85088	1.93657	A430110C17Rik, Cux1, Gm16599, Sh2b2	ENSMUSG00000093578, ENSMUSG00000029705, ENSMUSG00000086220, ENSMUSG00000005057
X160	chr8	123102401	123107899	9.54764	2.84574	2.67693	Rpl13, Snord68	ENSMUSG00000000740, ENSMUSG00000064450
X161	chr11	106148101	106162699	29.3562	2.84236	3.10229	Gm10840, Limd2, Map3k3	ENSMUSG00000075480, ENSMUSG00000040699, ENSMUSG00000020700
X162	chr7	122998501	123004099	7.02237	2.83188	1.93888	Rbbp6	ENSMUSG00000030779
X163	chr1	180798701	180821499	23.4214	2.83074	1.58844	AC121292.1, Gm16067, H3f3a	ENSMUSG00000097347, ENSMUSG00000073485, ENSMUSG00000060743
X164	chr4	46450501	46476999	34.7727	2.8274	2.03031	Anp32b	ENSMUSG00000028333
X165	chr8	120735301	120758699	53.3063	2.81759	3.53153	Irf8	ENSMUSG00000041515
X166	chr4	133960801	133972199	17.275	2.80693	2.3542	Dhdds, Hmgn2	ENSMUSG00000012117, ENSMUSG00000003038
X167	chr9	121749401	121758999	9.95977	2.79705	1.61497	AC165080.1, Nktr	ENSMUSG00000097820, ENSMUSG00000032525
X168	chr7	25662301	25756399	123.327	2.77189	2.05028	B9d2, Ccdc97, Exosc5, Hnrnpul1, Tgfb1, Tmem91	ENSMUSG00000063439, ENSMUSG00000002608, ENSMUSG00000061286, ENSMUSG00000040725, ENSMUSG00000002603, ENSMUSG00000061702
X169	chr8	105604101	105639399	45.8627	2.76378	2.0359	Ctcf, Fam65a, Mir1966	ENSMUSG00000005698, ENSMUSG00000038604, ENSMUSG00000089432
X170	chr18	56707301	56764299	59.0907	2.76228	1.62497	Lmnb1, March3	ENSMUSG00000024590, ENSMUSG00000032656
X171	chrX	48154301	48164499	12.1783	2.75788	1.87334	Sash3	ENSMUSG00000031101
X172	chr9	32419301	32541999	124.97	2.75588	1.59856	Fli1, U6	ENSMUSG00000016087, ENSMUSG00000064492
X173	chr9	120127701	120134799	12.596	2.74823	2.78926	Rpsa, Snora62, SNORA62, SNORA73	ENSMUSG00000032518, ENSMUSG00000064925, ENSMUSG00000065041, ENSMUSG00000064380
X174	chr1	165645101	165710399	105.544	2.7431	2.54358	Rcsd1	ENSMUSG00000040723
X175	chr10	95404801	95418299	20.486	2.73944	2.39006	AC167222.1, Socs2	ENSMUSG00000097766, ENSMUSG00000020027
X176	chr15	61984301	61991399	11.4567	2.72262	2.5507	Myc	ENSMUSG00000022346
X177	chr15	81987401	82048799	79.1879	2.72144	2.03894	Desi1, Nhp2l1, Xrcc6	ENSMUSG00000022472, ENSMUSG00000063480, ENSMUSG00000022471
X178	chr1	87850601	87949399	105.489	2.71601	1.68992	Dgkd, Usp40	ENSMUSG00000070738, ENSMUSG00000005501
X179	chr17	33633401	33650399	19.5445	2.69269	1.82899	Gm20507, Hnrnpm, Pram1	ENSMUSG00000092412, ENSMUSG00000059208, ENSMUSG00000032739
X180	chr1	180751801	180758799	6.62603	2.68782	1.50762	Acbd3	ENSMUSG00000026499
X181	chr11	69652101	69682799	33.0461	2.68751	1.71435	2010012P19Rik, BC096441, Cd68, Eif4a1, Fxr2, Mir1934, Mpdu1, Senp3, SNORA48, SNORA67, SNORD10, Sox15, Tnfsf12	ENSMUSG00000085890, ENSMUSG00000018752, ENSMUSG00000018774, ENSMUSG00000059796, ENSMUSG00000018765, ENSMUSG00000088752, ENSMUSG00000018761, ENSMUSG00000005204, ENSMUSG00000084708, ENSMUSG00000065862, ENSMUSG00000089542, ENSMUSG00000041287, ENSMUSG00000097328
X182	chr5	100417801	100432399	14.0061	2.68475	1.52884	AC107744.1	ENSMUSG00000097772
X183	chr16	92592701	92827499	314.331	2.68335	2.13399	AL672278.1, Runx1	ENSMUSG00000097139, ENSMUSG00000022952
X184	chr11	49248501	49263699	17.9469	2.68217	1.88275	Mgat1	ENSMUSG00000020346
X185	chr16	11062601	11077799	25.788	2.68179	2.70555	Litaf, Snn, Txndc11	ENSMUSG00000022500, ENSMUSG00000037972, ENSMUSG00000022498
X186	chr17	35193501	35268599	85.4954	2.67978	1.81616	Atp6v1g2, CR974444.1, Ddx39b, Gm16181, H2-D1, Lta, Ltb, Nfkbil1, SNORD83, Tnf	ENSMUSG00000024403, ENSMUSG00000077807, ENSMUSG00000019432, ENSMUSG00000081650, ENSMUSG00000073411, ENSMUSG00000024402, ENSMUSG00000024399, ENSMUSG00000042419, ENSMUSG00000075770, ENSMUSG00000024401
X187	chr3	90079101	90103199	26.0375	2.67785	1.72438	Tpm3	ENSMUSG00000027940
X188	chr7	4626001	4659699	42.0533	2.67684	1.99211	Ppp6r1, Tmem86b	ENSMUSG00000052296, ENSMUSG00000045282
X189	chr15	5234301	5247099	12.536	2.67546	1.56403	Ptger4	ENSMUSG00000039942
X190	chr17	33819501	33826999	8.51101	2.67525	1.81243	Kank3, Ndufa7, Rps28	ENSMUSG00000042099, ENSMUSG00000041881, ENSMUSG00000067288
X191	chr4	134467401	134479299	18.1937	2.66917	2.44504	AL669982.1, Stmn1	ENSMUSG00000092812, ENSMUSG00000028832
X192	chr11	118157901	118258999	149.726	2.66418	2.3709	Cyth1, Gm11737, U6	ENSMUSG00000017132, ENSMUSG00000080810, ENSMUSG00000088119
X193	chr4	136045101	136053499	13.3713	2.66386	2.54883	Rpl11	ENSMUSG00000059291
X194	chr7	80197401	80242599	55.5762	2.65975	1.97042	Cib1, D330012F22Rik, Gm15504, Sema4b	ENSMUSG00000030538, ENSMUSG00000050973, ENSMUSG00000082954, ENSMUSG00000030539
X195	chr16	8684301	8739399	59.8802	2.6495	1.74563	AC156026.1, Usp7	ENSMUSG00000093050, ENSMUSG00000022710
X196	chr13	51695701	51795599	162.597	2.64049	2.61976	AC126547.1, Gm15440, Sema4d	ENSMUSG00000092648, ENSMUSG00000051107, ENSMUSG00000021451
X197	chr10	82858001	82901899	52.8172	2.62904	1.94172	Txnrd1	ENSMUSG00000020250
X198	chr19	57030101	57120399	96.7058	2.62566	1.72973	Ablim1	ENSMUSG00000025085
X199	chr11	97774801	97782499	10.0079	2.61708	2.10376	1700001P01Rik, Rpl23, Snora21	ENSMUSG00000018543, ENSMUSG00000071415, ENSMUSG00000064901
X200	chr2	18672101	18678299	5.82033	2.61564	1.52005	Bmi1, Commd3	ENSMUSG00000026739, ENSMUSG00000051154
X201	chr5	121204501	121212699	8.70879	2.61162	1.72125	Rpl6, SNORA42	ENSMUSG00000029614, ENSMUSG00000064841
X202	chr15	86050101	86186999	213.819	2.61028	2.53182	7SK, Cerk, Gm15569, Gm15722, Gramd4	ENSMUSG00000088357, ENSMUSG00000035891, ENSMUSG00000086424, ENSMUSG00000089680, ENSMUSG00000035900
X203	chr3	98312601	98320799	8.54062	2.60799	1.68947	Phgdh	ENSMUSG00000053398
X204	chr5	140593801	140625499	47.8887	2.60258	2.45342	Lfng, Ttyh3	ENSMUSG00000029570, ENSMUSG00000036565
X205	chr6	119476601	119487099	14.3148	2.59762	2.21686	Fbxl14	ENSMUSG00000030019
X206	chr16	10815801	10877599	76.3824	2.5948	2.01099	CT010583.1, Rmi2	ENSMUSG00000096921, ENSMUSG00000037991
X207	chr10	99261101	99269699	9.50067	2.59462	1.79772	Dusp6	ENSMUSG00000019960
X208	chr7	63883701	63940899	79.8456	2.58896	2.27444	E030018B13Rik, Klf13	ENSMUSG00000095061, ENSMUSG00000052040
X209	chr5	113812801	113883599	96.4168	2.58873	2.21903	Coro1c, Gm17122, Selplg	ENSMUSG00000004530, ENSMUSG00000090458, ENSMUSG00000048163
X210	chr7	24884501	24933499	64.6087	2.58604	2.14993	Arhgef1, Cd79a, Rps19	ENSMUSG00000040940, ENSMUSG00000003379, ENSMUSG00000040952
X211	chr10	79847501	79867599	36.6953	2.5827	2.97928	BC005764, E130317F20Rik, Gm17134, Ptbp1	ENSMUSG00000035835, ENSMUSG00000091994, ENSMUSG00000090860, ENSMUSG00000006498
X212	chr15	78558601	78572799	25.5184	2.57412	2.93891	Rac2	ENSMUSG00000033220
X213	chr1	88696501	88702999	8.99341	2.57034	2.26503	Arl4c	ENSMUSG00000049866
X214	chr8	84686101	84709899	28.3986	2.56458	1.95595	Lyl1, Nacc1, Nfix, Trmt1	ENSMUSG00000034041, ENSMUSG00000001910, ENSMUSG00000001911, ENSMUSG00000001909
X215	chr7	83637401	83655699	29.7356	2.56269	2.66485	Il16, Stard5	ENSMUSG00000001741, ENSMUSG00000046027
X216	chr11	70642101	70654699	19.1095	2.55546	2.49186	Pfn1, Rnf167, Slc25a11	ENSMUSG00000018293, ENSMUSG00000040746, ENSMUSG00000014606
X217	chr14	24492301	24501499	11.7082	2.55523	2.09115	Rps24	ENSMUSG00000025290
X218	chr11	98445601	98551699	102.775	2.55287	1.59247	Grb7, Ikzf3, U2, Zpbp2	ENSMUSG00000019312, ENSMUSG00000018168, ENSMUSG00000084621, ENSMUSG00000017195
X219	chr5	24800701	24808199	7.23041	2.53481	1.59239	Rheb	ENSMUSG00000028945
X220	chr2	26632701	26640899	13.7909	2.53127	2.78048	5730588L14Rik, AL732311.1, Fam69b, Gm20532, Snora17, Snora43	ENSMUSG00000086775, ENSMUSG00000097052, ENSMUSG00000036186, ENSMUSG00000092356, ENSMUSG00000077192, ENSMUSG00000064858
X221	chr11	69580201	69585499	6.39234	2.52093	1.99948	Trp53, Wrap53	ENSMUSG00000059552, ENSMUSG00000041346
X222	chr5	127590501	127617699	31.1671	2.51986	1.89983	Slc15a4	ENSMUSG00000029416
X223	chr9	107283101	107353199	100.976	2.51826	2.38924	6430571L13Rik, Cish, Gm17040, Gm17041, Hemk1, Mapkapk3	ENSMUSG00000037977, ENSMUSG00000032578, ENSMUSG00000091366, ENSMUSG00000090570, ENSMUSG00000032579, ENSMUSG00000032577
X224	chr5	31195401	31203999	15.6242	2.517	3.01472	Ppm1g, Snx17, Zfp513	ENSMUSG00000029147, ENSMUSG00000029146, ENSMUSG00000043059
X225	chr7	25621401	25650599	50.0401	2.51109	2.84788	Atp5sl, B3gnt8, Bckdha	ENSMUSG00000057229, ENSMUSG00000059479, ENSMUSG00000060376
X226	chr1	167221501	167285599	83.5386	2.49114	2.17729	Uck2	ENSMUSG00000053664
X227	chr7	45117101	45131199	25.2137	2.48752	2.99056	Flt3l, Mir150, Rpl13a, Rps11, Snord32a, Snord33, Snord34, Snord35a, Snord35b	ENSMUSG00000089989, ENSMUSG00000065495, ENSMUSG00000074129, ENSMUSG00000003429, ENSMUSG00000065219, ENSMUSG00000065628, ENSMUSG00000065878, ENSMUSG00000065818, ENSMUSG00000064767
X228	chr17	31645001	31657599	13.7337	2.48679	1.82323	U2af1	ENSMUSG00000061613
X229	chr7	126694701	126706399	22.5396	2.48335	3.22546	Bola2, Coro1a, Slx1b	ENSMUSG00000047721, ENSMUSG00000030707, ENSMUSG00000059772
X230	chr5	30667701	30677199	9.01473	2.47867	1.59083	Cenpa	ENSMUSG00000029177
X231	chr17	31047101	31120099	94.3969	2.47571	2.1694	5S_rRNA, Abcg1	ENSMUSG00000089622, ENSMUSG00000024030
X232	chrX	74268901	74274399	6.5088	2.46799	1.98993	Dnase1l1, Rpl10, Snora70	ENSMUSG00000019088, ENSMUSG00000008682, ENSMUSG00000064981
X233	chr8	94966001	95060799	109.147	2.46784	1.93574	Ccdc135, Gm10286, Gpr56, Gpr97, SNORA7	ENSMUSG00000031786, ENSMUSG00000070111, ENSMUSG00000031785, ENSMUSG00000060470, ENSMUSG00000087705
X234	chr5	115142401	115160399	26.4935	2.46708	2.47526	Mlec	ENSMUSG00000048578
X235	chr3	129266201	129272199	5.54874	2.46512	1.55625	Enpep	ENSMUSG00000028024
X236	chr15	73731701	73764199	54.7362	2.46493	2.83395	Gm628, Ptp4a3	ENSMUSG00000072487, ENSMUSG00000059895
X237	chr11	120343601	120351099	10.6798	2.46352	2.39728	0610009L18Rik, Actg1, AL669855.1	ENSMUSG00000043644, ENSMUSG00000062825, ENSMUSG00000093264
X238	chr17	46013901	46033499	36.7529	2.4628	3.1572	Vegfa	ENSMUSG00000023951
X239	chr14	63368701	63417799	61.9066	2.46171	2.12344	Blk	ENSMUSG00000014453
X240	chr9	116115101	116177299	64.2416	2.46107	1.73975	Tgfbr2	ENSMUSG00000032440
X241	chr11	3321401	3346599	23.0682	2.46043	1.54227	Gm12592, Limk2, Pik3ip1	ENSMUSG00000053263, ENSMUSG00000020451, ENSMUSG00000034614
X242	chr2	127328101	127352499	21.8531	2.4514	1.51275	Astl, Dusp2	ENSMUSG00000050468, ENSMUSG00000027368
X243	chr2	25219901	25225399	8.54813	2.44595	2.62955	Fam166a, Tubb4b	ENSMUSG00000026969, ENSMUSG00000036752
X244	chr12	24705601	24717399	15.8026	2.44369	2.26703	Rrm2	ENSMUSG00000020649
X245	chr7	96209201	96217299	9.13119	2.44311	1.90871	Tenm4	ENSMUSG00000048078
X246	chr17	34180101	34217099	47.9475	2.44187	2.19469	Gm15821, Gm20496, Psmb8, Psmb9, Tap1, Tap2	ENSMUSG00000081512, ENSMUSG00000092550, ENSMUSG00000024338, ENSMUSG00000096727, ENSMUSG00000037321, ENSMUSG00000024339
X247	chr17	48299901	48313299	21.4299	2.44098	2.70929	Treml2	ENSMUSG00000071068
X248	chr11	58025901	58067199	37.6447	2.43752	1.54561	Gm12248, Larp1	ENSMUSG00000086962, ENSMUSG00000037331
X249	chr3	83978501	84040999	59.3999	2.43379	1.61328	D930015E06Rik	ENSMUSG00000033767
X250	chr7	28440801	28448899	9.25317	2.43105	1.94088	Gmfg	ENSMUSG00000060791
X251	chr5	134616801	134639799	23.3824	2.43014	1.72756	Eif4h	ENSMUSG00000040731
X252	chr7	127131601	127138399	9.37515	2.4195	2.3503	Spn	ENSMUSG00000051457
X253	chr10	60275901	60306699	48.2507	2.41944	2.67033	Cdh23, Psap	ENSMUSG00000012819, ENSMUSG00000004207
X254	chr9	21368101	21409199	36.4103	2.4128	1.51298	AC122525.1, Ilf3	ENSMUSG00000097665, ENSMUSG00000032178
X255	chr8	120516701	120583799	108.68	2.40989	2.76851	Gins2, Gse1	ENSMUSG00000031821, ENSMUSG00000031822
X256	chr15	77756801	77842799	129.117	2.40553	2.56957	Myh9, U6	ENSMUSG00000022443, ENSMUSG00000084497
X257	chr7	16780001	16799299	29.4459	2.40431	2.61227	Slc1a5	ENSMUSG00000001918
X258	chr4	140698701	140727999	51.3906	2.40138	3.00564	AL954710.1, Padi6, Rcc2	ENSMUSG00000093071, ENSMUSG00000040935, ENSMUSG00000040945
X259	chr14	121278901	121379999	127.142	2.40094	2.15529	Farp1, Stk24	ENSMUSG00000025555, ENSMUSG00000063410
X260	chr1	38626201	38633699	7.37096	2.39995	1.68504	Aff3	ENSMUSG00000037138
X261	chr11	83224601	83229999	5.74652	2.398	1.82572	AI662270	ENSMUSG00000087107
X262	chr2	38588401	38593699	5.87126	2.39695	1.90114	Psmb7	ENSMUSG00000026750
X263	chr6	143171101	143178499	6.57907	2.39655	1.52588	NA	NA
X264	chr4	57054801	57144999	83.9792	2.39333	1.59926	Epb4.1l4b	ENSMUSG00000028434
X265	chr2	180257301	180262699	7.45228	2.39099	2.37263	Cables2, Mir3091, Rps21	ENSMUSG00000038990, ENSMUSG00000092827, ENSMUSG00000039001
X266	chr15	78322001	78355999	30.6823	2.3898	1.55178	Csf2rb	ENSMUSG00000071713
X267	chr1	171632501	171639599	7.07528	2.38011	1.71882	Slamf7	ENSMUSG00000038179
X268	chr5	122158001	122178299	28.5044	2.37454	2.42583	Ppp1cc	ENSMUSG00000004455
X269	chr19	5490301	5500899	15.0589	2.36423	2.46224	Cfl1, Snx32	ENSMUSG00000056201, ENSMUSG00000056185
X270	chr4	117146801	117156199	15.5579	2.36378	2.869	Best4-ps, Gm13015, Rps8, SNORD38, Snord38a, SNORD46, Snord55	ENSMUSG00000033872, ENSMUSG00000070834, ENSMUSG00000047675, ENSMUSG00000064542, ENSMUSG00000065680, ENSMUSG00000064751, ENSMUSG00000092680
X271	chr8	71700601	71725699	31.4032	2.35986	2.17124	B3gnt3, Fcho1	ENSMUSG00000031803, ENSMUSG00000070000
X272	chr18	35808101	35866799	74.4778	2.35283	2.2067	Cxxc5	ENSMUSG00000046668
X273	chr6	86518701	86527499	10.4785	2.35046	2.0727	AC158662.2, Pcbp1	ENSMUSG00000097048, ENSMUSG00000051695
X274	chr11	97988101	98000199	11.4765	2.35046	1.65093	Arl5c	ENSMUSG00000038352
X275	chr2	128125101	128162299	42.3641	2.34495	1.98561	Bcl2l11	ENSMUSG00000027381
X276	chr11	116434101	116445899	16.6695	2.34172	2.46576	Fam100b, Qrich2	ENSMUSG00000050628, ENSMUSG00000070331
X277	chr8	70890301	70898999	12.9272	2.33922	2.5957	Rpl18a, Slc5a5, Snora68	ENSMUSG00000045128, ENSMUSG00000000792, ENSMUSG00000077563
X278	chr9	119967601	119984899	26.1446	2.33824	2.64068	Csrnp1, Ttc21a	ENSMUSG00000032515, ENSMUSG00000032514
X279	chr8	121946101	121957299	15.3787	2.33725	2.40012	Banp	ENSMUSG00000025316
X280	chr7	127014001	127037099	29.6291	2.33096	2.24645	2900092E17Rik, Gm20418, Kif22, Maz, Mvp, Prrt2	ENSMUSG00000030680, ENSMUSG00000092534, ENSMUSG00000030677, ENSMUSG00000030678, ENSMUSG00000030681, ENSMUSG00000045114
X281	chr7	45705301	45722699	25.8868	2.32818	2.60803	Dbp, Fam83e, Rpl18, Sphk2	ENSMUSG00000059824, ENSMUSG00000054161, ENSMUSG00000059070, ENSMUSG00000057342
X282	chr8	84659601	84675599	17.4476	2.32088	1.91617	AC145556.1, Ier2, Nacc1	ENSMUSG00000097193, ENSMUSG00000053560, ENSMUSG00000001910
X283	chr4	150580901	150627399	48.3427	2.3133	1.83128	Rere	ENSMUSG00000039852
X284	chr4	40800701	40855099	53.8611	2.31032	1.74574	AL833775.1, AL833775.2, B4galt1, mmu-mir-5123	ENSMUSG00000094959, ENSMUSG00000095871, ENSMUSG00000028413, ENSMUSG00000096377
X285	chr15	96566601	96623099	50.116	2.30577	1.56633	Slc38a1	ENSMUSG00000023169
X286	chr2	167059601	167067899	11.0857	2.30447	2.35978	1500012F01Rik, Snord12, SNORD12, Znfx1	ENSMUSG00000074578, ENSMUSG00000077698, ENSMUSG00000077515, ENSMUSG00000039501
X287	chr2	174326701	174347599	21.1272	2.29586	1.79103	Gm20721, Gnas	ENSMUSG00000090625, ENSMUSG00000027523
X288	chr13	30743001	30768099	21.8729	2.29395	1.54496	Irf4	ENSMUSG00000021356
X289	chr17	35855801	35877699	22.6186	2.29217	1.83218	5530401N12Rik, Mdc1, Nrm, Ppp1r18	ENSMUSG00000087443, ENSMUSG00000061607, ENSMUSG00000059791, ENSMUSG00000034595
X290	chr11	58974001	58992499	22.8246	2.29032	2.19005	2310058D17Rik, Trim11	ENSMUSG00000085379, ENSMUSG00000020455
X291	chr7	101820401	101839199	25.1893	2.28934	2.37916	Gm10602, Inppl1, Phox2a	ENSMUSG00000073985, ENSMUSG00000032737, ENSMUSG00000007946
X292	chr8	84198801	84226999	32.6167	2.2887	2.0542	Mir23a, Mir24-2, Mir27a, RP24-64D24.4, Zswim4	ENSMUSG00000065611, ENSMUSG00000065541, ENSMUSG00000065444, ENSMUSG00000097296, ENSMUSG00000035671
X293	chr1	172499201	172509599	14.2745	2.28778	2.43861	Tagln2	ENSMUSG00000026547
X294	chr3	131106101	131227299	107.677	2.28664	1.57894	Lef1	ENSMUSG00000027985
X295	chr19	37433601	37442699	8.00771	2.2843	1.56531	Hhex	ENSMUSG00000024986
X296	chr12	16989201	17000499	13.0271	2.28208	2.05221	Pqlc3	ENSMUSG00000045679
X297	chr14	25458301	25671199	295.059	2.28207	2.46691	AC154455.1, D930049A15Rik, Mir3075, Zmiz1	ENSMUSG00000097136, ENSMUSG00000087535, ENSMUSG00000093081, ENSMUSG00000007817
X298	chr10	69335301	69353099	18.8328	2.27825	1.88584	Cdk1	ENSMUSG00000019942
X299	chr16	23980301	23990099	10.6597	2.27514	1.94095	Bcl6	ENSMUSG00000022508
X300	chr9	106683501	106689399	5.22544	2.27123	1.58264	Rad54l2, Tex264	ENSMUSG00000040661, ENSMUSG00000040813
X301	chr12	17544301	17554699	8.91606	2.27005	1.53248	Odc1, SNORA42	ENSMUSG00000011179, ENSMUSG00000064427
X302	chr17	24406601	24427699	18.5751	2.26472	1.57648	Abca3, D330041H03Rik, Eci1, Rnps1	ENSMUSG00000024130, ENSMUSG00000073437, ENSMUSG00000024132, ENSMUSG00000034681
X303	chr2	164876101	164906699	30.6338	2.25858	1.79658	Pcif1, Zfp335	ENSMUSG00000039849, ENSMUSG00000039834
X304	chr6	146599301	146605499	5.34742	2.25849	1.54807	Tm7sf3	ENSMUSG00000040234
X305	chr17	27550801	27607699	62.9244	2.25801	1.98498	AI413582, C130040N14Rik, Hmga1, Nudt3	ENSMUSG00000062753, ENSMUSG00000073429, ENSMUSG00000046711, ENSMUSG00000024213
X306	chr2	152786801	152794799	6.75474	2.25001	1.52	NA	NA
X307	chr11	109447001	109474099	26.7288	2.24995	1.77545	Amz2, Arsg, mmu-mir-1194, Slc16a6	ENSMUSG00000020610, ENSMUSG00000020604, ENSMUSG00000080530, ENSMUSG00000041920
X308	chr13	51651001	51661899	9.69689	2.24973	1.60162	Secisbp2	ENSMUSG00000035139
X309	chr1	39367001	39377099	8.99185	2.24801	1.60381	Rpl31, Tbc1d8	ENSMUSG00000073702, ENSMUSG00000003134
X310	chr2	167933701	167981999	61.8988	2.2444	2.31145	Fam65c, Ptpn1	ENSMUSG00000074577, ENSMUSG00000027540
X311	chr11	60104201	60214299	140.984	2.24289	2.31079	4930412M03Rik, Rai1, Srebf1	ENSMUSG00000051008, ENSMUSG00000062115, ENSMUSG00000020538
X312	chrX	37079901	37085199	4.63962	2.24019	1.58156	Rpl39, Snora69	ENSMUSG00000079641, ENSMUSG00000065642
X313	chr7	132686701	132743099	56.8739	2.23885	1.82242	Fam53b, Lhpp	ENSMUSG00000030956, ENSMUSG00000030946
X314	chr14	60733901	60767099	32.3877	2.23459	1.76575	Spata13	ENSMUSG00000021990
X315	chr4	46532701	46611799	66.4295	2.23354	1.52065	Coro2a, Gm16731, Tbc1d2, Trim14	ENSMUSG00000028337, ENSMUSG00000085990, ENSMUSG00000039813, ENSMUSG00000039853
X316	chr7	28350601	28389699	38.2933	2.22289	1.78028	Med29, Plekhg2, Rps16, SNORA40, Zfp36	ENSMUSG00000003444, ENSMUSG00000037552, ENSMUSG00000037563, ENSMUSG00000077711, ENSMUSG00000044786
X317	chr2	122057901	122063399	5.75403	2.22142	1.90307	Spg11	ENSMUSG00000033396
X318	chr19	4148701	4202999	69.2516	2.22003	2.32074	AC109138.2, Carns1, Coro1b, Ppp1ca, Ptprcap, Rad9, Rps6kb2, Tbc1d10c	ENSMUSG00000097233, ENSMUSG00000075289, ENSMUSG00000024835, ENSMUSG00000040385, ENSMUSG00000045826, ENSMUSG00000024824, ENSMUSG00000024830, ENSMUSG00000040247
X319	chr5	121809701	121839599	45.7255	2.21179	2.79137	Atxn2, Sh2b3	ENSMUSG00000042605, ENSMUSG00000042594
X320	chr14	75844501	75849599	5.62652	2.20618	2.01829	Gm4285, Snora31, Tpt1	ENSMUSG00000085829, ENSMUSG00000065147, ENSMUSG00000060126
X321	chr5	23853101	23860799	7.28057	2.20333	1.73151	AC117663.1	ENSMUSG00000097180
X322	chr13	55444201	55473299	40.622	2.2032	2.55623	Grk6, Prr7	ENSMUSG00000074886, ENSMUSG00000034686
X323	chr9	20635201	20645499	9.92704	2.20077	1.76661	Fbxl12, Ubl5	ENSMUSG00000066892, ENSMUSG00000084786
X324	chr10	127063501	127070299	9.14068	2.19946	2.46526	Cdk4, Tspan31	ENSMUSG00000006728, ENSMUSG00000006736
X325	chr3	83893601	83917399	27.7094	2.19752	2.13658	D930015E06Rik	ENSMUSG00000033767
X326	chr11	6546301	6627199	71.3763	2.19522	1.62047	Ccm2, Gm11975, Nacad, SNORA5, Snora5c, Tbrg4	ENSMUSG00000000378, ENSMUSG00000084231, ENSMUSG00000041073, ENSMUSG00000064495, ENSMUSG00000065686, ENSMUSG00000000384
X327	chr11	74829401	74846799	23.7749	2.19159	2.5132	Mnt	ENSMUSG00000000282
X328	chr2	181353501	181360999	7.64928	2.19151	1.87613	Arfrp1, Rtel1	ENSMUSG00000038671, ENSMUSG00000038685
X329	chr11	46192001	46312999	108.323	2.18995	1.64758	Cyfip2, Fndc9, Gm12568	ENSMUSG00000020340, ENSMUSG00000048721, ENSMUSG00000081078
X330	chr6	147089401	147102899	12.0718	2.18807	1.64698	Klhdc5	ENSMUSG00000040102
X331	chr17	45555701	45596199	43.6124	2.18628	1.98465	Gm17080, Hsp90ab1, Nfkbie, Slc29a1, Slc35b2	ENSMUSG00000067389, ENSMUSG00000023944, ENSMUSG00000023947, ENSMUSG00000023942, ENSMUSG00000037089
X332	chr2	173021701	173050099	33.1946	2.18601	2.15441	Gm14453, Gm20490, Rbm38	ENSMUSG00000087442, ENSMUSG00000092596, ENSMUSG00000027510
X333	chr4	63362101	63411799	55.638	2.18452	2.06461	4933437N03Rik, Akna, Orm2	ENSMUSG00000086953, ENSMUSG00000039158, ENSMUSG00000061540
X334	chr7	16399001	16438699	44.1409	2.18137	2.05308	Zc3h4	ENSMUSG00000059273
X335	chr2	174463201	174470299	6.65409	2.18092	1.73105	Atp5e, Slmo2	ENSMUSG00000016252, ENSMUSG00000016257
X336	chr14	21844201	21849499	6.69475	2.17848	2.33546	A430057M04Rik, Comtd1, Vdac2	ENSMUSG00000090564, ENSMUSG00000021773, ENSMUSG00000021771
X337	chr13	56069701	56136799	81.286	2.17803	2.23979	H2afy	ENSMUSG00000015937
X338	chr10	80387701	80433999	52.8067	2.17508	2.11118	Mbd3, Tcf3, Uqcr11	ENSMUSG00000035478, ENSMUSG00000020167, ENSMUSG00000020163
X339	chr11	88506601	88519599	10.5776	2.17448	1.50656	NA	NA
X340	chr5	143900401	143908699	7.84982	2.17215	1.75283	Aimp2, Eif2ak1	ENSMUSG00000029610, ENSMUSG00000029613
X341	chr17	28321901	28333399	11.5673	2.17033	1.86547	Fance, Rpl10a, Tead3	ENSMUSG00000007570, ENSMUSG00000037805, ENSMUSG00000002249
X342	chr15	99395301	99411999	15.4067	2.16637	1.71363	Tmbim6	ENSMUSG00000023010
X343	chr10	4265201	4271799	5.49349	2.16611	1.54636	Akap12	ENSMUSG00000038587
X344	chr11	95827901	95843899	21.2689	2.1629	2.47256	Abi3, Gngt2, Phospho1, Zfp652	ENSMUSG00000018381, ENSMUSG00000038811, ENSMUSG00000050860, ENSMUSG00000075595
X345	chr8	94459201	94530599	58.4352	2.16182	1.52287	Nlrc5	ENSMUSG00000074151
X346	chr7	29169801	29180499	11.3557	2.15976	1.97655	Ggn, Psmd8, Spred3	ENSMUSG00000031493, ENSMUSG00000030591, ENSMUSG00000037239
X347	chr11	117808601	117824999	19.6528	2.15629	2.23484	Gm20708, Syngr2, Tk1	ENSMUSG00000093485, ENSMUSG00000048277, ENSMUSG00000025574
X348	chr11	121219501	121229399	12.0524	2.14959	2.27665	BC017643, Hexdc	ENSMUSG00000039294, ENSMUSG00000039307
X349	chr6	127398201	127408099	9.86428	2.14827	1.86431	NA	NA
X350	chr9	45251001	45271299	24.2675	2.14723	2.23758	Gm20612, Il10ra	ENSMUSG00000093722, ENSMUSG00000032089
X351	chr10	128508001	128526199	20.0538	2.14263	2.06629	Esyt1	ENSMUSG00000025366
X352	chr10	80663201	80680799	25.4171	2.14175	2.70917	Mknk2	ENSMUSG00000020190
X353	chr4	135314301	135332899	16.2144	2.13984	1.63663	Srrm1	ENSMUSG00000028809
X354	chr18	77773501	77787299	11.2633	2.13958	1.53251	Atp5a1	ENSMUSG00000025428
X355	chr7	4136501	4149999	13.202	2.13883	1.83677	D030047H15Rik, Leng8, Leng9, Ttyh1	ENSMUSG00000085886, ENSMUSG00000035545, ENSMUSG00000043432, ENSMUSG00000030428
X356	chr7	38182101	38193299	9.77744	2.13816	1.64014	1600014C10Rik	ENSMUSG00000054676
X357	chr13	56171401	56179199	8.00141	2.13231	1.93202	Tifab	ENSMUSG00000049625
X358	chr14	54635901	54660899	21.6941	2.13184	1.63451	4930579G18Rik, Acin1, Cdh24, Gm17606	ENSMUSG00000040840, ENSMUSG00000022185, ENSMUSG00000059674, ENSMUSG00000091306
X359	chr5	113790701	113800999	15.1758	2.12915	2.77851	Tmem119	ENSMUSG00000054675
X360	chr15	58941601	59082999	126.843	2.12787	1.69241	Mtss1	ENSMUSG00000022353
X361	chr6	29526201	29543499	15.051	2.12762	1.64164	Irf5, Tnpo3	ENSMUSG00000029771, ENSMUSG00000012535
X362	chr13	43241001	43276699	29.4811	2.12578	1.55938	NA	NA
X363	chr7	16822501	16873699	51.9043	2.12269	1.91676	AC148981.1, Prkd2, Strn4	ENSMUSG00000097842, ENSMUSG00000041187, ENSMUSG00000030374
X364	chr14	25153601	25162499	7.8739	2.1216	1.67369	NA	NA
X365	chr6	125143601	125189799	40.9339	2.12047	1.67681	Gapdh, Iffo1, Ncapd2, Nop2, Scarna10	ENSMUSG00000057666, ENSMUSG00000038271, ENSMUSG00000038252, ENSMUSG00000038279, ENSMUSG00000089617
X366	chrX	12034701	12081899	41.2213	2.11984	1.65324	Bcor	ENSMUSG00000040363
X367	chr15	79709601	79750899	46.6548	2.11619	2.14177	Gm16575, Gm16576, Gtpbp1, Sun2	ENSMUSG00000089796, ENSMUSG00000087543, ENSMUSG00000042535, ENSMUSG00000042524
X368	chr15	100223301	100230299	5.97589	2.11542	1.61929	Atf1	ENSMUSG00000023027
X369	chr2	151966101	151980899	18.1337	2.11542	2.32388	Fam110a, Mir1953	ENSMUSG00000027459, ENSMUSG00000088491
X370	chr19	6083801	6100699	15.4956	2.11463	1.7396	Cdca5, Zfpl1	ENSMUSG00000024791, ENSMUSG00000024792
X371	chr18	78029701	78036999	7.08754	2.11201	1.84425	Epg5	ENSMUSG00000039840
X372	chr7	45455201	45467499	11.949	2.11037	1.84652	AC151602.1, Bax, Ftl1, Gys1	ENSMUSG00000076036, ENSMUSG00000003873, ENSMUSG00000050708, ENSMUSG00000003865
X373	chr11	120573301	120582799	11.7836	2.10928	2.35881	Arhgdia	ENSMUSG00000025132
X374	chr9	58215601	58241899	26.9456	2.10916	1.94834	Pml	ENSMUSG00000036986
X375	chr9	57072301	57077599	5.68574	2.10906	2.04045	AC132406.1, Sin3a	ENSMUSG00000097334, ENSMUSG00000042557
X376	chr11	70978101	70983599	5.14887	2.10378	1.78462	C1qbp	ENSMUSG00000018446
X377	chr18	74272601	74283699	9.67954	2.10304	1.66275	Ccdc11, Mbd1	ENSMUSG00000035394, ENSMUSG00000024561
X378	chr11	98907301	98975499	60.4059	2.0963	1.69365	Cdc6, Rara, U6	ENSMUSG00000017499, ENSMUSG00000037992, ENSMUSG00000064491
X379	chr11	102286701	102320999	32.6092	2.09464	1.81927	Atxn7l3, Tmub2, Ubtf	ENSMUSG00000059995, ENSMUSG00000034757, ENSMUSG00000020923
X380	chr11	78956401	78986499	29.7271	2.09463	1.88991	Lgals9, Nos2	ENSMUSG00000001123, ENSMUSG00000020826
X381	chr17	27898001	27903099	4.48725	2.09165	1.68617	Taf11, Uhrf1bp1	ENSMUSG00000024218, ENSMUSG00000039512
X382	chrX	73941001	73950799	11.2357	2.08603	2.2024	Hcfc1	ENSMUSG00000031386
X383	chr19	3935101	3954099	15.7581	2.07971	1.5976	Unc93b1	ENSMUSG00000036908
X384	chr11	98025701	98031699	7.07649	2.079	2.27286	Gm11629, Rpl19	ENSMUSG00000086716, ENSMUSG00000017404
X385	chr11	75766001	75773099	6.6237	2.0783	1.79834	Doc2b	ENSMUSG00000020848
X386	chr4	136171101	136196699	27.8883	2.07443	2.10339	E2f2	ENSMUSG00000018983
X387	chr17	27626701	27636899	11.3928	2.07249	2.1586	Gm15420, Rps10	ENSMUSG00000087387, ENSMUSG00000052146
X388	chr11	48863601	48872499	7.32045	2.07095	1.59073	Irgm1	ENSMUSG00000046879
X389	chr8	70673401	70680899	8.59474	2.06949	2.21777	Lsm4	ENSMUSG00000031848
X390	chr14	64807001	64817699	10.5251	2.06489	1.90755	Hmbox1	ENSMUSG00000021972
X391	chr7	13024101	13038999	16.2784	2.06161	2.12176	Chmp2a, Trim28, Ube2m	ENSMUSG00000033916, ENSMUSG00000005566, ENSMUSG00000005575
X392	chr4	125114401	125129199	18.5775	2.05851	2.44125	Zc3h12a	ENSMUSG00000042677
X393	chr9	21320701	21356999	30.0405	2.05589	1.61137	Slc44a2	ENSMUSG00000057193
X394	chrY	90798201	90813799	26.1364	2.05578	3.26251	NA	NA
X395	chrX	169978601	169985199	6.04064	2.05476	1.78325	G530011O06Rik, Gm15726, Mid1	ENSMUSG00000072844, ENSMUSG00000087263, ENSMUSG00000035299
X396	chr8	110808701	110816899	7.43691	2.05243	1.76891	Sf3b3	ENSMUSG00000033732
X397	chr7	126774601	126799199	24.3197	2.04893	1.93117	Aldoa, Gdpd3, Gm9967, Ppp4c, Tbx6, Ypel3	ENSMUSG00000030695, ENSMUSG00000030703, ENSMUSG00000055323, ENSMUSG00000030697, ENSMUSG00000030699, ENSMUSG00000042675
X398	chr6	127124601	127150899	21.237	2.04742	1.57848	AC163747.1, Ccnd2	ENSMUSG00000097166, ENSMUSG00000000184
X399	chr7	141434701	141453699	18.073	2.04628	1.86044	Lrdd, Rplp2, Slc25a22, Snora52	ENSMUSG00000025507, ENSMUSG00000025508, ENSMUSG00000019082, ENSMUSG00000064666
X400	chr2	158666501	158767099	78.2022	2.04519	1.52112	AL663077.1, Ppp1r16b	ENSMUSG00000093040, ENSMUSG00000037754
X401	chr7	126490301	126503899	10.6361	2.04203	1.53269	Atxn2l, Tufm	ENSMUSG00000032637, ENSMUSG00000073838
X402	chr15	76068701	76080899	14.3721	2.04074	2.31016	Puf60, Scrib	ENSMUSG00000002524, ENSMUSG00000022568
X403	chr7	48861601	48883599	19.0516	2.03904	1.6995	E2f8, Gm2788	ENSMUSG00000046179, ENSMUSG00000085995
X404	chr19	46875901	46892799	14.4506	2.03603	1.6805	Cnnm2, Nt5c2	ENSMUSG00000064105, ENSMUSG00000025041
X405	chr9	62340401	62382899	41.3753	2.03327	1.91577	Anp32a	ENSMUSG00000032249
X406	chr9	61370501	61419999	56.4386	2.03296	2.24401	Gm10655, Tle3	ENSMUSG00000074256, ENSMUSG00000032280
X407	chr1	132980501	132985799	4.14539	2.03166	1.54058	NA	NA
X408	chr10	93480701	93486499	4.5141	2.02882	1.53505	Lta4h	ENSMUSG00000015889
X409	chr8	71588301	71600899	17.1942	2.02841	2.69176	Fam129c, Pgls	ENSMUSG00000043243, ENSMUSG00000031807
X410	chr7	44524501	44554099	35.3264	2.0253	2.35754	Mybpc2, Nr1h2, Pold1, Spib	ENSMUSG00000038670, ENSMUSG00000060601, ENSMUSG00000038644, ENSMUSG00000008193
X411	chr16	30063101	30068999	5.57956	2.02379	1.86972	Hes1	ENSMUSG00000022528
X412	chr9	106876301	106892799	14.6456	2.02291	1.75545	4930524O07Rik, Manf, Rbm15b, Vprbp	ENSMUSG00000090207, ENSMUSG00000032575, ENSMUSG00000074102, ENSMUSG00000040325
X413	chr2	180719901	180729199	7.91655	2.02028	1.68575	Slc17a9	ENSMUSG00000023393
X414	chr7	132764001	132814199	42.4751	2.01173	1.68246	Fam53b	ENSMUSG00000030956
X415	chr11	103363001	103384599	23.0797	2.00953	2.12703	Arhgap27, Gm11641, Plekhm1	ENSMUSG00000034255, ENSMUSG00000085733, ENSMUSG00000034247
X416	chr16	32515201	32521099	4.79596	2.00816	1.61944	NA	NA
X417	chr11	69733101	69747499	11.6822	2.00773	1.61642	Polr2a	ENSMUSG00000005198
X418	chr15	81702201	81722799	19.6339	2.00736	1.89933	Rangap1	ENSMUSG00000022391
X419	chr15	76901401	76909599	7.99234	2.00609	1.94369	Rpl8	ENSMUSG00000003970
X420	chr3	90259501	90266799	7.17084	2.00168	1.96323	Crtc2, Dennd4b	ENSMUSG00000027936, ENSMUSG00000042404
X421	chr10	81293001	81330999	50.1848	1.99778	2.64431	Cactin, Gm16315, Pip5k1c, Tbxa2r	ENSMUSG00000034889, ENSMUSG00000090230, ENSMUSG00000034902, ENSMUSG00000034881
X422	chr19	6338801	6421699	70.011	1.99727	1.69137	Gm14965, Gm14966, Map4k2, Men1, Nrxn2, Pygm, Rasgrp2, Sf1, U7	ENSMUSG00000084876, ENSMUSG00000079467, ENSMUSG00000024948, ENSMUSG00000024947, ENSMUSG00000033768, ENSMUSG00000032648, ENSMUSG00000032946, ENSMUSG00000024949, ENSMUSG00000087828
X423	chr1	191820501	191836799	14.2955	1.99525	1.75834	Nek2	ENSMUSG00000026622
X424	chr2	154554401	154571499	16.0143	1.99351	1.87924	E2f1, Necab3	ENSMUSG00000027490, ENSMUSG00000027489
X425	chr6	91010801	91119499	89.6061	1.99188	1.65545	Nup210	ENSMUSG00000030091
X426	chr11	119893301	119902599	10.115	1.99098	2.1854	Rptor	ENSMUSG00000025583
X427	chr17	83476201	83485199	6.87793	1.98622	1.53928	Eml4	ENSMUSG00000032624
X428	chr17	5242501	5354399	83.6385	1.9858	1.50566	Arid1b	ENSMUSG00000069729
X429	chr15	96634701	96646399	9.04675	1.98431	1.55891	Slc38a1	ENSMUSG00000023169
X430	chr17	56557901	56580299	24.356	1.98386	2.19258	Safb2	ENSMUSG00000042625
X431	chr11	75499801	75513099	12.403	1.98369	1.88072	Prpf8, Rilp	ENSMUSG00000020850, ENSMUSG00000038195
X432	chr19	6904001	6917499	14.0811	1.98349	2.10377	Esrra, Prdx5, Trmt112	ENSMUSG00000024955, ENSMUSG00000024953, ENSMUSG00000038812
X433	chr17	72917301	72924799	6.22184	1.98331	1.67346	Lbh	ENSMUSG00000024063
X434	chr14	54463801	54482699	17.5187	1.98267	1.87028	Lrp10, Rem2	ENSMUSG00000022175, ENSMUSG00000022176
X435	chr5	145103501	145135499	28.4063	1.9825	1.79126	Arpc1a, Arpc1b, Pdap1	ENSMUSG00000029621, ENSMUSG00000029622, ENSMUSG00000029623
X436	chr1	91053401	91106299	43.1676	1.97665	1.65159	Lrrfip1	ENSMUSG00000026305
X437	chr6	38691901	38697099	4.54094	1.97346	1.77067	Hipk2	ENSMUSG00000061436
X438	chr2	181548501	181555199	5.93169	1.97296	1.79552	Dnajc5	ENSMUSG00000000826
X439	chr9	20887901	20952999	66.937	1.96556	2.09315	Dnmt1, Eif3g, Ppan, SNORD105, snoU105B	ENSMUSG00000004099, ENSMUSG00000070319, ENSMUSG00000004100, ENSMUSG00000077702, ENSMUSG00000089571
X440	chr8	122590201	122596799	6.46028	1.96466	1.99382	Galns	ENSMUSG00000015027
X441	chr16	4762501	4770999	6.46028	1.96466	1.54809	Cdip1, Hmox2	ENSMUSG00000004071, ENSMUSG00000004070
X442	chr17	56592701	56620999	26.6516	1.96015	1.92265	2410015M20Rik, Lonp1, Rpl36, Safb	ENSMUSG00000049760, ENSMUSG00000041168, ENSMUSG00000057863, ENSMUSG00000071054
X443	chr11	102902501	102910999	8.46093	1.95913	2.03346	Kif18b	ENSMUSG00000051378
X444	chr10	79680601	79690899	10.9523	1.95619	2.17558	Cdc34, Gzmm	ENSMUSG00000020307, ENSMUSG00000054206
X445	chr2	32061501	32081099	15.119	1.95438	1.57971	Fam78a, Gm16534	ENSMUSG00000050592, ENSMUSG00000090157
X446	chr11	116671701	116681699	8.70213	1.9516	1.78487	1810032O08Rik, snoR38, Snord1a, Snord1b, Snord1c, St6galnac2	ENSMUSG00000020812, ENSMUSG00000088007, ENSMUSG00000065094, ENSMUSG00000077604, ENSMUSG00000065640, ENSMUSG00000057286
X447	chr5	114757001	114788799	26.6267	1.9451	1.72332	4930515G01Rik, Ankrd13a, Git2	ENSMUSG00000092183, ENSMUSG00000041870, ENSMUSG00000041890
X448	chr7	31125501	31157099	27.4399	1.94305	1.7892	AC158993.1, Gramd1a, Scn1b	ENSMUSG00000097149, ENSMUSG00000001248, ENSMUSG00000019194
X449	chr8	72318701	72323799	6.57397	1.94263	2.65699	Klf2	ENSMUSG00000055148
X450	chr13	9174601	9180099	4.12329	1.93975	1.54772	NA	NA
X451	chr8	13172501	13180299	6.24592	1.93913	1.65363	Grtp1, Lamp1	ENSMUSG00000038515, ENSMUSG00000031447
X452	chr7	80064101	80096299	28.8196	1.93834	1.84891	Idh2, Zfp710	ENSMUSG00000030541, ENSMUSG00000048897
X453	chr7	45231001	45242199	12.0825	1.93766	2.22951	Cd37, Tead2	ENSMUSG00000030798, ENSMUSG00000030796
X454	chr17	57018501	57028499	9.99774	1.93305	2.07149	Khsrp	ENSMUSG00000007670
X455	chr4	152325801	152332099	5.38653	1.93302	1.77167	Rpl22	ENSMUSG00000028936
X456	chr2	180034801	180043899	7.83445	1.93203	1.78484	Lsm14b, Psma7, Ss18l1	ENSMUSG00000039108, ENSMUSG00000027566, ENSMUSG00000039086
X457	chr9	57928501	57972699	41.5361	1.93098	1.94917	Sema7a, Ubl7	ENSMUSG00000038264, ENSMUSG00000055720
X458	chr11	119285801	119298299	9.62903	1.93074	1.5981	Eif4a3	ENSMUSG00000025580
X459	chr1	134073801	134079599	6.69043	1.92858	2.39617	Btg2	ENSMUSG00000020423
X460	chr11	76415101	76423299	7.87234	1.92636	1.99665	Abr, Timm22	ENSMUSG00000017631, ENSMUSG00000020843
X461	chr3	101574101	101583899	7.95366	1.92586	1.68836	Atp1a1	ENSMUSG00000033161
X462	chr16	4621701	4679899	49.4862	1.91656	1.77799	Coro7, Dnaja3, Glis2, Pam16, Vasn	ENSMUSG00000039637, ENSMUSG00000004069, ENSMUSG00000014303, ENSMUSG00000014301, ENSMUSG00000039646
X463	chr2	26394401	26403899	8.07012	1.91483	1.77825	Inpp5e, Pmpca	ENSMUSG00000026925, ENSMUSG00000026926
X464	chr19	6973801	6988199	10.5966	1.91408	1.54102	Dnajc4, Fkbp2, Ppp1r14b, Vegfb	ENSMUSG00000024963, ENSMUSG00000056629, ENSMUSG00000056612, ENSMUSG00000024962
X465	chr5	145180901	145187899	5.95025	1.91371	1.7806	Atp5j2, Cpsf4	ENSMUSG00000038690, ENSMUSG00000029625
X466	chr17	87696801	87704399	6.07223	1.91301	1.6743	NA	NA
X467	chr17	24716201	24724799	8.18934	1.9093	1.99972	Ndufb10, Rnf151, Rps2, Snhg9, Snora64, Snora78	ENSMUSG00000040048, ENSMUSG00000008482, ENSMUSG00000044533, ENSMUSG00000090101, ENSMUSG00000077709, ENSMUSG00000089255
X468	chr10	59879501	59904099	25.1696	1.90376	2.15536	Dnajb12	ENSMUSG00000020109
X469	chr17	6732501	6783799	40.0328	1.90289	1.64469	Ezr, Sytl3	ENSMUSG00000052397, ENSMUSG00000041831
X470	chr11	100573201	100595099	17.2622	1.89845	1.66562	Cnp, Dnajc7	ENSMUSG00000006782, ENSMUSG00000014195
X471	chr6	124699001	124733899	28.2137	1.89834	1.70836	Emg1, Gm15884, Gm20531, Lpcat3, Mir141, Mir200c, Phb2, Ptpn6, snoU89	ENSMUSG00000004268, ENSMUSG00000087327, ENSMUSG00000092482, ENSMUSG00000004270, ENSMUSG00000065474, ENSMUSG00000065462, ENSMUSG00000004264, ENSMUSG00000004266, ENSMUSG00000088835
X472	chr5	137745601	137762999	15.389	1.89811	1.8693	Tsc22d4	ENSMUSG00000029723
X473	chr9	21270001	21291999	16.8528	1.89654	1.62055	Atg4d, Cdkn2d, Kri1	ENSMUSG00000002820, ENSMUSG00000096472, ENSMUSG00000035047
X474	chr8	83607401	83613199	4.96611	1.89604	1.81211	Dnajb1	ENSMUSG00000005483
X475	chr15	89357301	89375499	18.1539	1.89536	2.11163	Ncaph2, Sco2, Tymp	ENSMUSG00000008690, ENSMUSG00000091780, ENSMUSG00000022615
X476	chr1	131048401	131100199	38.9536	1.89534	1.59193	Mapkapk2, U6	ENSMUSG00000016528, ENSMUSG00000088705
X477	chr3	89747401	89754199	6.59253	1.89212	2.05652	Adar, Chrnb2	ENSMUSG00000027951, ENSMUSG00000027950
X478	chr10	93246701	93252199	3.90617	1.89027	1.50824	Elk3	ENSMUSG00000008398
X479	chr11	5520601	5525799	5.41061	1.88749	2.21334	Xbp1	ENSMUSG00000020484
X480	chr7	127228601	127233699	4.26935	1.88037	1.78836	Zfp553	ENSMUSG00000045598
X481	chr5	143994001	144001999	6.54634	1.88037	1.748	Ccz1	ENSMUSG00000029617
X482	chr11	99141601	99155199	13.2932	1.8775	2.09149	Ccr7	ENSMUSG00000037944
X483	chr1	131173301	131201199	20.7313	1.8767	1.59068	Eif2d, Rassf5	ENSMUSG00000026427, ENSMUSG00000026430
X484	chr9	110080801	110089699	8.25132	1.87576	1.98598	Dhx30, Mtap4	ENSMUSG00000032480, ENSMUSG00000032479
X485	chr9	121440501	121477499	30.5629	1.87416	1.77101	Trak1	ENSMUSG00000032536
X486	chr14	31257401	31263299	5.36443	1.8733	1.95069	Bap1, Dnahc1	ENSMUSG00000021901, ENSMUSG00000019027
X487	chr2	163690001	163728599	29.137	1.87257	1.61997	Ada, Gm16316, Pkig	ENSMUSG00000017697, ENSMUSG00000087129, ENSMUSG00000035268
X488	chr10	80538901	80550899	13.1657	1.87174	2.3559	Atp8b3, Rexo1	ENSMUSG00000003341, ENSMUSG00000047417
X489	chr13	69813201	69818499	4.22593	1.87142	1.71267	AC122371.1, Med10	ENSMUSG00000097033, ENSMUSG00000021598
X490	chr8	70698301	70705599	9.26231	1.86816	2.73068	Gm11175, Jund	ENSMUSG00000080058, ENSMUSG00000071076
X491	chr2	32703601	32713699	9.62549	1.86476	2.05528	Cdk9, Fpgs, Mir2861, Mir3960	ENSMUSG00000009555, ENSMUSG00000009566, ENSMUSG00000093280, ENSMUSG00000092925
X492	chr5	140504201	140525499	15.6756	1.86362	1.58818	Chst12	ENSMUSG00000036599
X493	chr17	71248701	71253799	4.06053	1.86193	1.72023	Emilin2, Lpin2	ENSMUSG00000024053, ENSMUSG00000024052
X494	chr11	69088201	69111699	19.2861	1.86098	1.77396	Per1, Vamp2	ENSMUSG00000020893, ENSMUSG00000020894
X495	chr7	79693901	79701099	6.32923	1.85117	1.91209	Kif7, Ticrr	ENSMUSG00000050382, ENSMUSG00000046591
X496	chr8	119933901	119958499	18.6217	1.85062	1.64697	Usp10	ENSMUSG00000031826
X497	chr2	158351501	158361499	8.64135	1.85045	1.88041	9430008C03Rik, SNORA71	ENSMUSG00000085385, ENSMUSG00000065362
X498	chr17	47736901	47793799	42.4693	1.84828	1.6263	Tfeb	ENSMUSG00000023990
X499	chr16	24390101	24401999	10.0996	1.84757	1.8502	AC116484.1, Lpp	ENSMUSG00000097867, ENSMUSG00000033306
X500	chr2	172999901	173005899	5.35338	1.84606	1.94713	Rae1	ENSMUSG00000027509
X501	chr8	94383701	94398299	11.1106	1.84408	1.66268	Gm15890, Herpud1	ENSMUSG00000090105, ENSMUSG00000031770
X502	chr3	52395401	52402299	5.75722	1.84225	1.82529	NA	NA
X503	chr2	26456601	26508199	47.6593	1.83691	2.02729	0610009E02Rik, Gm13568, Notch1	ENSMUSG00000086714, ENSMUSG00000085543, ENSMUSG00000026923
X504	chr13	49230701	49240799	7.45667	1.83653	1.621	Susd3	ENSMUSG00000021384
X505	chr11	51619801	51659599	29.664	1.8363	1.63659	D930048N14Rik, N4bp3, Nhp2, Rmnd5b	ENSMUSG00000052563, ENSMUSG00000001053, ENSMUSG00000001056, ENSMUSG00000001054
X506	chr10	41476001	41490999	13.0051	1.83308	1.90785	Mical1, Ppil6, Smpd2	ENSMUSG00000019823, ENSMUSG00000078451, ENSMUSG00000019822
X507	chr12	28625601	28636299	9.0748	1.83256	1.86696	Rps7	ENSMUSG00000061477
X508	chr7	127872601	127891499	15.6369	1.83186	1.82203	Prss53, Vkorc1, Zfp646, Zfp668	ENSMUSG00000044139, ENSMUSG00000030804, ENSMUSG00000049739, ENSMUSG00000049728
X509	chr18	82556701	82563499	5.14455	1.83126	1.66693	Mbp	ENSMUSG00000041607
X510	chr17	31493901	31499299	5.06323	1.83051	2.067	Wdr4	ENSMUSG00000024037
X511	chr5	137292901	137306099	12.8803	1.83	2.15158	Ache, Srrt, Ufsp1	ENSMUSG00000023328, ENSMUSG00000037364, ENSMUSG00000051502
X512	chr10	80772701	80808499	35.475	1.82769	2.1882	Amh, Dot1l, Jsrp1, Plekhj1, Sf3a2	ENSMUSG00000035262, ENSMUSG00000061589, ENSMUSG00000020216, ENSMUSG00000035278, ENSMUSG00000020211
X513	chr11	117757101	117793599	33.3661	1.82658	2.02012	Gm11723, Gm11724, Tmc6, Tmc8, Tnrc6c	ENSMUSG00000087486, ENSMUSG00000087669, ENSMUSG00000025572, ENSMUSG00000050106, ENSMUSG00000025571
X514	chr11	78152001	78184099	22.5078	1.8232	1.553	BC017647, Nek8, Rpl23a, Snord42a, Snord42b, Snord4a, Tlcd1, Traf4	ENSMUSG00000037750, ENSMUSG00000017405, ENSMUSG00000058546, ENSMUSG00000064540, ENSMUSG00000065676, ENSMUSG00000077625, ENSMUSG00000019437, ENSMUSG00000017386
X515	chr4	120538501	120543999	4.29068	1.82213	1.72934	Ctps	ENSMUSG00000028633
X516	chr6	48593201	48601199	7.20442	1.82099	1.99771	Repin1	ENSMUSG00000052751
X517	chr8	70327201	70353199	26.1858	1.8205	2.23471	Gdf1, Lass1, Upf1	ENSMUSG00000055694, ENSMUSG00000087408, ENSMUSG00000058301
X518	chr11	50196001	50208999	11.7363	1.81971	2.0043	3010026O09Rik, Sqstm1	ENSMUSG00000020381, ENSMUSG00000015837
X519	chr11	60861501	60867499	4.57254	1.81821	1.69378	Tmem11	ENSMUSG00000043284
X520	chr5	113734501	113780099	38.6023	1.81781	1.88171	Ficd, Iscu, Sart3	ENSMUSG00000053334, ENSMUSG00000025825, ENSMUSG00000018974
X521	chr17	29293601	29306499	10.8797	1.81229	1.88181	BC004004	ENSMUSG00000052712
X522	chr19	44570101	44575999	4.8923	1.8086	1.855	Hif1an	ENSMUSG00000036450
X523	chr4	120114601	120141999	21.5098	1.80855	1.75601	Hivep3	ENSMUSG00000028634
X524	chr2	173519301	173542899	22.1115	1.80598	2.09949	1700021F07Rik	ENSMUSG00000027518
X525	chr15	82347001	82352599	4.52635	1.80331	1.81479	1500032L24Rik, Ndufa6	ENSMUSG00000022452, ENSMUSG00000022450
X526	chr10	128117501	128134399	12.2021	1.8006	1.62397	Baz2a, Rbms2	ENSMUSG00000040054, ENSMUSG00000040043
X527	chr5	123125501	123145999	16.1186	1.79861	1.7709	AI480526, Rhof, Setd1b	ENSMUSG00000090086, ENSMUSG00000029449, ENSMUSG00000038384
X528	chr2	160742401	160767899	18.1378	1.7982	1.60246	Plcg1, Zhx3	ENSMUSG00000016933, ENSMUSG00000035877
X529	chr19	3892201	3909199	15.0263	1.79741	1.99247	Chka, Ndufs8, Tcirg1	ENSMUSG00000024843, ENSMUSG00000059734, ENSMUSG00000001750
X530	chr9	57580901	57591299	7.43181	1.79659	1.61182	Scamp2, Ulk3	ENSMUSG00000040188, ENSMUSG00000032308
X531	chr7	127188401	127201199	11.3483	1.79517	2.00169	Cd2bp2, Metazoa_SRP, Tbc1d10b	ENSMUSG00000042502, ENSMUSG00000092905, ENSMUSG00000042492
X532	chr8	106049301	106060399	7.99553	1.79411	1.62754	Dus2l, Nfatc3	ENSMUSG00000031901, ENSMUSG00000031902
X533	chr5	139174001	139179799	3.9571	1.79332	1.54254	Heatr2	ENSMUSG00000025857
X534	chr15	81900101	81922899	19.1756	1.79083	1.90461	Aco2, Polr3h	ENSMUSG00000022477, ENSMUSG00000022476
X535	chr7	27157301	27169099	10.8169	1.78857	2.07933	Cyp2t4, Egln2, MIA1, Rab4b	ENSMUSG00000078787, ENSMUSG00000058709, ENSMUSG00000095538, ENSMUSG00000053291
X536	chr4	156235501	156251099	10.3696	1.78504	1.51156	Noc2l, Samd11	ENSMUSG00000095567, ENSMUSG00000096351
X537	chr8	3607701	3619699	9.60261	1.78458	1.8203	7SK, Camsap3, Xab2	ENSMUSG00000084603, ENSMUSG00000044433, ENSMUSG00000019470
X538	chr9	61053501	61058599	3.87302	1.78372	1.72875	NA	NA
X539	chr4	133421401	133426499	3.83236	1.7828	1.71172	Slc9a1	ENSMUSG00000028854
X540	chr10	77643001	77648499	4.84059	1.78214	2.00572	Ube2g2	ENSMUSG00000009293
X541	chr16	17923201	17931499	7.94658	1.78208	2.18188	Slc25a1	ENSMUSG00000003528
X542	chr8	111051101	111063299	8.63229	1.78202	1.61248	Aars	ENSMUSG00000031960
X543	chr19	46030401	46040699	8.5103	1.78077	1.88466	Ldb1	ENSMUSG00000025223
X544	chr5	114359501	114381999	17.942	1.77695	1.82385	Gm13789, Kctd10, Myo1h, Ube3b	ENSMUSG00000085590, ENSMUSG00000001098, ENSMUSG00000066952, ENSMUSG00000029577
X545	chr8	121879001	121886899	7.49932	1.7769	2.17143	Slc7a5	ENSMUSG00000040010
X546	chr3	68688901	68694799	4.15212	1.775	1.61208	Il12a	ENSMUSG00000027776
X547	chr10	80619501	80647399	26.2786	1.77307	2.16034	Btbd2, Csnk1g2	ENSMUSG00000003344, ENSMUSG00000003345
X548	chr10	78398901	78414299	12.9767	1.77189	1.93443	Rrp1	ENSMUSG00000061032
X549	chr9	106368801	106374299	4.63452	1.77189	1.93465	Dusp7	ENSMUSG00000053716
X550	chr5	142809101	142825899	13.7816	1.77105	1.88437	Tnrc18	ENSMUSG00000039477
X551	chr13	55521601	55532199	8.82454	1.77043	1.91326	Ddx41, Dok3	ENSMUSG00000021494, ENSMUSG00000035711
X552	chr9	56122701	56131699	6.88941	1.7689	1.76124	Pstpip1	ENSMUSG00000032322
X553	chr4	150047501	150073399	19.5297	1.76327	1.74202	Gm13067, Mir34a	ENSMUSG00000086665, ENSMUSG00000065493
X554	chr5	114803101	114812899	7.61025	1.76285	1.79471	1500011B03Rik, Ankrd13a, Gm20499	ENSMUSG00000072694, ENSMUSG00000041870, ENSMUSG00000092252
X555	chr4	140957001	141008999	38.7287	1.76093	1.7236	Atp13a2, Gm13031, Sdhb	ENSMUSG00000036622, ENSMUSG00000087698, ENSMUSG00000009863
X556	chr4	137736301	137799599	45.2466	1.76002	1.65532	Alpl	ENSMUSG00000028766
X557	chr17	29679901	29688099	5.99764	1.75941	1.69477	Ftsjd2, Rnf8	ENSMUSG00000024019, ENSMUSG00000090083
X558	chr7	126093201	126105299	9.78105	1.75906	1.87345	Xpo6	ENSMUSG00000000131
X559	chr15	59644601	59657899	11.0656	1.7558	1.93296	Trib1	ENSMUSG00000032501
X560	chr3	87846801	87857199	8.12226	1.74834	1.82478	Sh2d2a	ENSMUSG00000028071
X561	chr4	128744001	128754299	8.0816	1.74778	1.83407	Phc2	ENSMUSG00000028796
X562	chr11	76208801	76215199	4.14107	1.74718	1.51326	4932415L08RIK, Fam57a, Gemin4, Glod4	ENSMUSG00000096115, ENSMUSG00000069808, ENSMUSG00000049396, ENSMUSG00000017286
X563	chr6	85466001	85471899	5.30641	1.74606	2.10527	Cct7, Fbxo41	ENSMUSG00000030007, ENSMUSG00000047013
X564	chr5	137523401	137533399	8.23871	1.74326	1.93252	Epo, Gigyf1, Gm17112, Gnb2	ENSMUSG00000029711, ENSMUSG00000029714, ENSMUSG00000090873, ENSMUSG00000029713
X565	chr1	180570801	180609099	27.1254	1.74249	1.66214	Parp1	ENSMUSG00000026496
X566	chr17	25877501	25885299	6.30911	1.74241	1.89861	Rab40c, Wfikkn1	ENSMUSG00000025730, ENSMUSG00000071192
X567	chr17	87281201	87287599	4.17897	1.74165	1.53362	4833418N02Rik, Ttc7	ENSMUSG00000085287, ENSMUSG00000036918
X568	chr2	25243001	25256399	9.24141	1.74108	1.62039	Ndor1, Rnf208, Tmem203	ENSMUSG00000006471, ENSMUSG00000044628, ENSMUSG00000078201
X569	chr11	4235401	4242199	5.50419	1.74022	1.90323	Osm	ENSMUSG00000058755
X570	chr1	93406301	93414599	5.66407	1.73878	1.60633	Hdlbp	ENSMUSG00000034088
X571	chr13	38497301	38505399	5.62341	1.73792	1.63527	Bmp6, Txndc5	ENSMUSG00000039004, ENSMUSG00000038991
X572	chr15	82162001	82208599	31.1686	1.73754	1.57575	AI848285, Mir33, Srebf2	ENSMUSG00000096883, ENSMUSG00000065465, ENSMUSG00000022463
X573	chr8	122562301	122577799	12.9731	1.73724	1.97238	Aprt, Cdt1	ENSMUSG00000006589, ENSMUSG00000006585
X574	chr5	123975601	124032799	44.9438	1.73721	1.85159	Hip1r, Vps37b	ENSMUSG00000000915, ENSMUSG00000066278
X575	chr11	120594201	120599999	5.1789	1.73289	2.11163	Alyref, Anapc11	ENSMUSG00000025134, ENSMUSG00000025135
X576	chr8	117255901	117325399	48.8994	1.72517	1.67385	Cmip	ENSMUSG00000034390
X577	chr2	168227901	168235899	5.45524	1.72463	1.62314	Dpm1, Gm20716, Mocs3	ENSMUSG00000078919, ENSMUSG00000093752, ENSMUSG00000074576
X578	chr1	135130801	135147999	11.2709	1.72414	1.56029	Arl8a, Ptpn7	ENSMUSG00000026426, ENSMUSG00000031506
X579	chr19	53308201	53313999	4.21134	1.72367	1.72974	Mxi1	ENSMUSG00000025025
X580	chr7	30419901	30429399	6.5365	1.72207	1.64111	Nfkbid	ENSMUSG00000036931
X581	chr15	98902001	98907199	4.13002	1.72114	1.89595	Lmbr1l	ENSMUSG00000022999
X582	chr16	4934201	4948399	10.3847	1.72066	1.74622	AC167018.1, Anks3, Mgrn1, Nudt16l1	ENSMUSG00000097397, ENSMUSG00000022515, ENSMUSG00000022517, ENSMUSG00000022516
X583	chr2	29522201	29527799	4.08936	1.71985	1.74499	Med27	ENSMUSG00000026799
X584	chr5	134588601	134601399	8.65835	1.71827	1.61832	Lat2, Rfc2	ENSMUSG00000040751, ENSMUSG00000023104
X585	chr11	101274701	101279899	3.60696	1.71648	1.66209	Cntd1, Coa3, Wnk4	ENSMUSG00000078653, ENSMUSG00000017188, ENSMUSG00000035112
X586	chr17	25253001	25276999	17.4332	1.71624	1.74062	Baiap3, Ube2i	ENSMUSG00000047507, ENSMUSG00000015120
X587	chr5	113086301	113159599	47.8904	1.7161	1.56574	2900026A02Rik	ENSMUSG00000051339
X588	chrX	73773501	73779599	4.72888	1.716	1.85825	Idh3g, Srpk3	ENSMUSG00000002010, ENSMUSG00000002007
X589	chr9	106428101	106436399	7.13259	1.71497	2.06154	Acy1, Rpl29	ENSMUSG00000023262, ENSMUSG00000048758
X590	chr17	29392501	29399599	4.64755	1.71367	1.57202	NA	NA
X591	chr16	18067901	18077599	6.12989	1.71356	1.51773	Dgcr6, Gm15954, Prodh	ENSMUSG00000003531, ENSMUSG00000089979, ENSMUSG00000003526
X592	chr9	50879101	50889499	6.88863	1.71024	1.59512	Ppp2r1b, U6	ENSMUSG00000032058, ENSMUSG00000088708
X593	chr19	5646401	5664099	11.9696	1.70617	1.63398	Rela, Sipa1	ENSMUSG00000024927, ENSMUSG00000056917
X594	chr19	56396601	56405499	5.76395	1.70508	1.56634	Casp7	ENSMUSG00000025076
X595	chr5	137778601	137786799	6.56335	1.7035	1.93839	Mepce, Ppp1r35	ENSMUSG00000029726, ENSMUSG00000029725
X596	chr5	124348101	124354899	5.56065	1.69999	1.98626	Cdk2ap1	ENSMUSG00000029394
X597	chr7	126462601	126475899	10.4005	1.69934	1.90031	Atp2a1, Sh2b1	ENSMUSG00000030730, ENSMUSG00000030733
X598	chr19	4128901	4135299	4.83981	1.6986	1.83899	Tmem134	ENSMUSG00000024845
X599	chr4	139404501	139412099	4.79915	1.69738	1.53715	Ubr4	ENSMUSG00000066036
X600	chr8	88622501	88636899	9.75817	1.6973	1.64959	Snx20	ENSMUSG00000031662
X601	chr11	101763901	101771399	5.27878	1.69692	1.71399	Dhx8, Etv4	ENSMUSG00000034931, ENSMUSG00000017724
X602	chr17	56352301	56357899	3.75855	1.69555	1.63641	Kdm4b	ENSMUSG00000024201
X603	chr11	61142301	61161799	13.7145	1.69542	1.71474	Tnfrsf13b, Usp22	ENSMUSG00000010142, ENSMUSG00000042506
X604	chr17	29337901	29349199	8.87469	1.69369	1.9177	Mtch1	ENSMUSG00000024012
X605	chr9	57747801	57767699	17.1478	1.69268	2.1058	Clk3, Edc3	ENSMUSG00000032316, ENSMUSG00000038957
X606	chr15	102212801	102219799	4.95626	1.69233	1.73097	Itgb7, Zfp740	ENSMUSG00000001281, ENSMUSG00000046897
X607	chr5	24439301	24446999	5.23536	1.69119	1.66383	Fastk, Slc4a2, Tmub1	ENSMUSG00000028959, ENSMUSG00000028962, ENSMUSG00000028958
X608	chr8	69789301	69824199	21.8194	1.69068	1.53043	Atp13a1, Gmip, Lpar2, Zfp866	ENSMUSG00000031862, ENSMUSG00000036246, ENSMUSG00000031861, ENSMUSG00000043090
X609	chr8	105297601	105310599	8.31097	1.68945	1.56669	E2f4, Elmo3, Mir328	ENSMUSG00000014859, ENSMUSG00000014791, ENSMUSG00000070130
X610	chr17	29245001	29262999	14.1831	1.68854	1.93244	Ppil1	ENSMUSG00000024007
X611	chr11	100878801	100903899	16.7791	1.68806	1.64011	Stat3, Stat5a	ENSMUSG00000004040, ENSMUSG00000004043
X612	chr10	80896501	80906699	7.70935	1.68692	1.85631	Lmnb2, Timm13, Tmprss9	ENSMUSG00000062075, ENSMUSG00000020219, ENSMUSG00000059406
X613	chr11	96950701	96977699	18.3696	1.68457	1.67426	D030028A08Rik, Sp2	ENSMUSG00000078700, ENSMUSG00000018678
X614	chr2	29236501	29253599	12.2969	1.68269	1.77258	6530402F18Rik, Ntng2	ENSMUSG00000079499, ENSMUSG00000035513
X615	chr7	98486901	98511499	15.89	1.68263	1.59225	Lrrc32, U1	ENSMUSG00000090958, ENSMUSG00000065803
X616	chr2	26342701	26353299	7.18629	1.68244	1.67154	Card9, Dnlz, Gm13562, Gpsm1	ENSMUSG00000026928, ENSMUSG00000075467, ENSMUSG00000086779, ENSMUSG00000026930
X617	chr2	119298401	119303899	3.87224	1.68163	1.73724	Vps18	ENSMUSG00000034216
X618	chr8	105676801	105707199	19.0766	1.67934	1.55129	Acd, Ctcf, Enkd1, Pard6a, Rltpr	ENSMUSG00000038000, ENSMUSG00000005698, ENSMUSG00000013155, ENSMUSG00000005699, ENSMUSG00000050357
X619	chr8	13338201	13380699	27.3682	1.67645	1.59597	Tfdp1	ENSMUSG00000038482
X620	chr7	102235701	102251099	10.5706	1.67514	1.7032	Pgap2, Rhog	ENSMUSG00000030990, ENSMUSG00000073982
X621	chr15	80965701	80971499	3.54972	1.67419	1.52007	Adsl	ENSMUSG00000022407
X622	chr2	32150001	32237399	57.1366	1.67161	1.62714	Gm13610, Pomt1, Prrc2b, SNORD62	ENSMUSG00000086216, ENSMUSG00000039254, ENSMUSG00000039262, ENSMUSG00000094382
X623	chr6	88880601	88904999	17.7348	1.66781	1.8153	Mcm2, Tpra1	ENSMUSG00000002870, ENSMUSG00000002871
X624	chr7	44973001	44988499	11.1584	1.6674	1.79867	Cpt1c, Gm15545, Prmt1	ENSMUSG00000007783, ENSMUSG00000087138, ENSMUSG00000052429
X625	chr7	44816001	44859099	29.5217	1.66513	1.7148	Akt1s1, Atf5, Il4i1, Mir707, Nup62, Pnkp, Tbc1d17	ENSMUSG00000011096, ENSMUSG00000038539, ENSMUSG00000074141, ENSMUSG00000076051, ENSMUSG00000043858, ENSMUSG00000002963, ENSMUSG00000038520
X626	chr7	16912101	16925899	9.75739	1.66227	1.77481	Calm3	ENSMUSG00000019370
X627	chr4	133577901	133635099	36.4798	1.66207	1.60107	Gpatch3, Gpn2, Sfn, Zdhhc18	ENSMUSG00000028850, ENSMUSG00000028848, ENSMUSG00000047281, ENSMUSG00000037553
X628	chr19	6858401	6863499	3.2651	1.6607	1.60953	NA	NA
X629	chr8	46491901	46498699	4.25951	1.65875	1.57751	Acsl1	ENSMUSG00000018796
X630	chr2	25580801	25585999	3.46287	1.65769	1.67879	Rabl6	ENSMUSG00000015087
X631	chr3	95317001	95324899	5.25392	1.65755	1.67667	Lass2, Setdb1	ENSMUSG00000015714, ENSMUSG00000015697
X632	chr4	154956701	154984799	22.7254	1.65693	2.03988	Gm20421, Hes5, Pank4, Plch2	ENSMUSG00000092483, ENSMUSG00000048001, ENSMUSG00000029056, ENSMUSG00000029055
X633	chr9	109049801	109061699	8.79535	1.65667	1.8648	Atrip, Shisa5, Trex1	ENSMUSG00000025646, ENSMUSG00000025647, ENSMUSG00000049734
X634	chr7	25225101	25233699	6.60599	1.65611	1.93912	9130221H12Rik, Gsk3a, Zfp526	ENSMUSG00000090330, ENSMUSG00000057177, ENSMUSG00000046541
X635	chr8	124234001	124289899	34.4199	1.65545	1.55518	NA	NA
X636	chr4	149906401	149926299	13.3691	1.6549	1.69773	Gm13070, Spsb1	ENSMUSG00000086767, ENSMUSG00000039911
X637	chr13	54678001	54689099	8.79259	1.65421	2.00312	Rnf44	ENSMUSG00000034928
X638	chr4	149939501	149951499	8.91181	1.65409	1.87821	Spsb1	ENSMUSG00000039911
X639	chr1	91409701	91415599	4.49518	1.65321	1.92861	Hes6	ENSMUSG00000067071
X640	chr15	64081501	64086799	3.25957	1.64748	1.56517	NA	NA
X641	chr10	80016801	80038699	15.3034	1.64716	1.77864	Hmha1, Polr2e	ENSMUSG00000035697, ENSMUSG00000004667
X642	chr10	80691001	80711299	12.4015	1.64702	1.55518	Ap3d1, Izumo4, Mob3a	ENSMUSG00000020198, ENSMUSG00000055862, ENSMUSG00000003348
X643	chr10	81114101	81161899	34.774	1.64573	1.85415	Map2k2, Pias4, Zbtb7a	ENSMUSG00000035027, ENSMUSG00000004934, ENSMUSG00000035011
X644	chr7	46053401	46060299	4.29188	1.64532	1.58612	Nomo1	ENSMUSG00000030835
X645	chr10	80249001	80296599	31.4738	1.64532	1.68587	Apc2, Dazap1, Gamt, Gm15122, Ndufs7, Rps15	ENSMUSG00000020135, ENSMUSG00000069565, ENSMUSG00000020150, ENSMUSG00000087672, ENSMUSG00000020153, ENSMUSG00000063457
X646	chr17	56690801	56713099	14.6233	1.64484	1.67274	Ranbp3	ENSMUSG00000002372
X647	chr8	106129001	106137999	7.47013	1.64439	2.11832	1810019D21Rik, Esrp2, Nfatc3	ENSMUSG00000086390, ENSMUSG00000084128, ENSMUSG00000031902
X648	chr3	107747901	107755299	5.00443	1.64115	1.73129	Csf1	ENSMUSG00000014599
X649	chr11	32532101	32545799	8.3398	1.64032	1.55954	Stk10	ENSMUSG00000020272
X650	chr11	72440701	72452699	8.53482	1.63722	1.82754	Mybbp1a, Spns2	ENSMUSG00000040463, ENSMUSG00000040447
X651	chr4	134900901	134906199	3.17549	1.63662	1.54058	Tmem50a	ENSMUSG00000028822
X652	chr2	180455601	180477999	15.2407	1.63581	1.75057	Slco4a1	ENSMUSG00000038963
X653	chr11	86200201	86207999	5.15879	1.63464	1.70374	4632419I22Rik, Brip1	ENSMUSG00000085208, ENSMUSG00000034329
X654	chr4	141064201	141079099	10.9895	1.63282	1.90317	Necap2	ENSMUSG00000028923
X655	chr7	19264501	19272999	5.43512	1.63269	1.65027	Vasp	ENSMUSG00000030403
X656	chr6	90752601	90764999	7.97386	1.63241	1.66002	Iqsec1	ENSMUSG00000034312
X657	chr17	83842501	83849599	4.95825	1.6315	1.80445	Haao	ENSMUSG00000000673
X658	chr10	127271801	127298299	16.4949	1.62877	1.61245	Dctn2, Ddit3, Gm20492, Gm4189, Mars, Mbd6	ENSMUSG00000025410, ENSMUSG00000025408, ENSMUSG00000092593, ENSMUSG00000092384, ENSMUSG00000040354, ENSMUSG00000025409
X659	chr7	98880501	98891499	7.57278	1.62821	1.78446	Uvrag	ENSMUSG00000035354
X660	chr5	30887501	30893499	4.24017	1.62454	1.83855	Agbl5	ENSMUSG00000029165
X661	chr11	119987201	119992699	3.48696	1.62396	1.65038	NA	NA
X662	chr11	70666101	70672699	4.23741	1.61991	1.67797	Camta2, Spag7	ENSMUSG00000040712, ENSMUSG00000018287
X663	chr4	106439901	106447899	5.26696	1.61977	1.72086	Pcsk9, Usp24	ENSMUSG00000044254, ENSMUSG00000028514
X664	chr8	70580001	70586399	3.99897	1.61846	1.63541	Ell	ENSMUSG00000070002
X665	chr10	75643901	75649599	3.4842	1.61835	1.60008	Cabin1, Susd2	ENSMUSG00000020196, ENSMUSG00000006342
X666	chr3	51724501	51729699	3.36498	1.61744	1.6955	NA	NA
X667	chr7	15937601	15944599	5.97674	1.61622	2.23971	Gltscr2, Snord23	ENSMUSG00000041560, ENSMUSG00000080478
X668	chr11	103063101	103071899	5.97674	1.61622	1.78154	Nmt1, Plcd3	ENSMUSG00000020936, ENSMUSG00000020937
X669	chr10	80113601	80173499	35.6599	1.61571	1.56224	1600002K03Rik, Atp5d, Cirbp, Dos, Midn, Stk11	ENSMUSG00000035595, ENSMUSG00000003072, ENSMUSG00000045193, ENSMUSG00000035640, ENSMUSG00000035621, ENSMUSG00000003068
X670	chr13	55601901	55609799	4.90654	1.61407	1.6327	B4galt7, Gm15911	ENSMUSG00000021504, ENSMUSG00000086506
X671	chr4	118359501	118365499	3.87699	1.61273	1.70102	Hyi, Szt2	ENSMUSG00000006395, ENSMUSG00000033253
X672	chr2	85036601	85045699	5.85476	1.61239	1.69417	P2rx3, Ssrp1	ENSMUSG00000027071, ENSMUSG00000027067
X673	chr4	139191101	139275799	53.6818	1.61238	1.66876	Capzb	ENSMUSG00000028745
X674	chr10	77505601	77510799	3.83633	1.61076	1.94606	NA	NA
X675	chr8	72459601	72466999	5.25867	1.60887	1.87801	1700030K09Rik, Cherp	ENSMUSG00000052794, ENSMUSG00000052488
X676	chr3	87533301	87539599	4.26978	1.60821	1.79235	Etv3	ENSMUSG00000003382
X677	chr2	92402501	92411099	5.29657	1.60677	1.63108	Cry2, D930015M05Rik	ENSMUSG00000068742, ENSMUSG00000084781
X678	chr11	98689701	98697899	6.04701	1.60615	1.95428	Psmd3	ENSMUSG00000017221
X679	chr5	148501901	148510599	5.21524	1.60384	1.59236	Ubl3	ENSMUSG00000001687
X680	chr11	117305601	117336699	20.8989	1.60333	1.78585	Sept9	ENSMUSG00000059248
X681	chr5	142780501	142798499	10.7041	1.60198	1.58262	Tnrc18	ENSMUSG00000039477
X682	chr9	107612001	107635499	16.4313	1.60197	1.86081	Gnai2	ENSMUSG00000032562
X683	chr8	84090101	84100399	7.18749	1.60086	1.85936	Dcaf15, Rfx1	ENSMUSG00000037103, ENSMUSG00000031706
X684	chr11	120223501	120231699	6.16071	1.60086	2.00194	2900052L18Rik	ENSMUSG00000043993
X685	chr2	32724801	32731199	4.38347	1.60069	1.82541	Sh2d3c	ENSMUSG00000059013
X686	chr1	92634101	92642199	5.29104	1.59979	1.7425	Myeov2	ENSMUSG00000073616
X687	chr7	30552101	30558399	3.98792	1.59962	1.68895	BC053749, Hspb6, Lin37	ENSMUSG00000036864, ENSMUSG00000036854, ENSMUSG00000036845
X688	chr7	44897601	44903099	4.10438	1.59642	1.99783	Ap2a1, Fuz	ENSMUSG00000060279, ENSMUSG00000011658
X689	chr17	31182801	31193799	6.70785	1.59523	1.63444	Tmprss3	ENSMUSG00000024034
X690	chr5	115631201	115652099	15.8621	1.59522	2.03413	Ccdc64, Rab35	ENSMUSG00000041609, ENSMUSG00000029518
X691	chr11	75298401	75304299	3.51104	1.59391	1.59736	Rpa1	ENSMUSG00000000751
X692	chr11	116045301	116059999	10.2568	1.59379	1.87293	Unk	ENSMUSG00000020770
X693	chr9	110699501	110705199	3.47038	1.59165	1.63818	NA	NA
X694	chr5	35601501	35609399	5.63765	1.58968	1.92405	Acox3	ENSMUSG00000029098
X695	chr9	63642701	63648799	3.78462	1.58952	1.67313	Smad3	ENSMUSG00000032402
X696	chr11	120099001	120148699	32.5634	1.58951	1.76667	1810043H04Rik, Slc38a10	ENSMUSG00000078572, ENSMUSG00000061306
X697	chr15	97379501	97387299	4.84654	1.58623	1.68147	Pced1b	ENSMUSG00000044250
X698	chr15	74747901	74753999	4.49164	1.58585	1.99352	Lynx1	ENSMUSG00000022594
X699	chr10	75172901	75185999	7.76149	1.58554	1.60446	Bcr	ENSMUSG00000009681
X700	chr7	100843801	100863599	14.9703	1.58508	2.04845	Relt	ENSMUSG00000008318
X701	chr18	80124301	80131199	4.17465	1.58315	1.64277	Adnp2	ENSMUSG00000053950
X702	chr9	56105601	56112299	3.74119	1.58276	1.5168	NA	NA
X703	chr2	30817801	30828699	8.0702	1.58051	2.01597	Asb6, Ntmt1	ENSMUSG00000039483, ENSMUSG00000026857
X704	chr1	152510901	152517199	3.50276	1.57894	1.5166	Rgl1	ENSMUSG00000026482
X705	chr4	141461001	141483599	12.9084	1.57865	1.55831	Spen, Zbtb17	ENSMUSG00000040761, ENSMUSG00000006215
X706	chr11	115639101	115645299	3.65987	1.57841	1.61112	Grb2	ENSMUSG00000059923
X707	chr17	35512401	35518599	3.81699	1.57793	1.68117	Cchcr1, Tcf19	ENSMUSG00000040312, ENSMUSG00000050410
X708	chr9	107534101	107543799	6.13861	1.57788	1.72815	Cyb561d2, Nprl2, Tmem115	ENSMUSG00000037190, ENSMUSG00000010057, ENSMUSG00000010045
X709	chr9	20660401	20669499	6.17651	1.57643	1.85642	Olfm2, Pin1	ENSMUSG00000032172, ENSMUSG00000032171
X710	chr5	149211601	149216899	3.18576	1.57481	1.64711	Uspl1	ENSMUSG00000041264
X711	chr11	117348301	117364599	10.6192	1.57481	1.78499	Sept9	ENSMUSG00000059248
X712	chr8	123382401	123407799	16.4002	1.57458	1.76948	Mc1r, Tcf25	ENSMUSG00000074037, ENSMUSG00000001472
X713	chr5	136116501	136131299	9.87151	1.57456	1.828	Lrwd1, Polr2j	ENSMUSG00000029703, ENSMUSG00000039771
X714	chr17	25827001	25837899	7.90203	1.57222	1.99207	Gm20683, Jmjd8, Mir3082, Rhbdl1, Stub1, Wdr24	ENSMUSG00000093593, ENSMUSG00000025736, ENSMUSG00000093076, ENSMUSG00000025735, ENSMUSG00000039615, ENSMUSG00000025737
X715	chr11	117263901	117292699	18.9843	1.57089	1.81388	Sept9	ENSMUSG00000059248
X716	chr8	83663701	83674799	7.54437	1.56916	1.87401	Gipc1, Pkn1, Ptger1	ENSMUSG00000019433, ENSMUSG00000057672, ENSMUSG00000019464
X717	chr17	25778501	25797699	11.6294	1.56839	1.67143	AC159277.1, Ccdc78, Fam173a, Haghl, Metrn, Narfl	ENSMUSG00000097518, ENSMUSG00000071202, ENSMUSG00000057411, ENSMUSG00000061046, ENSMUSG00000002274, ENSMUSG00000002280
X718	chr5	135902901	135930299	15.2024	1.56751	1.53254	Ywhag	ENSMUSG00000051391
X719	chr7	19698801	19704599	4.00648	1.56697	1.90945	Apoe, Tomm40	ENSMUSG00000002985, ENSMUSG00000002984
X720	chr11	76476401	76483899	4.39927	1.56697	1.62135	Abr	ENSMUSG00000017631
X721	chr2	167638401	167661799	15.3189	1.56697	1.80937	AL589870.2, Gm20431, Tmem189	ENSMUSG00000093476, ENSMUSG00000089739, ENSMUSG00000090213
X722	chr8	109547001	109560799	7.92888	1.56286	1.59544	Dhx38	ENSMUSG00000037993
X723	chr10	80754201	80761399	4.67008	1.56175	1.80352	Dot1l	ENSMUSG00000061589
X724	chr15	77955501	77972099	9.96587	1.56046	1.67163	AL589650.1, Eif3d, Foxred2	ENSMUSG00000097057, ENSMUSG00000016554, ENSMUSG00000016552
X725	chr1	40022301	40028799	4.39375	1.5596	1.88419	Map4k4	ENSMUSG00000026074
X726	chr17	27019701	27030699	6.51206	1.55951	1.65023	Bak1, Ggnbp1	ENSMUSG00000057789, ENSMUSG00000048731
X727	chr3	95735201	95748699	7.37344	1.55821	1.52475	Ecm1, Tars2	ENSMUSG00000028108, ENSMUSG00000028107
X728	chr14	30591201	30627099	19.5307	1.55788	1.51925	Prkcd	ENSMUSG00000021948
X729	chr17	26932501	26939299	3.96029	1.5568	1.62861	Cuta, Kifc5b, Phf1	ENSMUSG00000024194, ENSMUSG00000024301, ENSMUSG00000024193
X730	chr11	78202501	78214599	7.01855	1.55664	1.62222	Proca1, Supt6h	ENSMUSG00000044122, ENSMUSG00000002052
X731	chr8	123504501	123511199	3.64606	1.55594	1.52328	Dbndd1	ENSMUSG00000031970
X732	chr7	143052901	143070799	12.7395	1.55499	1.99418	Cd81, R74862, Trpm5, Tssc4	ENSMUSG00000037706, ENSMUSG00000059277, ENSMUSG00000009246, ENSMUSG00000045752
X733	chr14	25694301	25699599	3.25327	1.55464	1.72086	Ppif	ENSMUSG00000021868
X734	chr11	4266601	4278799	7.09434	1.55453	1.63028	Gm11959, Lif	ENSMUSG00000085559, ENSMUSG00000034394
X735	chr13	59652201	59657499	2.86048	1.55298	1.516	NA	NA
X736	chr15	79049901	79057299	4.46678	1.55265	1.69608	Ankrd54	ENSMUSG00000033055
X737	chr11	98834401	98841199	3.72186	1.55195	1.53919	Rapgefl1	ENSMUSG00000038020
X738	chr13	73496701	73502399	3.05549	1.5513	1.50865	Lpcat1	ENSMUSG00000021608
X739	chr9	110679901	110688199	4.54258	1.54947	1.54354	NA	NA
X740	chr3	95985801	95997799	6.89104	1.54854	1.62127	Plekho1	ENSMUSG00000015745
X741	chr8	71347401	71363599	9.51308	1.5478	1.65929	Myo9b	ENSMUSG00000004677
X742	chr11	61663901	61676299	8.6517	1.54773	1.97171	Grap, Slc5a10	ENSMUSG00000004837, ENSMUSG00000042371
X743	chr17	26788201	26793699	3.13129	1.54676	1.6109	Bnip1	ENSMUSG00000024191
X744	chr10	79965001	79985199	11.076	1.54627	1.55213	Grin3b, ORF61, Wdr18	ENSMUSG00000035745, ENSMUSG00000013858, ENSMUSG00000035754
X745	chr3	88447001	88452599	3.16918	1.54459	1.60539	Sema4a	ENSMUSG00000028064
X746	chr4	117671401	117682499	6.09993	1.54129	1.56494	Dmap1, Eri3	ENSMUSG00000009640, ENSMUSG00000033423
X747	chr17	29699901	29715199	10.2821	1.54035	1.91585	Ccdc167, Ftsjd2, Rnf8	ENSMUSG00000024018, ENSMUSG00000024019, ENSMUSG00000090083
X748	chr9	121418601	121423699	2.89285	1.53996	1.61804	NA	NA
X749	chr5	120616001	120630699	11.0621	1.53945	2.14767	Ccdc42b, Ddx54	ENSMUSG00000094282, ENSMUSG00000029599
X750	chr2	157385601	157398599	7.73584	1.53684	1.70365	Manbal	ENSMUSG00000063019
X751	chr17	46121901	46133299	7.57873	1.53625	1.90469	Mrps18a, Rsph9	ENSMUSG00000023967, ENSMUSG00000023966
X752	chr3	89772501	89783699	6.1323	1.53538	1.57035	4632404H12Rik, Ube2q1	ENSMUSG00000042579, ENSMUSG00000042572
X753	chr8	122624501	122629899	3.31801	1.53215	1.76942	Cbfa2t3	ENSMUSG00000006362
X754	chr11	116532701	116541399	5.03525	1.53181	1.66724	Sphk1, Ube2o	ENSMUSG00000061878, ENSMUSG00000020802
X755	chr2	29703301	29708899	3.94096	1.52999	2.03194	Rapgef1	ENSMUSG00000039844
X756	chr19	5944201	5956499	6.58708	1.52434	1.557	Pola2	ENSMUSG00000024833
X757	chr10	80050001	80078099	18.0033	1.52323	1.86525	Gpx4, Sbno2	ENSMUSG00000075706, ENSMUSG00000035673
X758	chr16	91923001	91928599	2.92246	1.52294	1.52008	Atp5o, Gm15976	ENSMUSG00000022956, ENSMUSG00000087240
X759	chr4	123051601	123057299	2.96036	1.52111	1.51627	Trit1	ENSMUSG00000028653
X760	chr10	42192301	42197799	2.9197	1.51817	1.55562	Foxo3	ENSMUSG00000048756
X761	chr17	24886901	24904199	11.5975	1.51668	1.96796	Eme2, Mapk8ip3, Mrps34, Nme3, Spsb3	ENSMUSG00000073436, ENSMUSG00000024163, ENSMUSG00000038880, ENSMUSG00000073435, ENSMUSG00000024160
X762	chr5	137110001	137116699	4.24138	1.51592	1.86034	Trim56	ENSMUSG00000043279
X763	chr4	134112501	134132999	12.8406	1.51581	1.84081	Ccdc21, Sh3bgrl3, Ubxn11	ENSMUSG00000037443, ENSMUSG00000028843, ENSMUSG00000012126
X764	chr15	101288101	101295399	4.16282	1.51504	1.67767	6030408B16Rik, 9430023L20Rik	ENSMUSG00000075408, ENSMUSG00000037204
X765	chr11	102192101	102222299	16.1337	1.51145	1.57881	G6pc3, Hdac5	ENSMUSG00000034793, ENSMUSG00000008855
X766	chr10	80928501	80934699	4.31165	1.50736	2.06643	Gadd45b	ENSMUSG00000015312
X767	chr19	46447901	46453299	3.30144	1.50696	1.81767	Sufu	ENSMUSG00000025231
X768	chr15	76501301	76506699	3.49369	1.5043	1.93027	Dgat1	ENSMUSG00000022555
X769	chr19	3259801	3266599	3.41513	1.50302	1.50087	Ighmbp2	ENSMUSG00000024831
X770	chr19	46302901	46310499	4.73405	1.50245	1.86287	Nfkb2	ENSMUSG00000025225
X771	chr11	101087301	101100199	6.51879	1.50229	1.51151	Fam134c, Mlx, Psmc3ip	ENSMUSG00000017802, ENSMUSG00000017801, ENSMUSG00000019303
X772	chr4	41709601	41715699	3.68594	1.50193	1.80841	2810432D09Rik, Dctn3	ENSMUSG00000036114, ENSMUSG00000028447
X773	chr13	49183301	49190399	3.68594	1.50193	1.55367	Ninj1	ENSMUSG00000037966
X774	chr7	30519501	30525299	3.063	1.49864	1.58746	Arhgap33, Gm1082	ENSMUSG00000036882, ENSMUSG00000062132
X775	chr15	86234201	86242999	4.99933	1.49653	1.71245	Tbc1d22a	ENSMUSG00000051864
X776	chr7	25080601	25085999	2.75153	1.49646	1.53618	Zfp574	ENSMUSG00000045252
X777	chr4	117269001	117287999	9.88221	1.49644	1.56789	Rnf220	ENSMUSG00000028677
X778	chr10	78276101	78281199	2.59441	1.49275	1.5414	Agpat3	ENSMUSG00000001211
X779	chr1	36419301	36425299	3.13603	1.49203	1.58521	Fer1l5, Lman2l	ENSMUSG00000037432, ENSMUSG00000001143
X780	chr8	105327601	105332999	3.05747	1.49037	1.72116	Fhod1, Tmem208	ENSMUSG00000014778, ENSMUSG00000014856
X781	chr8	94861501	94867999	3.47988	1.4861	1.63697	Dok4, Polr2c	ENSMUSG00000040631, ENSMUSG00000031783
X782	chr17	87374901	87381299	3.63423	1.48572	1.7372	Ttc7	ENSMUSG00000036918
X783	chr4	138306601	138318299	7.15201	1.48543	1.87069	Ddost, Pink1	ENSMUSG00000028757, ENSMUSG00000028756
X784	chr18	35732701	35740299	4.21375	1.48529	1.69715	Tmem173	ENSMUSG00000024349
X785	chr8	23171701	23177099	3.51777	1.48513	1.99462	Agpat6	ENSMUSG00000031545
X786	chr15	76712701	76719099	3.55567	1.48419	1.70327	Lrrc14, Lrrc24	ENSMUSG00000033728, ENSMUSG00000033707
X787	chr8	121790101	121801899	6.87843	1.48354	1.7886	Jph3, Klhdc4	ENSMUSG00000025318, ENSMUSG00000040263
X788	chr4	139286401	139295099	5.44582	1.48127	1.92681	Capzb, Pqlc2	ENSMUSG00000028745, ENSMUSG00000028744
X789	chr1	75210301	75219999	5.60018	1.48116	1.7774	Glb1l, Stk16, Tuba4a	ENSMUSG00000026200, ENSMUSG00000026201, ENSMUSG00000026202
X790	chr3	88352901	88362499	5.36726	1.48021	1.72353	Smg5	ENSMUSG00000001415
X791	chr5	124112801	124123999	7.02726	1.47998	1.93483	Arl6ip4, Ogfod2, Pitpnm2	ENSMUSG00000029404, ENSMUSG00000023707, ENSMUSG00000029406
X792	chr9	108497601	108503899	3.74516	1.47982	1.83371	Usp19	ENSMUSG00000006676
X793	chr19	5602001	5610499	5.44306	1.47907	1.97726	Kat5, Rnaseh2c	ENSMUSG00000024926, ENSMUSG00000024925
X794	chr8	83565301	83573199	3.93741	1.47894	1.53924	Ndufb7, Tecr	ENSMUSG00000033938, ENSMUSG00000031708
X795	chr1	192084901	192093499	4.63063	1.47743	1.66643	AC175315.1, Traf5	ENSMUSG00000097089, ENSMUSG00000026637
X796	chr17	86300401	86305499	2.96787	1.4725	1.81391	NA	NA
X797	chr7	126271901	126295999	12.6784	1.47166	1.6415	Sbk1	ENSMUSG00000042978
X798	chr2	91134201	91140399	3.50672	1.47159	1.76522	Madd, Mybpc3	ENSMUSG00000040687, ENSMUSG00000002100
X799	chr1	180997601	181002699	2.5048	1.47159	1.53288	Ephx1	ENSMUSG00000038776
X800	chr11	118008501	118030799	11.9066	1.47129	1.6669	Dnahc17, Pgs1	ENSMUSG00000033987, ENSMUSG00000017715
X801	chr15	79824901	79834199	5.1991	1.46904	1.75112	Cbx6, Npcd, Nptxr	ENSMUSG00000089715, ENSMUSG00000089837, ENSMUSG00000022421
X802	chr8	121595301	121600799	2.81075	1.46813	1.603	Map1lc3b, Zcchc14	ENSMUSG00000031812, ENSMUSG00000061410
X803	chr17	46671401	46679299	3.92636	1.4671	1.56123	Klhdc3, Rrp36	ENSMUSG00000063576, ENSMUSG00000023971
X804	chr5	109551001	109557199	3.4254	1.46645	1.73721	Crlf2	ENSMUSG00000033467
X805	chr16	4872701	4880199	4.69537	1.46634	1.96878	Fam100a	ENSMUSG00000039568
X806	chr5	135239401	135247599	4.34877	1.46613	1.66829	Baz1b	ENSMUSG00000002748
X807	chr4	107841601	107849499	4.04006	1.46529	1.61071	Lrp8	ENSMUSG00000028613
X808	chr7	81862501	81870599	3.91808	1.45856	1.53876	Tm6sf1	ENSMUSG00000038623
X809	chr5	111387701	111393399	2.84036	1.45555	1.59246	Pitpnb	ENSMUSG00000050017
X810	chr17	55966501	55971599	2.84036	1.45555	1.77985	Ccdc94, Shd	ENSMUSG00000003208, ENSMUSG00000039154
X811	chr7	19354301	19359399	2.45585	1.45447	1.5414	Cd3eap, Ercc1	ENSMUSG00000047649, ENSMUSG00000003549
X812	chr5	117996901	118012599	8.74846	1.45424	1.78406	Fbxo21	ENSMUSG00000032898
X813	chr6	72354901	72362999	3.91255	1.45301	1.54949	Rnf181, Tmem150a	ENSMUSG00000055850, ENSMUSG00000055912
X814	chr13	48813001	48826399	6.71225	1.45275	1.60742	Phf2	ENSMUSG00000038025
X815	chr17	24471901	24478399	3.18144	1.45022	1.57684	Bricd5, Mlst8	ENSMUSG00000045744, ENSMUSG00000024142
X816	chr7	19521701	19535699	7.43507	1.44967	1.71223	Nkpd1, Ppp1r37	ENSMUSG00000060621, ENSMUSG00000051403
X817	chr2	155632801	155638499	2.75904	1.44916	1.56198	Myh7b, Trpc4ap	ENSMUSG00000074652, ENSMUSG00000038324
X818	chr15	85867501	85872599	2.91063	1.44695	1.84797	Gtse1	ENSMUSG00000022385
X819	chr4	129597901	129612599	6.85003	1.44406	1.51548	Dcdc2b, Eif3i, Tmem234	ENSMUSG00000078552, ENSMUSG00000028798, ENSMUSG00000028797
X820	chr8	70446801	70453199	3.25171	1.4428	1.65577	Klhl26	ENSMUSG00000055707
X821	chr8	122403001	122428899	12.0428	1.44045	1.52071	Cyba, Il17c, Zc3h18	ENSMUSG00000006519, ENSMUSG00000046108, ENSMUSG00000017478
X822	chr17	34601501	34607299	2.67495	1.43877	1.51258	Agpat1, Gm20463, Rnf5	ENSMUSG00000034254, ENSMUSG00000092395, ENSMUSG00000015478
X823	chr5	120554901	120560499	3.0188	1.43867	1.76826	Tpcn1	ENSMUSG00000032741
X824	chr8	120485801	120502699	8.82624	1.43831	1.7139	Gse1	ENSMUSG00000031822
X825	chr10	121387001	121395199	4.16402	1.43766	1.66829	Gns	ENSMUSG00000034707
X826	chr5	143306101	143319099	6.37868	1.43705	1.61346	E130309D02Rik, Zdhhc4	ENSMUSG00000039244, ENSMUSG00000001844
X827	chr5	122217701	122222799	2.5206	1.4366	1.62656	NA	NA
X828	chr4	141107101	141117399	4.92474	1.43522	1.57688	4921514A10RIK, Spata21, Szrd1	ENSMUSG00000097620, ENSMUSG00000045004, ENSMUSG00000040842
X829	chr6	125095401	125101099	3.20553	1.43378	1.85914	Chd4	ENSMUSG00000063870
X830	chr15	78983801	78989799	2.82378	1.43362	1.55625	Triobp	ENSMUSG00000033088
X831	chr5	146950601	146957599	3.66306	1.4334	1.73097	Gtf3a, Mtif3	ENSMUSG00000016503, ENSMUSG00000016510
X832	chr11	103341701	103348199	3.31922	1.43293	1.69042	Arhgap27, Gm11648	ENSMUSG00000034255, ENSMUSG00000085887
X833	chr13	51845101	51850399	2.55574	1.43231	1.59794	Gadd45g	ENSMUSG00000021453
X834	chr1	180971601	180978399	3.47081	1.43189	1.69247	Ephx1, Tmem63a	ENSMUSG00000038776, ENSMUSG00000026519
X835	chr19	46372901	46382499	4.65117	1.43037	1.61044	Actr1a, Tmem180	ENSMUSG00000025228, ENSMUSG00000025227
X836	chr9	103483501	103491799	4.19087	1.42802	1.68481	Tmem108	ENSMUSG00000042757
X837	chr2	119170901	119176199	2.66667	1.42769	1.67989	Dnajc17, Gchfr, Gm14137	ENSMUSG00000034278, ENSMUSG00000046814, ENSMUSG00000055926
X838	chr10	79754201	79764499	4.79447	1.42371	1.56423	Fgf22, Rnf126	ENSMUSG00000020327, ENSMUSG00000035890
X839	chr7	140946201	140952099	2.66114	1.42057	1.52375	Athl1, Ifitm5	ENSMUSG00000062031, ENSMUSG00000025489
X840	chr8	95326001	95333599	3.4949	1.41807	1.56001	AA960436, Tepp, Zfp319	ENSMUSG00000031792, ENSMUSG00000090206, ENSMUSG00000046556
X841	chr3	88906801	88914999	3.64649	1.41774	1.5094	Gon4l, Msto1	ENSMUSG00000054199, ENSMUSG00000068922
X842	chr8	110716701	110723099	3.18895	1.41594	1.69648	Mtss1l, Vac14	ENSMUSG00000033763, ENSMUSG00000010936
X843	chr8	88290101	88295899	2.69351	1.41361	1.58746	Adcy7	ENSMUSG00000031659
X844	chr11	120615201	120634499	9.40697	1.41314	1.66726	AL663030.1, Mafg, Pcyt2, Sirt7	ENSMUSG00000097062, ENSMUSG00000051510, ENSMUSG00000025137, ENSMUSG00000025138
X845	chr15	76442101	76454299	5.90655	1.40728	1.673	Bop1, Heatr7a	ENSMUSG00000022557, ENSMUSG00000022558
X846	chr7	30578501	30587399	4.27694	1.40615	1.66393	Wbp7	ENSMUSG00000006307
X847	chr4	148575501	148583699	3.78427	1.40562	1.59944	Exosc10	ENSMUSG00000017264
X848	chr2	30253101	30260299	3.14	1.40468	1.51399	Lrrc8a	ENSMUSG00000007476
X849	chr15	74702101	74707799	2.76102	1.40392	1.68389	Jrk	ENSMUSG00000046380
X850	chr2	166065501	166072199	2.98565	1.40152	1.55569	Ncoa3	ENSMUSG00000027678
X851	chr19	6495501	6537099	20.063	1.40074	1.68582	Gm14964, Nrxn2, Slc22a12	ENSMUSG00000052188, ENSMUSG00000033768, ENSMUSG00000061742
X852	chr11	94562101	94569499	3.36186	1.39995	1.59044	Acsf2, Chad	ENSMUSG00000076435, ENSMUSG00000039084
X853	chr7	45803001	45814299	5.62192	1.3965	1.75245	Cyth2, Lmtk3	ENSMUSG00000003269, ENSMUSG00000062044
X854	chr11	119023001	119032299	4.18733	1.39591	1.58768	Cbx2	ENSMUSG00000025577
X855	chr11	6101501	6109099	3.43213	1.39527	1.5943	Nudcd3	ENSMUSG00000053838
X856	chr11	117962201	117971299	4.8991	1.39287	1.90892	Socs3	ENSMUSG00000053113
X857	chr10	75660501	75671599	4.81778	1.38923	1.54929	NA	NA
X858	chr8	72239201	72247399	3.7215	1.38554	1.63121	Ap1m1, Metazoa_SRP	ENSMUSG00000003033, ENSMUSG00000092750
X859	chr2	166561001	166578899	8.03556	1.38238	1.623	Prex1	ENSMUSG00000039621
X860	chr17	34021701	34040299	9.25857	1.37752	1.8164	Col11a2, Gm20427, H2-Ke6, Mir219-1, Ring1, Rxrb, Slc39a7	ENSMUSG00000024330, ENSMUSG00000092595, ENSMUSG00000073422, ENSMUSG00000092338, ENSMUSG00000024325, ENSMUSG00000039656, ENSMUSG00000024327
X861	chr15	86028001	86035399	3.37214	1.37635	1.66673	Celsr1	ENSMUSG00000016028
X862	chr18	80440501	80450299	4.30577	1.37441	1.61302	Ctdp1	ENSMUSG00000033323
X863	chr1	172311101	172321599	4.51106	1.36309	1.61301	Igsf8, Kcnj9	ENSMUSG00000038034, ENSMUSG00000038026
X864	chr19	4109601	4118499	4.3188	1.35965	1.83471	Aip, Pitpnm1	ENSMUSG00000024847, ENSMUSG00000024851
X865	chr2	25371201	25379099	3.72073	1.35804	1.78662	2010317E24Rik	ENSMUSG00000026955
X866	chr5	24586701	24597499	4.6137	1.35804	1.62048	Chpf2, Mir671, Smarcd3	ENSMUSG00000038181, ENSMUSG00000076387, ENSMUSG00000028949
X867	chr4	150894601	150904299	3.88811	1.34644	1.55802	Park7	ENSMUSG00000028964
X868	chr2	30435001	30448699	6.21767	1.34519	1.76875	Ppp2r4	ENSMUSG00000039515
X869	chr7	4914301	4924699	4.36697	1.34508	1.63688	Nat14, Zfp628	ENSMUSG00000035285, ENSMUSG00000074406
X870	chr11	117986301	117996599	3.98799	1.33995	1.52628	Pgs1	ENSMUSG00000017715
X871	chr10	80565701	80574599	3.57664	1.3367	1.59561	Klf16	ENSMUSG00000035397
X872	chr2	165784501	165794899	3.94181	1.33469	1.5116	Zmynd8	ENSMUSG00000039671
X873	chr6	83052601	83064099	4.89677	1.33341	1.70309	Aup1, Dqx1, Htra2	ENSMUSG00000068328, ENSMUSG00000009145, ENSMUSG00000068329
X874	chr2	30339301	30351699	4.9698	1.33314	1.60398	Nup188, Sh3glb2	ENSMUSG00000052533, ENSMUSG00000026860
X875	chr7	101410201	101422199	4.6749	1.33296	1.55974	Arap1, Pde2a	ENSMUSG00000032812, ENSMUSG00000030653
X876	chr7	142470201	142478999	3.41953	1.33053	1.5644	Lsp1	ENSMUSG00000018819
X877	chr8	70255201	70270399	5.84067	1.32847	1.55419	Sugp2	ENSMUSG00000036054
X878	chr8	105245101	105261799	6.18374	1.32031	1.5264	B3gnt9-ps, D230025D16Rik, Tradd	ENSMUSG00000069920, ENSMUSG00000031889, ENSMUSG00000031887
X879	chr8	122690501	122701199	4.38752	1.31878	1.6965	Cbfa2t3, Gm10612	ENSMUSG00000006362, ENSMUSG00000090174
X880	chr7	25200001	25211999	4.56596	1.31686	1.58146	Dedd2	ENSMUSG00000054499
X881	chr5	125044401	125056599	4.91455	1.31023	1.70147	Ncor2	ENSMUSG00000029478
X882	chr2	30024001	30034199	3.6268	1.30319	1.52847	Spna2, Wdr34	ENSMUSG00000057738, ENSMUSG00000039715
X883	chr4	134746201	134761899	6.23113	1.30115	1.71491	Ldlrap1	ENSMUSG00000037295
X884	chr11	120703201	120713599	3.94578	1.29976	1.64523	Aspscr1, Gm17178, Stra13	ENSMUSG00000025142, ENSMUSG00000090758, ENSMUSG00000025144
X885	chr11	51812401	51825799	5.2059	1.29741	1.69492	Phf15	ENSMUSG00000020387
X886	chr11	116607901	116626199	6.03179	1.27611	1.52345	Rhbdf2	ENSMUSG00000020806
X887	chr4	135957401	135970399	4.18464	1.26648	1.52995	Gale, Hmgcl, Lypla2	ENSMUSG00000028671, ENSMUSG00000028672, ENSMUSG00000028670
X888	chr8	122473801	122486099	4.43059	1.26573	1.71588	Ctu2, Fam38a, Rnf166	ENSMUSG00000049482, ENSMUSG00000014444, ENSMUSG00000014470
X889	chr1	88229501	88278699	38.5355	1.1872	4.96728	Heatr7b1, Hjurp, Trpm8	ENSMUSG00000079429, ENSMUSG00000044783, ENSMUSG00000036251
