# Supplementary material for: Lineage-Specific Genes Are Prominent DNA Damage Hotspots during Leukemic Transformation of B Cell Precursors
Source: Cell Rep. 2017 Feb 14;18(7):1687–98. doi: 10.1016/j.celrep.2017.01.057 (PMC5318656; doi:10.1016/j.celrep.2017.01.057)
Supplement: Table S2. C-MYC γH2AX Regions Summary, Related to Figures 1 and 2 [file mmc3.xlsx]

## Sheet: Sheet1
Region_ID	Chr	Start	End	Normalised RPM	FoldChange	RPKM	Gene_names	Ensembl_IDs
X001	chr13	22034301	22043799	34.363	13.197	3.91413	Hist1h2ag, Hist1h2ah, Hist1h2bj, Hist1h2bk, Hist1h4i	ENSMUSG00000069301, ENSMUSG00000069302, ENSMUSG00000069300, ENSMUSG00000062727, ENSMUSG00000060639
X002	chr15	61985001	61990099	57.8587	11.8934	12.3887	Myc	ENSMUSG00000022346
X003	chr12	113401601	113429199	98.55	11.8313	3.90045	AC073553.1, AC073553.2, AC073553.3, Ighj3, Ighj4, Ighm	ENSMUSG00000092683, ENSMUSG00000092737, ENSMUSG00000092748, ENSMUSG00000076619, ENSMUSG00000076618, ENSMUSG00000076617
X004	chr13	21770701	21787899	58.0523	10.5949	3.72711	Hist1h1b, Hist1h2an, Hist1h2bp, Hist1h3i	ENSMUSG00000058773, ENSMUSG00000069309, ENSMUSG00000069308, ENSMUSG00000075032
X005	chr3	96261901	96270499	34.8446	8.1852	4.61613	Gm20628, Hist2h2bb, Hist2h3b, Hist2h4	ENSMUSG00000093656, ENSMUSG00000050936, ENSMUSG00000074403, ENSMUSG00000091405
X006	chr1	161034201	161040999	22.322	8.10749	3.74506	Dars2, Gas5, SNORD24, SNORD44, Snord47, SNORD74, SNORD75, SNORD78, SNORD79, SNORD81, snosnR60_Z15, Zbtb37	ENSMUSG00000026709, ENSMUSG00000053332, ENSMUSG00000064816, ENSMUSG00000084667, ENSMUSG00000064968, ENSMUSG00000064440, ENSMUSG00000080463, ENSMUSG00000077220, ENSMUSG00000065160, ENSMUSG00000065228, ENSMUSG00000065735, ENSMUSG00000043467
X007	chr13	23531001	23585999	121.856	7.97989	2.53304	Hist1h1d, Hist1h2ad, Hist1h2ae, Hist1h2af, Hist1h2be, Hist1h2bf, Hist1h2bg, Hist1h2bh, Hist1h3d, Hist1h3e, Hist1h3f, Hist1h3g, Hist1h4d, Hist1h4f, Hist1h4h	ENSMUSG00000052565, ENSMUSG00000071478, ENSMUSG00000069272, ENSMUSG00000061991, ENSMUSG00000047246, ENSMUSG00000069268, ENSMUSG00000058385, ENSMUSG00000064168, ENSMUSG00000062808, ENSMUSG00000069273, ENSMUSG00000059309, ENSMUSG00000062417, ENSMUSG00000061482, ENSMUSG00000069274, ENSMUSG00000060981
X008	chr13	21749501	21754999	17.1998	7.65011	3.59815	Hist1h2ak, Hist1h2bn, Hist1h4k	ENSMUSG00000063021, ENSMUSG00000095217, ENSMUSG00000064288
X009	chr1	86524001	86533799	79.7126	7.48839	9.3885	Ptma	ENSMUSG00000026238
X010	chr13	23611801	23622699	38.8393	7.46874	4.11445	Gm11398, Hist1h1e, Hist1h2be	ENSMUSG00000080741, ENSMUSG00000051627, ENSMUSG00000047246
X011	chr13	23738701	23765199	126.812	7.32647	5.54195	4930558J22Rik, Gm11336, Hist1h1a, Hist1h1c, Hist1h2ab, Hist1h2bb, Hist1h3a, Hist1h3b, Hist1h3c, Hist1h4a, Hist1h4b	ENSMUSG00000075029, ENSMUSG00000080999, ENSMUSG00000049539, ENSMUSG00000036181, ENSMUSG00000061615, ENSMUSG00000075031, ENSMUSG00000069265, ENSMUSG00000069267, ENSMUSG00000069310, ENSMUSG00000060093, ENSMUSG00000069266
X012	chr7	3701201	3709799	16.8304	6.69384	2.30099	Rps9	ENSMUSG00000006333
X013	chr3	96235301	96247599	17.1784	6.55135	1.64833	Gm20632, Gm20633, Gm20634, Hist2h2aa1, Hist2h2aa2, Hist2h3c1, Hist2h3c2	ENSMUSG00000093577, ENSMUSG00000093553, ENSMUSG00000070392, ENSMUSG00000063954, ENSMUSG00000064220, ENSMUSG00000093769, ENSMUSG00000081058
X014	chr13	21710101	21735799	35.7014	6.5214	1.64082	Hist1h2ai, Hist1h2aj, Hist1h2bl, Hist1h2bm, Hist1h3h, Hist1h4j	ENSMUSG00000071516, ENSMUSG00000080076, ENSMUSG00000094338, ENSMUSG00000096807, ENSMUSG00000069312, ENSMUSG00000067455
X015	chr1	128585901	128592599	27.2806	6.419	4.82383	Cxcr4	ENSMUSG00000045382
X016	chr14	115040201	115049499	22.3724	6.09896	2.87774	Mir17, Mir17hg, Mir18, Mir19a, Mir19b-1, Mir20a, Mir92-1	ENSMUSG00000065508, ENSMUSG00000089726, ENSMUSG00000065403, ENSMUSG00000065416, ENSMUSG00000076256, ENSMUSG00000065442, ENSMUSG00000076062
X017	chr9	78474401	78482799	24.3557	5.79402	3.50472	Eef1a1, mmu-mir-703, Mto1	ENSMUSG00000037742, ENSMUSG00000076138, ENSMUSG00000032342
X018	chr10	43576201	43587499	47.9523	5.76261	5.13503	Cd24a	ENSMUSG00000047139
X019	chr2	144244701	144277399	57.6455	5.53863	2.15134	4930444E06Rik, 8430406I07Rik, Gm11688, SNORA70, Snord17, Snx5	ENSMUSG00000085127, ENSMUSG00000027424, ENSMUSG00000082436, ENSMUSG00000065725, ENSMUSG00000077714, ENSMUSG00000027423
X020	chr7	100492501	100507099	94.1463	5.49984	7.88194	Dnajb13, Ucp2	ENSMUSG00000030708, ENSMUSG00000033685
X021	chr9	88438301	88443399	6.74717	5.4269	1.62214	4932427H20RIK, Snx14	ENSMUSG00000097865, ENSMUSG00000032422
X022	chr11	114668501	114674799	26.2701	5.37533	5.12372	Rpl38	ENSMUSG00000057322
X023	chr1	86342201	86361499	38.7103	5.27625	2.47488	C130036L24Rik, Ncl, Snora75, SNORD20, Snord82	ENSMUSG00000073627, ENSMUSG00000026234, ENSMUSG00000064837, ENSMUSG00000064696, ENSMUSG00000064823
X024	chr2	163601201	163646399	107.355	5.24166	2.93514	0610039K10Rik, Serinc3, Ttpal	ENSMUSG00000058812, ENSMUSG00000017707, ENSMUSG00000017679
X025	chr6	117901701	117933699	49.9295	5.00392	1.95005	4933440N22Rik, Hnrnpf	ENSMUSG00000042087, ENSMUSG00000042079
X026	chr10	43738801	43769599	81.6177	4.90102	3.32932	NA	NA
X027	chr10	60142701	60221499	272.831	4.7867	4.37672	AC155640.1, Chst3	ENSMUSG00000077090, ENSMUSG00000057337
X028	chr10	23782401	23787799	11.4671	4.76184	2.68852	Rps12, Snora33, Snord100, SNORD101	ENSMUSG00000061983, ENSMUSG00000070063, ENSMUSG00000080486, ENSMUSG00000077440
X029	chr9	44334001	44344199	32.749	4.75171	4.06688	H2afx, Hmbs	ENSMUSG00000049932, ENSMUSG00000032126
X030	chr5	142897401	142910299	54.9431	4.60489	5.44108	Actb	ENSMUSG00000029580
X031	chr15	98928601	98934899	14.9752	4.56305	3.04462	Tuba1b	ENSMUSG00000023004
X032	chr2	122143901	122157699	29.5505	4.53491	2.74731	B2m	ENSMUSG00000060802
X033	chr11	69912801	69923799	28.7622	4.51836	3.35822	Eif5a, Gps2, Neurl4	ENSMUSG00000078812, ENSMUSG00000023170, ENSMUSG00000047284
X034	chr6	128842601	128891199	56.791	4.33231	1.51924	AC102693.1, BC035044, Clec2i	ENSMUSG00000096931, ENSMUSG00000090164, ENSMUSG00000030365
X035	chr3	96557101	96562799	18.7738	4.33184	4.28294	Gm15441, Txnip	ENSMUSG00000074398, ENSMUSG00000038393
X036	chr11	6521801	6529399	17.7534	4.31373	3.04132	Gm11974, SNORA9	ENSMUSG00000085156, ENSMUSG00000064513
X037	chr2	130273101	130281999	32.4053	4.27865	4.75211	Idh3b, Nop56, SNORA51, Snord110, SNORD56, Snord57, SNORD86	ENSMUSG00000027406, ENSMUSG00000027405, ENSMUSG00000065287, ENSMUSG00000080610, ENSMUSG00000065289, ENSMUSG00000065272, ENSMUSG00000093645
X038	chr11	62601301	62609799	30.9964	4.27378	4.76109	2410006H16Rik, 4930443B20Rik, BC046404, Snord49a, Snord49b, Snord65	ENSMUSG00000086841, ENSMUSG00000085762, ENSMUSG00000046417, ENSMUSG00000065734, ENSMUSG00000064437, ENSMUSG00000077457
X039	chr19	5793901	5806999	30.9097	4.24877	3.08603	Gm20417, Malat1	ENSMUSG00000092267, ENSMUSG00000092341
X040	chr14	61647201	61656499	10.7845	4.24309	1.51735	AC154660.1	ENSMUSG00000097589
X041	chr17	29031801	29051399	38.3842	4.18423	2.57354	Srsf3	ENSMUSG00000071172
X042	chr18	35552401	35566399	22.7582	4.15868	2.14038	AC121821.1, Matr3, SNORA74, Snora74a	ENSMUSG00000097769, ENSMUSG00000037236, ENSMUSG00000088059, ENSMUSG00000065649
X043	chr15	74896401	74937099	74.1253	4.15312	2.39892	NA	NA
X044	chr11	106779001	106789499	20.5261	4.12975	2.57972	AL603664.1, Ccdc45, Ddx5, Mir3064, Polg2	ENSMUSG00000093133, ENSMUSG00000018372, ENSMUSG00000020719, ENSMUSG00000093273, ENSMUSG00000020718
X045	chr2	26631701	26640799	32.3084	4.12291	4.68776	5730588L14Rik, AL732311.1, Fam69b, Gm20532, Snora17, Snora43	ENSMUSG00000086775, ENSMUSG00000097052, ENSMUSG00000036186, ENSMUSG00000092356, ENSMUSG00000077192, ENSMUSG00000064858
X046	chr5	149045001	149054999	17.3603	4.10645	2.29511	Hmgb1	ENSMUSG00000066551
X047	chr17	23802501	23830399	45.8542	4.06427	2.17995	Mir5125, Srrm2, Tceb2	ENSMUSG00000092981, ENSMUSG00000039218, ENSMUSG00000055839
X048	chr11	22813101	22860999	107.308	4.0096	2.98469	9130230N09Rik, B3gnt2, Commd1, Gm12057, Gm20456, SNORA63	ENSMUSG00000092626, ENSMUSG00000051650, ENSMUSG00000051355, ENSMUSG00000084081, ENSMUSG00000092455, ENSMUSG00000077621
X049	chr5	107900501	107910499	11.3768	4.004	1.51656	Fam69a, Rpl5, SNORA66, Snord21	ENSMUSG00000029270, ENSMUSG00000058558, ENSMUSG00000077222, ENSMUSG00000064453
X050	chr8	123102201	123107899	16.2071	3.99924	3.79203	Rpl13, Snord68	ENSMUSG00000000740, ENSMUSG00000064450
X051	chr7	12921501	12930499	23.9598	3.99867	3.55039	2310014L17Rik, Rps5	ENSMUSG00000033967, ENSMUSG00000012848
X052	chr3	84151701	84158299	7.59618	3.99037	1.53605	Mnd1	ENSMUSG00000033752
X053	chr1	9938001	9944999	9.46341	3.96955	1.80743	6030422M02Rik, Snord87	ENSMUSG00000046101, ENSMUSG00000093178
X054	chr9	40800101	40810399	21.4495	3.93935	2.79123	Hspa8, SNORD14, Snord14e	ENSMUSG00000015656, ENSMUSG00000096263, ENSMUSG00000064791
X055	chr8	57510601	57522199	16.9323	3.93291	1.95754	Hmgb2	ENSMUSG00000054717
X056	chr11	48799101	48817699	32.5312	3.91056	2.35003	Gnb2l1, Snord95, SNORD95, Snord96a, Trim41	ENSMUSG00000020372, ENSMUSG00000064780, ENSMUSG00000064500, ENSMUSG00000064725, ENSMUSG00000040365
X057	chr18	10625401	10630599	5.87422	3.89061	1.52075	Snrpd1	ENSMUSG00000002477
X058	chr11	87735801	87782799	113.356	3.88746	3.24717	A430104N18Rik, Bzrap1, Mir142, Supt4h1	ENSMUSG00000084796, ENSMUSG00000034156, ENSMUSG00000065420, ENSMUSG00000020485
X059	chr2	127326801	127343999	28.5129	3.88483	2.23249	Astl, Dusp2	ENSMUSG00000050468, ENSMUSG00000027368
X060	chrX	8140601	8146099	11.3948	3.8688	2.79447	2900002K06Rik, Rbm3	ENSMUSG00000055188, ENSMUSG00000031167
X061	chr3	88138301	88179599	127.41	3.80922	4.18327	AC137525.1, Mef2d	ENSMUSG00000096935, ENSMUSG00000001419
X062	chr15	103234801	103249799	23.8572	3.80733	2.15717	Cbx5, Hnrnpa1, Nfe2	ENSMUSG00000009575, ENSMUSG00000046434, ENSMUSG00000058794
X063	chr17	29490701	29513599	32.7124	3.79953	1.93884	AC163629.2, Pim1	ENSMUSG00000097125, ENSMUSG00000024014
X064	chr17	35829501	35839499	30.2483	3.76341	4.11984	Flot1, Tubb5	ENSMUSG00000059714, ENSMUSG00000001525
X065	chr8	83713201	83752499	98.2724	3.75975	3.40674	Cd97, Ddx39	ENSMUSG00000002885, ENSMUSG00000005481
X066	chr6	115801101	115808799	22.24	3.73598	3.94449	Cand2, Rpl32, Snora7a	ENSMUSG00000030319, ENSMUSG00000057841, ENSMUSG00000064563
X067	chr15	5116101	5122399	11.7202	3.72864	2.54255	Gm10250, Rpl37, Snord72	ENSMUSG00000068706, ENSMUSG00000041841, ENSMUSG00000077737
X068	chr9	61907701	61914899	13.7327	3.70306	2.6133	Rplp1	ENSMUSG00000007892
X069	chr5	65862401	65899599	67.7829	3.67813	2.50256	Rhoh	ENSMUSG00000029204
X070	chr10	128546801	128566499	25.1579	3.65712	1.75775	Pa2g4, Rpl41, Zc3h10	ENSMUSG00000025364, ENSMUSG00000093674, ENSMUSG00000039810
X071	chrY	90734801	90745499	84.0337	3.65229	10.8157	NA	NA
X072	chr10	13964401	13983899	22.2061	3.64176	1.56992	AC158608.1, Hivep2	ENSMUSG00000097300, ENSMUSG00000015501
X073	chr16	16857901	16897899	63.3997	3.63983	2.18546	Igll1, Ppm1f, Top3b, Vpreb1	ENSMUSG00000075370, ENSMUSG00000026181, ENSMUSG00000022779, ENSMUSG00000059305
X074	chr5	115559301	115566099	16.7025	3.63968	3.38725	Gcn1l1, Rplp0	ENSMUSG00000041638, ENSMUSG00000067274
X075	chr11	51583601	51607499	53.2798	3.63379	3.07583	Agxt2l2, Col23a1, Hnrnpab	ENSMUSG00000020359, ENSMUSG00000063564, ENSMUSG00000020358
X076	chr14	24482701	24502899	27.7334	3.61076	1.89891	Polr3a, Rps24	ENSMUSG00000025280, ENSMUSG00000025290
X077	chr18	60774201	60781599	18.7037	3.59594	3.50164	Gm8731, Rps14	ENSMUSG00000080779, ENSMUSG00000024608
X078	chr17	84178601	84211499	53.2696	3.58026	2.24671	Thada, Zfp36l2	ENSMUSG00000024251, ENSMUSG00000045817
X079	chr2	32960401	32968699	21.9865	3.57321	3.67886	Lrsam1, Rpl12, Snora65	ENSMUSG00000026792, ENSMUSG00000038900, ENSMUSG00000065124
X080	chr5	125381501	125397399	18.5651	3.52809	1.62958	Gm10382, Ubc	ENSMUSG00000072612, ENSMUSG00000008348
X081	chr16	33055801	33064099	16.7441	3.51762	2.81899	Iqcg, Lmln, Rpl35a	ENSMUSG00000035578, ENSMUSG00000022802, ENSMUSG00000060636
X082	chr4	46450201	46477899	51.1781	3.49571	2.58799	Anp32b	ENSMUSG00000028333
X083	chr2	167061301	167068999	16.3442	3.47469	2.98075	1500012F01Rik, Snord12, SNORD12, Znfx1	ENSMUSG00000074578, ENSMUSG00000077698, ENSMUSG00000077515, ENSMUSG00000039501
X084	chr10	128620901	128630099	11.2809	3.46719	1.72338	Rps26	ENSMUSG00000025362
X085	chr11	116841901	116854199	19.7025	3.46586	2.25162	Jmjd6, Mettl23, Mfsd11, Srsf2	ENSMUSG00000056962, ENSMUSG00000090266, ENSMUSG00000020818, ENSMUSG00000034120
X086	chr15	74951801	74961499	31.6738	3.45803	4.59425	Ly6e	ENSMUSG00000022587
X087	chr11	97774901	97782499	15.9501	3.44926	2.95595	1700001P01Rik, Rpl23, Snora21	ENSMUSG00000018543, ENSMUSG00000071415, ENSMUSG00000064901
X088	chr4	86851101	86858299	9.50044	3.44882	1.8586	Rps6	ENSMUSG00000028495
X089	chr1	39367801	39376499	13.9781	3.44073	2.26522	Rpl31, Tbc1d8	ENSMUSG00000073702, ENSMUSG00000003134
X090	chr15	102499101	102506399	17.8353	3.42871	3.44963	Gm10337, Map3k12, Pcbp2	ENSMUSG00000071586, ENSMUSG00000023050, ENSMUSG00000056851
X091	chr1	87619201	87728599	219.228	3.40948	2.83562	Inpp5d	ENSMUSG00000026288
X092	chr13	90922701	90927999	6.55998	3.40737	1.75221	Rps23	ENSMUSG00000049517
X093	chr15	80249001	80265199	34.5578	3.38292	3.02859	Atf4, Rps19bp1, Smcr7l	ENSMUSG00000042406, ENSMUSG00000051518, ENSMUSG00000022412
X094	chr15	80071401	80084099	33.0093	3.37445	3.69409	Rpl3, Snord83b, snoU83B	ENSMUSG00000060036, ENSMUSG00000077734, ENSMUSG00000088219
X095	chr10	116480801	116487399	7.01833	3.37436	1.51147	Cnot2	ENSMUSG00000020166
X096	chr6	145118701	145182499	125.084	3.35503	2.79311	Casc1, Gm15543, Lrmp	ENSMUSG00000043541, ENSMUSG00000086863, ENSMUSG00000030263
X097	chr6	87838101	87851699	17.2676	3.35141	1.80978	Cnbp, Isy1	ENSMUSG00000030057, ENSMUSG00000030056
X098	chr8	122272201	122342299	199.98	3.33671	4.0737	Gm22, Zfpm1	ENSMUSG00000043903, ENSMUSG00000049577
X099	chr9	114746401	114783199	70.5503	3.33568	2.738	Cmtm6, Cmtm7, Gm9888	ENSMUSG00000032434, ENSMUSG00000032436, ENSMUSG00000052724
X100	chr4	133960901	133971299	20.9221	3.33504	2.87356	Dhdds, Hmgn2	ENSMUSG00000012117, ENSMUSG00000003038
X101	chr4	117146901	117156199	26.3514	3.32878	4.05064	Best4-ps, Gm13015, Rps8, SNORD38, Snord38a, SNORD46, Snord55	ENSMUSG00000033872, ENSMUSG00000070834, ENSMUSG00000047675, ENSMUSG00000064542, ENSMUSG00000065680, ENSMUSG00000064751, ENSMUSG00000092680
X102	chr12	36008401	36042499	42.6854	3.32799	1.78953	Tspan13	ENSMUSG00000020577
X103	chr7	75766701	75782999	33.7064	3.32421	2.95777	RP23-285C18.2	ENSMUSG00000097415
X104	chr7	116328601	116334599	8.74136	3.30811	2.08845	Rps13, Snord14a	ENSMUSG00000090862, ENSMUSG00000064741
X105	chr17	34100301	34133599	61.5262	3.30077	2.65076	Brd2, Gm20493	ENSMUSG00000024335, ENSMUSG00000092246
X106	chr5	146832701	146841599	15.2844	3.29815	2.4649	Rpl21, SNORA27, SNORD102	ENSMUSG00000041453, ENSMUSG00000077564, ENSMUSG00000077185
X107	chr7	24884501	24913799	62.3967	3.28982	3.05971	Arhgef1, Cd79a, Rps19	ENSMUSG00000040940, ENSMUSG00000003379, ENSMUSG00000040952
X108	chr4	134467801	134478999	24.09	3.27768	3.0955	AL669982.1, Stmn1	ENSMUSG00000092812, ENSMUSG00000028832
X109	chr2	162930501	162943899	14.1537	3.25332	1.52511	L3mbtl1, Srsf6	ENSMUSG00000035576, ENSMUSG00000016921
X110	chr9	120125601	120136599	22.5764	3.25261	2.96378	Rpsa, Snora62, SNORA62, SNORA73	ENSMUSG00000032518, ENSMUSG00000064925, ENSMUSG00000065041, ENSMUSG00000064380
X111	chr4	136044201	136053699	19.7981	3.23261	3.01776	Rpl11	ENSMUSG00000059291
X112	chr12	17544101	17553999	16.6774	3.21531	2.44527	Odc1, SNORA42	ENSMUSG00000011179, ENSMUSG00000064427
X113	chr16	95348501	95460799	167.909	3.18219	2.18038	Erg	ENSMUSG00000040732
X114	chr5	100031501	100040599	13.5917	3.17988	2.17901	Enoph1, Hnrpdl	ENSMUSG00000029326, ENSMUSG00000029328
X115	chr5	121204401	121212399	11.9385	3.17218	2.1796	Rpl6, SNORA42	ENSMUSG00000029614, ENSMUSG00000064841
X116	chr16	32140501	32166199	40.0274	3.16125	2.27821	Lrrc33	ENSMUSG00000052384
X117	chr19	5490401	5499399	21.5278	3.15793	3.50083	Cfl1, Snx32	ENSMUSG00000056201, ENSMUSG00000056185
X118	chr1	180798701	180821299	23.9817	3.15454	1.55372	AC121292.1, Gm16067, H3f3a	ENSMUSG00000097347, ENSMUSG00000073485, ENSMUSG00000060743
X119	chr18	75000401	75006199	8.93951	3.15062	2.25836	BC031181, Rpl17, SNORD58, Snord58b	ENSMUSG00000036299, ENSMUSG00000062328, ENSMUSG00000064647, ENSMUSG00000064871
X120	chr8	25035101	25110499	107.5	3.14919	2.08915	Gm16933, Htra4, Plekha2	ENSMUSG00000086289, ENSMUSG00000037406, ENSMUSG00000031557
X121	chr11	69644401	69682699	50.4117	3.14862	1.92888	2010012P19Rik, BC096441, Cd68, Eif4a1, Fxr2, Mir1934, Mpdu1, Senp3, SNORA48, SNORA67, SNORD10, Sox15, Tnfsf12	ENSMUSG00000085890, ENSMUSG00000018752, ENSMUSG00000018774, ENSMUSG00000059796, ENSMUSG00000018765, ENSMUSG00000088752, ENSMUSG00000018761, ENSMUSG00000005204, ENSMUSG00000084708, ENSMUSG00000065862, ENSMUSG00000089542, ENSMUSG00000041287, ENSMUSG00000097328
X122	chr3	123504001	123509199	6.82795	3.14256	1.92629	Prss12, Snora24	ENSMUSG00000027978, ENSMUSG00000092730
X123	chr8	120735601	120770999	70.6928	3.14073	2.9299	Irf8	ENSMUSG00000041515
X124	chr1	177441401	177448599	8.78297	3.1367	1.79101	AC120370.1, Zfp238	ENSMUSG00000097892, ENSMUSG00000063659
X125	chr7	45117001	45130099	34.0181	3.13493	3.81343	Mir150, Rpl13a, Rps11, Snord32a, Snord33, Snord34, Snord35a, Snord35b	ENSMUSG00000065495, ENSMUSG00000074129, ENSMUSG00000003429, ENSMUSG00000065219, ENSMUSG00000065628, ENSMUSG00000065878, ENSMUSG00000065818, ENSMUSG00000064767
X126	chr10	79846401	79867799	52.1065	3.12466	3.58106	BC005764, E130317F20Rik, Gm17134, Ptbp1	ENSMUSG00000035835, ENSMUSG00000091994, ENSMUSG00000090860, ENSMUSG00000006498
X127	chr1	167220701	167285699	123.566	3.12167	2.79707	Uck2	ENSMUSG00000053664
X128	chr11	68901001	68907799	10.5409	3.11323	2.28401	Rpl26	ENSMUSG00000060938
X129	chr9	32690901	32759499	91.5829	3.05484	1.98475	Ets1	ENSMUSG00000032035
X130	chr2	3713401	3785899	101.893	3.04652	2.09218	Fam107b, Gm13185	ENSMUSG00000026655, ENSMUSG00000085205
X131	chr7	109518201	109526599	14.6142	3.04143	2.59233	Rpl27a, Snora3, SNORA3, St5	ENSMUSG00000046364, ENSMUSG00000065016, ENSMUSG00000077575, ENSMUSG00000031024
X132	chr11	62550401	62556399	6.08014	3.02531	1.51395	Gm12279, Ubb	ENSMUSG00000087120, ENSMUSG00000019505
X133	chr19	40927301	41040399	137.321	3.01575	1.8165	Blnk, Dntt	ENSMUSG00000061132, ENSMUSG00000025014
X134	chr9	57622601	57647199	60.4714	3.01123	3.68057	Csk	ENSMUSG00000032312
X135	chr17	33994801	34000399	12.9497	2.98853	3.47596	H2-K1	ENSMUSG00000061232
X136	chr17	29093301	29101699	22.3835	2.98624	4.00677	Cdkn1a	ENSMUSG00000023067
X137	chr18	56701001	56764399	76.1148	2.98079	1.80667	Lmnb1, March3	ENSMUSG00000024590, ENSMUSG00000032656
X138	chr7	44245001	44255399	16.4599	2.97992	2.38228	2410002F23Rik, Acpt, SNORD88	ENSMUSG00000045411, ENSMUSG00000012777, ENSMUSG00000080352
X139	chr11	77685801	77690999	5.84251	2.97657	1.69232	Nufip2	ENSMUSG00000037857
X140	chr9	44407101	44414599	12.9035	2.96749	2.59526	Ccdc84, Rps25, Trappc4	ENSMUSG00000043923, ENSMUSG00000009927, ENSMUSG00000032112
X141	chr6	136803301	136828299	29.538	2.9558	1.7857	H2afj, Hist4h4, Wbp11	ENSMUSG00000060032, ENSMUSG00000096010, ENSMUSG00000030216
X142	chr7	113295301	113315899	23.4984	2.94191	1.72819	Arntl, Btbd10	ENSMUSG00000055116, ENSMUSG00000038187
X143	chr3	9682901	9834999	189.978	2.9366	1.89401	5S_rRNA, Gm16337, Pag1	ENSMUSG00000088004, ENSMUSG00000089794, ENSMUSG00000027508
X144	chr5	100417701	100431299	19.1064	2.93311	2.13178	AC107744.1	ENSMUSG00000097772
X145	chr16	10780101	10787899	17.1975	2.9293	3.34804	Socs1	ENSMUSG00000038037
X146	chr17	24716201	24724699	16.9655	2.92321	3.03412	Ndufb10, Rnf151, Rps2, Snhg9, Snora64, Snora78	ENSMUSG00000040048, ENSMUSG00000008482, ENSMUSG00000044533, ENSMUSG00000090101, ENSMUSG00000077709, ENSMUSG00000089255
X147	chr17	47591701	47631299	49.4292	2.91112	1.90139	Bysl, Ccnd3, Gm20517, Gm9183, Med20, Usp49	ENSMUSG00000023988, ENSMUSG00000034165, ENSMUSG00000023984, ENSMUSG00000083672, ENSMUSG00000092558, ENSMUSG00000090115
X148	chr8	84659101	84709299	58.1906	2.90898	1.76643	AC145556.1, Ier2, Lyl1, Nacc1, Nfix, Trmt1	ENSMUSG00000097193, ENSMUSG00000053560, ENSMUSG00000034041, ENSMUSG00000001910, ENSMUSG00000001911, ENSMUSG00000001909
X149	chr8	84197301	84214599	36.3162	2.90851	3.1993	Mir23a, Mir24-2, Mir27a, RP24-64D24.2, RP24-64D24.4, Zswim4	ENSMUSG00000065611, ENSMUSG00000065541, ENSMUSG00000065444, ENSMUSG00000097120, ENSMUSG00000097296, ENSMUSG00000035671
X150	chr2	93186701	93206099	41.9796	2.89756	3.30443	Trp53i11, Tspan18	ENSMUSG00000068735, ENSMUSG00000027217
X151	chr17	70836401	70854499	20.4419	2.87543	1.73168	Gm9320, Tgif1	ENSMUSG00000093514, ENSMUSG00000047407
X152	chr10	122980101	122986699	6.66119	2.87307	1.54834	Mirlet7i	ENSMUSG00000065406
X153	chr10	59947201	59952899	14.2334	2.86775	3.83472	Ddit4	ENSMUSG00000020108
X154	chr11	58008401	58067399	68.684	2.86357	1.78885	Gm12248, Larp1	ENSMUSG00000086962, ENSMUSG00000037331
X155	chr17	33946001	33956799	26.326	2.85669	3.75081	B3galt4, Rps18, Vps52, Wdr46	ENSMUSG00000067370, ENSMUSG00000008668, ENSMUSG00000024319, ENSMUSG00000024312
X156	chr2	180256201	180262399	11.5993	2.84666	2.88443	Cables2, Mir3091, Rps21	ENSMUSG00000038990, ENSMUSG00000092827, ENSMUSG00000039001
X157	chr15	97784401	97834399	103.553	2.84535	3.19344	Hdac7, Slc48a1	ENSMUSG00000022475, ENSMUSG00000081534
X158	chr4	130913301	130938399	48.5968	2.84274	2.98692	Laptm5	ENSMUSG00000028581
X159	chr8	70887901	70899399	23.9476	2.83218	3.21925	Rpl18a, Slc5a5, Snora68	ENSMUSG00000045128, ENSMUSG00000000792, ENSMUSG00000077563
X160	chr15	81988701	82047699	77.6344	2.82312	2.03762	Desi1, Nhp2l1, Xrcc6	ENSMUSG00000022472, ENSMUSG00000063480, ENSMUSG00000022471
X161	chr2	38996501	39020399	32.9016	2.81728	2.13425	Arpc5l, Gm13496, Golga1, Rpl35, Wdr38	ENSMUSG00000026755, ENSMUSG00000085755, ENSMUSG00000026754, ENSMUSG00000062997, ENSMUSG00000035295
X162	chr5	138162801	138181199	22.6772	2.81181	1.9128	Ap4m1, Cops6, Mcm7, Mir106b, Mir25, Mir93, Taf6	ENSMUSG00000019518, ENSMUSG00000019494, ENSMUSG00000029730, ENSMUSG00000065514, ENSMUSG00000065394, ENSMUSG00000065527, ENSMUSG00000036980
X163	chr1	87850501	87952599	119.979	2.80775	1.82517	Dgkd, Usp40	ENSMUSG00000070738, ENSMUSG00000005501
X164	chr7	135683701	135717599	33.0355	2.8017	1.51542	Mki67, Ptpre	ENSMUSG00000031004, ENSMUSG00000041836
X165	chr10	82858101	82901899	61.5856	2.79951	2.18748	Txnrd1	ENSMUSG00000020250
X166	chr15	79886601	79924199	63.7095	2.79846	2.63661	Apobec3, Cbx7	ENSMUSG00000009585, ENSMUSG00000053411
X167	chr9	21615101	21725199	153.811	2.7924	2.17645	AC161371.1, Ldlr, Smarca4	ENSMUSG00000097155, ENSMUSG00000032193, ENSMUSG00000032187
X168	chr16	30062101	30068899	11.5013	2.79154	2.63585	Hes1	ENSMUSG00000022528
X169	chr19	53526401	53545599	39.7383	2.78878	3.22692	Dusp5	ENSMUSG00000034765
X170	chr19	4259501	4319699	82.3956	2.78758	2.1344	Adrbk1, Ankrd13d, Kdm2a, Ssh3	ENSMUSG00000024858, ENSMUSG00000005986, ENSMUSG00000054611, ENSMUSG00000034616
X171	chrY	90798201	90814099	44.3634	2.7854	4.35319	NA	NA
X172	chr5	100551801	100571099	21.0995	2.78453	1.70594	Plac8	ENSMUSG00000029322
X173	chr2	30061201	30076099	19.3821	2.7707	2.03558	Set	ENSMUSG00000054766
X174	chr5	103691801	103859299	181.101	2.76867	1.69252	Aff1	ENSMUSG00000029313
X175	chr12	24705601	24717799	20.1366	2.76515	2.58582	Rrm2	ENSMUSG00000020649
X176	chr5	136689001	136709099	43.0762	2.76309	3.35879	Myl10	ENSMUSG00000005474
X177	chr13	111751801	111810099	65.0708	2.74801	1.75469	Gm15327, Map3k1	ENSMUSG00000085204, ENSMUSG00000021754
X178	chr3	90079601	90101699	30.1243	2.74397	2.14479	Tpm3	ENSMUSG00000027940
X179	chr1	132007301	132038099	41.4117	2.74104	2.11686	AC107837.1, Elk4, Mfsd4	ENSMUSG00000097454, ENSMUSG00000026436, ENSMUSG00000059149
X180	chr17	31644601	31659499	19.0172	2.73736	2.01109	U2af1	ENSMUSG00000061613
X181	chr10	128743301	128748999	5.45504	2.73692	1.50828	Dgka, Wibg	ENSMUSG00000025357, ENSMUSG00000064030
X182	chr6	115615701	115623499	10.3414	2.73572	2.08993	Mkrn2, Raf1	ENSMUSG00000000439, ENSMUSG00000000441
X183	chr11	101442301	101449299	10.0745	2.73119	2.27088	Ifi35, Rpl27	ENSMUSG00000010358, ENSMUSG00000063316
X184	chr8	105603201	105649299	50.8543	2.72584	1.74236	Ctcf, Fam65a, Mir1966	ENSMUSG00000005698, ENSMUSG00000038604, ENSMUSG00000089432
X185	chr15	79525701	79535299	10.9799	2.7227	1.80785	Ddx17, Kdelr3	ENSMUSG00000055065, ENSMUSG00000010830
X186	chr2	25219601	25225499	10.5621	2.71945	2.8318	Fam166a, Tubb4b	ENSMUSG00000026969, ENSMUSG00000036752
X187	chr17	56300101	56335199	62.154	2.71651	2.80246	Arrdc5, Kdm4b, Uhrf1	ENSMUSG00000073380, ENSMUSG00000024201, ENSMUSG00000001228
X188	chr17	35227601	35268699	56.2057	2.71401	2.16544	Atp6v1g2, CR974444.1, Ddx39b, H2-D1, Nfkbil1, SNORD83	ENSMUSG00000024403, ENSMUSG00000077807, ENSMUSG00000019432, ENSMUSG00000073411, ENSMUSG00000042419, ENSMUSG00000075770
X189	chr13	52582401	52651099	92.8199	2.70748	2.1424	Syk	ENSMUSG00000021457
X190	chr11	98025601	98033499	13.4698	2.70552	2.70509	Gm11629, Rpl19	ENSMUSG00000086716, ENSMUSG00000017404
X191	chr10	60276601	60306899	57.1065	2.69377	2.99753	Cdh23, Psap	ENSMUSG00000012819, ENSMUSG00000004207
X192	chr2	75682701	75705799	23.8989	2.69102	1.64647	E030042O20Rik, Nfe2l2, U6	ENSMUSG00000087222, ENSMUSG00000015839, ENSMUSG00000089015
X193	chr17	34981901	35027999	70.1067	2.69034	2.42048	D17H6S56E-5, Lsm2, Ng23, Vars, Vwa7	ENSMUSG00000091747, ENSMUSG00000007050, ENSMUSG00000036185, ENSMUSG00000007029, ENSMUSG00000007030
X194	chr7	110057301	110064699	9.37285	2.67718	2.02207	AA474408, Zfp143	ENSMUSG00000073867, ENSMUSG00000061079
X195	chr7	63883801	63940899	83.0268	2.67537	2.322	E030018B13Rik, Klf13	ENSMUSG00000095061, ENSMUSG00000052040
X196	chr1	72710901	72716799	6.80187	2.67355	1.84204	Rpl37a	ENSMUSG00000046330
X197	chr17	45562301	45596199	52.2156	2.66995	2.46271	Gm17080, Hsp90ab1, Nfkbie, Slc29a1, Slc35b2	ENSMUSG00000067389, ENSMUSG00000023944, ENSMUSG00000023947, ENSMUSG00000023942, ENSMUSG00000037089
X198	chr4	44512601	44709499	318.911	2.65746	2.59687	Gm12462, Mir5120, Pax5	ENSMUSG00000086211, ENSMUSG00000092761, ENSMUSG00000014030
X199	chr7	16779901	16800199	35.4147	2.65256	2.80038	Slc1a5	ENSMUSG00000001918
X200	chr13	54369501	54385899	27.4755	2.64334	2.69496	Cplx2	ENSMUSG00000025867
X201	chr15	76903101	76909499	10.7895	2.63364	2.71825	Rpl8	ENSMUSG00000003970
X202	chr14	75844401	75852499	11.2771	2.62779	2.2478	Gm4285, Snora31, Tpt1	ENSMUSG00000085829, ENSMUSG00000065147, ENSMUSG00000060126
X203	chr11	119105301	119137499	44.8821	2.62776	2.25022	Gm11754, Gm11755	ENSMUSG00000086306, ENSMUSG00000086547
X204	chr15	96684101	96711399	28.1207	2.61502	1.66793	Slc38a2	ENSMUSG00000022462
X205	chr4	136167401	136196699	48.3246	2.61468	2.67084	E2f2	ENSMUSG00000018983
X206	chr12	28626901	28636999	15.9438	2.61313	2.55744	Rps7	ENSMUSG00000061477
X207	chr7	126695301	126705799	22.16	2.61008	3.4216	Bola2, Coro1a, Slx1b	ENSMUSG00000047721, ENSMUSG00000030707, ENSMUSG00000059772
X208	chr13	33560901	33569299	10.2501	2.6082	1.97925	RNaseP_nuc	ENSMUSG00000089229
X209	chr17	33633101	33650399	18.0102	2.60474	1.68989	Gm20507, Hnrnpm, Pram1	ENSMUSG00000092412, ENSMUSG00000059208, ENSMUSG00000032739
X210	chr8	121949601	121956499	10.8886	2.60378	2.56238	Banp	ENSMUSG00000025316
X211	chr5	127588101	127617499	30.2164	2.60352	1.66877	Slc15a4	ENSMUSG00000029416
X212	chr9	120570501	120579699	11.2253	2.59899	1.98342	5830454E08Rik, Rpl14	ENSMUSG00000052658, ENSMUSG00000025794
X213	chr19	5822101	5845799	40.0261	2.59015	2.75106	Neat1	ENSMUSG00000092274
X214	chr7	127008301	127037699	41.3616	2.57945	2.29766	2900092E17Rik, Gm20418, Kif22, Maz, Mvp, Prrt2	ENSMUSG00000030680, ENSMUSG00000092534, ENSMUSG00000030677, ENSMUSG00000030678, ENSMUSG00000030681, ENSMUSG00000045114
X215	chr4	140697601	140728099	59.4946	2.57669	3.18792	AL954710.1, Padi6, Rcc2	ENSMUSG00000093071, ENSMUSG00000040935, ENSMUSG00000040945
X216	chr2	164416401	164444099	39.0981	2.57643	2.30694	Sdc4	ENSMUSG00000017009
X217	chr11	55467701	55504599	37.062	2.55214	1.65154	G3bp1, Gm12238, SNORA29	ENSMUSG00000018583, ENSMUSG00000087342, ENSMUSG00000065061
X218	chr11	98434301	98551799	119.341	2.55192	1.67015	Erbb2, Gm12352, Grb7, Ikzf3, Mien1, U2, Zpbp2	ENSMUSG00000062312, ENSMUSG00000084835, ENSMUSG00000019312, ENSMUSG00000018168, ENSMUSG00000002580, ENSMUSG00000084621, ENSMUSG00000017195
X219	chr10	95407601	95419799	16.5372	2.55004	2.23019	AC167222.1, Socs2	ENSMUSG00000097766, ENSMUSG00000020027
X220	chr5	149004201	149018899	16.3108	2.54894	1.82606	Gm15408, Gm15411	ENSMUSG00000086610, ENSMUSG00000085971
X221	chr11	83223401	83230299	7.29055	2.54758	1.7396	AI662270	ENSMUSG00000087107
X222	chr5	31194701	31206499	17.9189	2.53959	2.50511	Ppm1g, Snx17, Zfp513	ENSMUSG00000029147, ENSMUSG00000029146, ENSMUSG00000043059
X223	chr11	95858401	95864299	5.89753	2.53845	1.64959	4833417C18Rik, Gm11527	ENSMUSG00000086015, ENSMUSG00000085578
X224	chr19	6044601	6073199	48.5969	2.53383	2.8071	Fau, Mrpl49, RP23-391B20.2, Syvn1, Tm7sf2, Vps51, Znhit2	ENSMUSG00000038274, ENSMUSG00000007338, ENSMUSG00000094281, ENSMUSG00000024807, ENSMUSG00000024799, ENSMUSG00000024797, ENSMUSG00000075227
X225	chr6	86518501	86527699	12.7995	2.5227	2.30518	AC158662.2, Pcbp1	ENSMUSG00000097048, ENSMUSG00000051695
X226	chr17	35045001	35061999	23.5675	2.51868	2.29931	Clic1, Ddah2, Msh5, U6	ENSMUSG00000007041, ENSMUSG00000007039, ENSMUSG00000007035, ENSMUSG00000096022
X227	chr17	27553701	27636199	110.593	2.51841	2.2234	AI413582, C130040N14Rik, Gm15420, Hmga1, Nudt3, Rps10	ENSMUSG00000062753, ENSMUSG00000073429, ENSMUSG00000087387, ENSMUSG00000046711, ENSMUSG00000024213, ENSMUSG00000052146
X228	chr4	148575501	148628299	47.9538	2.51574	1.50743	Exosc10, Gm13209, Masp2, Srm, Tardbp	ENSMUSG00000017264, ENSMUSG00000087217, ENSMUSG00000028979, ENSMUSG00000006442, ENSMUSG00000041459
X229	chr10	75934801	75951399	18.8254	2.50407	1.88817	Chchd10, Gm16221, Gm867, Vpreb3	ENSMUSG00000049422, ENSMUSG00000082234, ENSMUSG00000050157, ENSMUSG00000000903
X230	chr7	101449901	101516599	118.125	2.50359	2.94887	Mir139, Pde2a	ENSMUSG00000065446, ENSMUSG00000030653
X231	chr4	57940501	57958099	17.6238	2.50231	1.66799	Txn1	ENSMUSG00000028367
X232	chr11	102294001	102321599	35.358	2.5011	2.1346	Atxn7l3, Ubtf	ENSMUSG00000059995, ENSMUSG00000020923
X233	chr15	96275201	96289499	15.1103	2.50075	1.76088	AC133578.2, Arid2	ENSMUSG00000097536, ENSMUSG00000033237
X234	chr3	83893601	84041499	146.181	2.49932	1.6476	D930015E06Rik	ENSMUSG00000033767
X235	chr8	126583801	126604099	25.6351	2.49205	2.10927	AC118255.2, Irf2bp2	ENSMUSG00000097060, ENSMUSG00000051495
X236	chr4	131869101	131905899	33.1587	2.48642	1.50728	Gm12978, Gm12992, Srsf4	ENSMUSG00000083013, ENSMUSG00000085667, ENSMUSG00000028911
X237	chr9	61372201	61421099	80.1742	2.48495	2.74372	Tle3	ENSMUSG00000032280
X238	chr15	31587401	31602699	14.0484	2.48376	1.53712	Cct5, Cmbl, Fam173b	ENSMUSG00000022234, ENSMUSG00000022235, ENSMUSG00000039065
X239	chr11	11689001	11777599	81.2542	2.48338	1.53535	Gm12000, Ikzf1	ENSMUSG00000073145, ENSMUSG00000018654
X240	chr11	54866401	54872799	6.06641	2.47582	1.5904	Hint1	ENSMUSG00000020267
X241	chr11	119077701	119093099	25.6879	2.4753	2.79888	AL662835.3, Cbx4	ENSMUSG00000097614, ENSMUSG00000039989
X242	chr7	46844801	46856899	15.4999	2.47193	2.15144	Ldha	ENSMUSG00000063229
X243	chr11	106302801	106314799	16.2837	2.46904	2.28088	Cd79b	ENSMUSG00000040592
X244	chr17	31056701	31127799	97.6211	2.46782	2.30845	5S_rRNA, Abcg1, Tff3	ENSMUSG00000089622, ENSMUSG00000024030, ENSMUSG00000024029
X245	chr5	134615401	134639899	30.1586	2.46082	2.0737	Eif4h	ENSMUSG00000040731
X246	chr7	28807601	28826899	31.6158	2.45957	2.7606	Ech1, Hnrnpl	ENSMUSG00000053898, ENSMUSG00000015165
X247	chr15	38289801	38303999	15.7386	2.44393	1.87608	Klf10	ENSMUSG00000037465
X248	chr18	35810101	35867399	79.5883	2.43482	2.35706	Cxxc5	ENSMUSG00000046668
X249	chr7	25660501	25756199	110.555	2.43336	1.96121	B9d2, Ccdc97, Exosc5, Hnrnpul1, Tgfb1, Tmem91	ENSMUSG00000063439, ENSMUSG00000002608, ENSMUSG00000061286, ENSMUSG00000040725, ENSMUSG00000002603, ENSMUSG00000061702
X250	chr15	5234401	5245099	12.2904	2.43069	1.95168	Ptger4	ENSMUSG00000039942
X251	chr8	75108601	75133799	24.0527	2.4268	1.6235	Mcm5	ENSMUSG00000005410
X252	chr9	106428901	106436399	13.7769	2.42044	3.13054	Acy1, Rpl29	ENSMUSG00000023262, ENSMUSG00000048758
X253	chr8	126927101	126945999	20.1226	2.41918	1.81499	SNORA14, Tomm20	ENSMUSG00000065637, ENSMUSG00000093904
X254	chr15	96570001	96645599	69.6975	2.4183	1.57197	Slc38a1	ENSMUSG00000023169
X255	chr16	18233201	18258799	30.1089	2.40801	2.01152	Dgcr8, Ranbp1, SNORA77, Trmt2a, Zdhhc8	ENSMUSG00000022718, ENSMUSG00000005732, ENSMUSG00000080364, ENSMUSG00000022721, ENSMUSG00000060166
X256	chr5	136243601	136568299	316.788	2.40755	1.66878	A430110C17Rik, Cux1, Gm16599, Sh2b2	ENSMUSG00000093578, ENSMUSG00000029705, ENSMUSG00000086220, ENSMUSG00000005057
X257	chr4	135854001	135859999	6.30511	2.40739	1.79782	Gm13000, Srsf10	ENSMUSG00000081672, ENSMUSG00000028676
X258	chr4	152324201	152336399	18.1316	2.40709	2.54262	Rpl22	ENSMUSG00000028936
X259	chr11	53768801	53780599	17.3421	2.40107	2.51885	Gm17334, Irf1	ENSMUSG00000091191, ENSMUSG00000018899
X260	chr2	72475801	72486799	11.2983	2.39787	1.76205	Cdca7	ENSMUSG00000055612
X261	chr11	116434301	116442699	11.6699	2.39599	2.38475	Fam100b, Qrich2	ENSMUSG00000050628, ENSMUSG00000070331
X262	chr3	95928401	95952799	25.0526	2.39443	1.76314	Anp32e	ENSMUSG00000015749
X263	chr11	58948201	58992499	40.7708	2.37287	1.59074	2310058D17Rik, Gm12260, Hist3h2a, Hist3h2ba, Hist3h2bb-ps, Trim11, Trim17	ENSMUSG00000085379, ENSMUSG00000080152, ENSMUSG00000078851, ENSMUSG00000056895, ENSMUSG00000080712, ENSMUSG00000020455, ENSMUSG00000036964
X264	chr1	165641601	165710499	79.0112	2.36531	1.9867	Rcsd1	ENSMUSG00000040723
X265	chr8	94971901	95059899	102.492	2.36477	2.01809	Ccdc135, Gpr56, Gpr97, SNORA7	ENSMUSG00000031786, ENSMUSG00000031785, ENSMUSG00000060470, ENSMUSG00000087705
X266	chr17	24407301	24427599	19.5729	2.36266	1.67184	Abca3, D330041H03Rik, Eci1, Rnps1	ENSMUSG00000024130, ENSMUSG00000073437, ENSMUSG00000024132, ENSMUSG00000034681
X267	chr14	120937601	120951599	14.0279	2.36201	1.73779	Ipo5	ENSMUSG00000030662
X268	chr6	120463001	120495399	46.3112	2.35686	2.48287	Cecr6, Il17ra	ENSMUSG00000094626, ENSMUSG00000002897
X269	chr5	113812901	113908599	105.861	2.35625	1.92181	Coro1c, Gm17122, Selplg	ENSMUSG00000004530, ENSMUSG00000090458, ENSMUSG00000048163
X270	chr5	115142201	115160299	24.6595	2.35513	2.3679	Mlec	ENSMUSG00000048578
X271	chr4	33242101	33249299	6.5089	2.35509	1.57136	Pnrc1	ENSMUSG00000040128
X272	chr3	95656901	95678099	23.655	2.35495	1.93939	Adamtsl4, Mcl1	ENSMUSG00000015850, ENSMUSG00000038612
X273	chr4	124849401	124857799	10.1902	2.35358	2.10959	1110065P20Rik, Maneal, Mtf1, Yrdc	ENSMUSG00000078570, ENSMUSG00000042763, ENSMUSG00000028890, ENSMUSG00000028889
X274	chr10	45157701	45163199	5.53932	2.34759	1.75484	Prep	ENSMUSG00000019849
X275	chr18	75363201	75399299	44.0477	2.34514	2.1273	Gm20544, Smad7	ENSMUSG00000092569, ENSMUSG00000025880
X276	chr11	59814101	59819799	5.64968	2.34423	1.72883	Cops3, Gm16062	ENSMUSG00000019373, ENSMUSG00000087249
X277	chr6	125158801	125189899	32.1571	2.32873	1.81222	Gapdh, Iffo1, Ncapd2, Scarna10	ENSMUSG00000057666, ENSMUSG00000038271, ENSMUSG00000038252, ENSMUSG00000089617
X278	chr11	60103001	60214399	157.529	2.32611	2.48044	4930412M03Rik, Rai1, Srebf1	ENSMUSG00000051008, ENSMUSG00000062115, ENSMUSG00000020538
X279	chr4	156235801	156253399	26.879	2.32569	2.67939	Noc2l, Samd11	ENSMUSG00000095567, ENSMUSG00000096351
X280	chr17	28308701	28334299	21.9027	2.32467	1.50151	Fance, Rpl10a, Tead3	ENSMUSG00000007570, ENSMUSG00000037805, ENSMUSG00000002249
X281	chr2	172999701	173063399	70.7081	2.32206	1.94966	Gm14453, Gm20490, Rae1, Rbm38	ENSMUSG00000087442, ENSMUSG00000092596, ENSMUSG00000027509, ENSMUSG00000027510
X282	chr7	45365201	45396399	27.6458	2.31846	1.5582	Lin7b, Mtag2, Ppfia3, SNORA67, Snrnp70	ENSMUSG00000003872, ENSMUSG00000049661, ENSMUSG00000003863, ENSMUSG00000084519, ENSMUSG00000063511
X283	chr17	6732601	6788399	72.0098	2.31462	2.27219	Ezr, Sytl3	ENSMUSG00000052397, ENSMUSG00000041831
X284	chr9	121281401	121418299	130.345	2.31204	1.67781	Trak1	ENSMUSG00000032536
X285	chr7	132692001	132743599	51.8491	2.30994	1.77194	Fam53b, Lhpp	ENSMUSG00000030956, ENSMUSG00000030946
X286	chr7	28168901	28184499	16.6888	2.30921	1.88705	Dyrk1b, Fbl	ENSMUSG00000002409, ENSMUSG00000046865
X287	chr10	69331801	69353399	23.0997	2.30587	1.88846	Cdk1	ENSMUSG00000019942
X288	chr5	30668401	30677599	8.67549	2.30444	1.66608	Cenpa	ENSMUSG00000029177
X289	chr4	133657901	133757599	88.0792	2.30264	1.56165	Arid1a, Pigv	ENSMUSG00000007880, ENSMUSG00000043257
X290	chr9	20886001	20953499	91.5577	2.30163	2.39853	Dnmt1, Eif3g, Ppan, SNORD105, snoU105B	ENSMUSG00000004099, ENSMUSG00000070319, ENSMUSG00000004100, ENSMUSG00000077702, ENSMUSG00000089571
X291	chr17	34946901	34952499	6.96832	2.30065	2.20144	1110038B12Rik, SNORD48, Snord52, snR78	ENSMUSG00000092203, ENSMUSG00000092687, ENSMUSG00000093009, ENSMUSG00000092678
X292	chr7	99464901	99483899	23.4601	2.29911	2.18531	Klhl35, Rps3, Snord15a, Snord15b	ENSMUSG00000035298, ENSMUSG00000030744, ENSMUSG00000065822, ENSMUSG00000064966
X293	chr14	30549101	30576899	30.5331	2.29626	1.94568	Mir3076, Tkt	ENSMUSG00000093156, ENSMUSG00000021957
X294	chr16	17977601	17983799	6.03928	2.29466	1.72674	Vpreb2	ENSMUSG00000059280
X295	chr17	31175801	31218199	38.1985	2.29431	1.597	Tmprss3, Ubash3a	ENSMUSG00000024034, ENSMUSG00000042345
X296	chr2	163053501	163086299	33.0826	2.29295	1.78876	Mybl2	ENSMUSG00000017861
X297	chr5	145109001	145135599	27.2584	2.28863	1.82005	Arpc1b, Pdap1	ENSMUSG00000029622, ENSMUSG00000029623
X298	chr15	73723201	73762699	58.4716	2.2866	2.63091	Gm628, Ptp4a3, U4	ENSMUSG00000072487, ENSMUSG00000059895, ENSMUSG00000084493
X299	chr11	51620901	51650799	41.2884	2.28628	2.45451	N4bp3, Nhp2, Rmnd5b	ENSMUSG00000001053, ENSMUSG00000001056, ENSMUSG00000001054
X300	chr4	129078101	129088199	11.5155	2.28521	2.02748	Rnf19b	ENSMUSG00000028793
X301	chr7	127133101	127138299	7.32865	2.27966	2.51119	Spn	ENSMUSG00000051457
X302	chr16	92599501	92827299	228.698	2.27918	1.78878	AL672278.1, Runx1	ENSMUSG00000097139, ENSMUSG00000022952
X303	chr1	133130801	133142299	11.0279	2.27686	1.71012	ENSMUSG00000073564, Ppp1r15b	ENSMUSG00000097341, ENSMUSG00000046062
X304	chr1	86439801	86444899	6.47506	2.27451	2.26623	NA	NA
X305	chr17	35910901	35933499	21.272	2.27231	1.6811	Gm16279, Mir1894, Mrps18b, Ppp1r10	ENSMUSG00000084998, ENSMUSG00000084751, ENSMUSG00000024436, ENSMUSG00000039220
X306	chr18	77773801	77787199	12.2767	2.26577	1.6401	Atp5a1	ENSMUSG00000025428
X307	chr5	122157801	122176799	25.8079	2.26422	2.43286	Ppp1cc	ENSMUSG00000004455
X308	chr11	93947201	93958999	11.127	2.26135	1.69069	Gm20390, Nme1, Nme2	ENSMUSG00000091228, ENSMUSG00000037601, ENSMUSG00000020857
X309	chr17	35379001	35384399	5.76674	2.26121	1.91501	Gm11131, H2-Q4	ENSMUSG00000079505, ENSMUSG00000035929
X310	chr10	118858401	118869099	11.2722	2.25806	1.89104	4932442E05Rik, Dyrk2	ENSMUSG00000050709, ENSMUSG00000028630
X311	chr2	181353301	181360199	7.31737	2.25741	1.90416	Arfrp1, Rtel1	ENSMUSG00000038671, ENSMUSG00000038685
X312	chr17	83477801	83483999	6.09781	2.25741	1.76598	Eml4	ENSMUSG00000032624
X313	chr6	119477301	119488799	12.4512	2.25391	1.94636	Fbxl14	ENSMUSG00000030019
X314	chr1	20796501	20820399	20.4656	2.25174	1.54046	Mcm3	ENSMUSG00000041859
X315	chr14	61679201	61687199	8.60674	2.25068	1.93629	AC154660.1	ENSMUSG00000097589
X316	chr7	16398701	16439499	51.931	2.24933	2.29168	Zc3h4	ENSMUSG00000059273
X317	chr14	25458101	25671599	289.308	2.24906	2.43996	AC154455.1, D930049A15Rik, Mir3075, Zmiz1	ENSMUSG00000097136, ENSMUSG00000087535, ENSMUSG00000093081, ENSMUSG00000007817
X318	chr15	81701601	81729899	31.1286	2.24582	1.98294	Rangap1	ENSMUSG00000022391
X319	chr14	50924601	50932299	8.67655	2.24412	2.03281	Apex1, Osgep, Tmem55b	ENSMUSG00000035960, ENSMUSG00000006289, ENSMUSG00000035953
X320	chr19	44292501	44308399	18.4218	2.24256	2.09116	Mir5114, Scd2	ENSMUSG00000093315, ENSMUSG00000025203
X321	chr6	144989801	145076099	75.2321	2.24154	1.57392	5S_rRNA, AC140416.1, Bcat1, Gm15687	ENSMUSG00000088867, ENSMUSG00000097419, ENSMUSG00000030268, ENSMUSG00000086643
X322	chr15	78555401	78573199	25.2864	2.24148	2.56499	Rac2	ENSMUSG00000033220
X323	chr13	31805601	31821299	14.6471	2.23399	1.68908	Foxc1, Gmds	ENSMUSG00000050295, ENSMUSG00000038372
X324	chr13	51684101	51796599	130.222	2.22856	2.09974	AC126547.1, Gm15440, Sema4d	ENSMUSG00000092648, ENSMUSG00000051107, ENSMUSG00000021451
X325	chr2	170110701	170131499	20.6525	2.22847	1.80125	Zfp217	ENSMUSG00000052056
X326	chr7	16308301	16366899	48.5649	2.22697	1.50423	Bbc3, Sae1	ENSMUSG00000002083, ENSMUSG00000052833
X327	chr2	31676401	31682599	7.07974	2.22631	2.07339	Exosc2, Gm13427	ENSMUSG00000039356, ENSMUSG00000087549
X328	chr8	120480901	120583699	145.464	2.22265	2.57238	Gins2, Gse1	ENSMUSG00000031821, ENSMUSG00000031822
X329	chr7	108936601	108942699	5.12258	2.21882	1.52902	Eif3f	ENSMUSG00000031029
X330	chr9	44504101	44526499	22.1806	2.21582	1.80472	Bcl9l, Cxcr5	ENSMUSG00000063382, ENSMUSG00000047880
X331	chr17	33816601	33827099	12.1212	2.21502	2.10471	Kank3, Ndufa7, Rps28	ENSMUSG00000042099, ENSMUSG00000041881, ENSMUSG00000067288
X332	chr1	36307301	36338899	38.7803	2.20988	2.24163	Arid5a, Kansl3	ENSMUSG00000037447, ENSMUSG00000010453
X333	chr5	148326101	148409099	76.6664	2.20812	1.68828	Slc7a1	ENSMUSG00000041313
X334	chr6	48674201	48680799	5.63382	2.20774	1.56063	Gimap9	ENSMUSG00000051124
X335	chr10	79680501	79691599	15.1707	2.20761	2.49871	Cdc34, Gzmm	ENSMUSG00000020307, ENSMUSG00000054206
X336	chr17	56557901	56620799	63.2209	2.20709	1.8378	2410015M20Rik, Lonp1, Rpl36, Safb, Safb2	ENSMUSG00000049760, ENSMUSG00000041168, ENSMUSG00000057863, ENSMUSG00000071054, ENSMUSG00000042625
X337	chr7	4625901	4665499	34.2793	2.20684	1.58296	Hspbp1, Ppp6r1, Tmem86b	ENSMUSG00000063802, ENSMUSG00000052296, ENSMUSG00000045282
X338	chr2	26910001	26935599	22.0533	2.20579	1.57595	Gm711, Med22, Rpl7a, SNORD24, SNORD36, snR47, Surf1, Surf2, Surf4	ENSMUSG00000049897, ENSMUSG00000015776, ENSMUSG00000062647, ENSMUSG00000065258, ENSMUSG00000065295, ENSMUSG00000064829, ENSMUSG00000015790, ENSMUSG00000014873, ENSMUSG00000014867
X339	chr14	54637501	54654699	20.6885	2.20414	2.20185	4930579G18Rik, Acin1, Cdh24, Gm17606	ENSMUSG00000040840, ENSMUSG00000022185, ENSMUSG00000059674, ENSMUSG00000091306
X340	chr8	72318701	72323899	8.61345	2.2032	3.03371	Klf2	ENSMUSG00000055148
X341	chr14	69240001	69254399	13.3588	2.20017	1.70078	Slc25a37	ENSMUSG00000034248
X342	chr5	121806701	121839899	45.5198	2.18888	2.52441	Atxn2, Sh2b3	ENSMUSG00000042605, ENSMUSG00000042594
X343	chr11	109452801	109475199	22.0544	2.1849	1.81558	Amz2, Arsg, mmu-mir-1194, Slc16a6	ENSMUSG00000020610, ENSMUSG00000020604, ENSMUSG00000080530, ENSMUSG00000041920
X344	chr7	13024101	13039199	18.3023	2.18291	2.23687	Chmp2a, Trim28, Ube2m	ENSMUSG00000033916, ENSMUSG00000005566, ENSMUSG00000005575
X345	chr17	25258801	25275099	17.8552	2.17864	2.02492	Ube2i	ENSMUSG00000015120
X346	chr16	20672601	20696899	25.3076	2.17586	1.92725	AC087898.1, Eif4g1, Fam131a, Snord66	ENSMUSG00000080447, ENSMUSG00000045983, ENSMUSG00000050821, ENSMUSG00000077239
X347	chr6	91755601	91761099	5.80271	2.17419	1.95392	Slc6a6	ENSMUSG00000030096
X348	chr16	11065301	11076899	15.9386	2.1738	2.54481	Litaf, Snn, Txndc11	ENSMUSG00000022500, ENSMUSG00000037972, ENSMUSG00000022498
X349	chr11	117809101	117831599	28.9381	2.17333	2.38238	Afmid, Gm20708, Syngr2, Tk1	ENSMUSG00000017718, ENSMUSG00000093485, ENSMUSG00000048277, ENSMUSG00000025574
X350	chr5	3527201	3532799	5.03021	2.1711	1.66556	NA	NA
X351	chr13	55444101	55480499	46.4048	2.16966	2.36485	Dbn1, Grk6, Prr7	ENSMUSG00000034675, ENSMUSG00000074886, ENSMUSG00000034686
X352	chr15	89366901	89375499	12.9939	2.16738	2.80552	Ncaph2, Sco2, Tymp	ENSMUSG00000008690, ENSMUSG00000091780, ENSMUSG00000022615
X353	chr11	116002801	116066199	56.2275	2.16611	1.64743	Galk1, H3f3b, Itgb4, Unc13d, Unk	ENSMUSG00000020766, ENSMUSG00000016559, ENSMUSG00000020758, ENSMUSG00000057948, ENSMUSG00000020770
X354	chr15	100615601	100622599	5.68671	2.16158	1.51199	Dazap2, Smagp	ENSMUSG00000000346, ENSMUSG00000053559
X355	chr15	86048401	86187099	151.77	2.16075	2.03694	7SK, Cerk, Gm15569, Gm15722, Gramd4	ENSMUSG00000088357, ENSMUSG00000035891, ENSMUSG00000086424, ENSMUSG00000089680, ENSMUSG00000035900
X356	chr9	62340801	62382999	45.9238	2.15889	2.02733	Anp32a	ENSMUSG00000032249
X357	chr7	101820901	101837999	21.0161	2.15785	2.2906	Gm10602, Inppl1, Phox2a	ENSMUSG00000073985, ENSMUSG00000032737, ENSMUSG00000007946
X358	chr2	164875901	164896799	27.795	2.15511	2.48135	Pcif1, Zfp335	ENSMUSG00000039849, ENSMUSG00000039834
X359	chr9	21266001	21291999	22.8808	2.1548	1.64216	Atg4d, Cdkn2d, Kri1	ENSMUSG00000002820, ENSMUSG00000096472, ENSMUSG00000035047
X360	chr7	83639401	83655999	19.0296	2.15413	2.13976	Il16, Stard5	ENSMUSG00000001741, ENSMUSG00000046027
X361	chr11	101315701	101327499	11.7687	2.15299	1.86251	Aoc2, Psme3	ENSMUSG00000078651, ENSMUSG00000078652
X362	chr7	28441801	28448799	6.37812	2.15081	1.70316	Gmfg	ENSMUSG00000060791
X363	chr15	77756401	77842199	106.11	2.14989	2.31226	Myh9, U6	ENSMUSG00000022443, ENSMUSG00000084497
X364	chr10	117048301	117063799	14.1098	2.1485	1.70302	Cct2	ENSMUSG00000034024
X365	chr19	6973501	6988799	16.3811	2.14783	2.00356	Dnajc4, Fkbp2, Ppp1r14b, Vegfb	ENSMUSG00000024963, ENSMUSG00000056629, ENSMUSG00000056612, ENSMUSG00000024962
X366	chr11	74826101	74846799	26.7444	2.14439	2.4211	Mettl16, Mnt	ENSMUSG00000010554, ENSMUSG00000000282
X367	chr6	136919701	136941899	18.5364	2.14343	1.56528	Arhgdib, Erp27	ENSMUSG00000030220, ENSMUSG00000030219
X368	chr8	71588201	71636299	55.3895	2.13568	2.16557	Fam129c, Glt25d1, Pgls, Unc13a	ENSMUSG00000043243, ENSMUSG00000034807, ENSMUSG00000031807, ENSMUSG00000034799
X369	chr2	174326701	174347499	18.3742	2.13343	1.66284	Gm20721, Gnas	ENSMUSG00000090625, ENSMUSG00000027523
X370	chr7	126490601	126503899	14.7494	2.13244	2.08841	Atxn2l, Tufm	ENSMUSG00000032637, ENSMUSG00000073838
X371	chr8	71684501	71728899	41.7561	2.13153	1.77163	B3gnt3, Fcho1, Insl3, Jak3	ENSMUSG00000031803, ENSMUSG00000070000, ENSMUSG00000079019, ENSMUSG00000031805
X372	chr7	126780101	126801899	21.5002	2.12172	1.86555	Aldoa, Gm15676, Ppp4c, Tbx6, Ypel3	ENSMUSG00000030695, ENSMUSG00000085583, ENSMUSG00000030697, ENSMUSG00000030699, ENSMUSG00000042675
X373	chr11	78959301	78985499	27.6755	2.12004	1.9995	Lgals9, Nos2	ENSMUSG00000001123, ENSMUSG00000020826
X374	chr9	120933101	120967399	28.1642	2.11075	1.5604	Ctnnb1, Ulk4	ENSMUSG00000006932, ENSMUSG00000040936
X375	chr6	128354801	128360799	4.82185	2.11065	1.52747	AC116573.2, Rhno1, Tulp3	ENSMUSG00000097253, ENSMUSG00000048668, ENSMUSG00000001521
X376	chr4	149640601	149705499	71.8108	2.1098	2.10353	Clstn1, Pik3cd	ENSMUSG00000039953, ENSMUSG00000039936
X377	chr7	28348401	28387799	39.917	2.10804	1.92751	Med29, Plekhg2, Rps16, SNORA40, Zfp36	ENSMUSG00000003444, ENSMUSG00000037552, ENSMUSG00000037563, ENSMUSG00000077711, ENSMUSG00000044786
X378	chr11	72440701	72455099	17.3821	2.10692	2.29774	Mybbp1a, Spns2	ENSMUSG00000040463, ENSMUSG00000040447
X379	chr17	46015101	46032799	26.0731	2.10692	2.80399	Vegfa	ENSMUSG00000023951
X380	chr11	119893301	119902599	11.2416	2.10135	2.30655	Rptor	ENSMUSG00000025583
X381	chr10	127063301	127071599	9.70786	2.10048	2.23272	Cdk4, Tspan31	ENSMUSG00000006728, ENSMUSG00000006736
X382	chr2	158351501	158362099	12.3339	2.09897	2.22257	9430008C03Rik, SNORA71	ENSMUSG00000085385, ENSMUSG00000065362
X383	chr1	91409801	91415699	7.69782	2.09652	2.49501	Hes6	ENSMUSG00000067071
X384	chr4	118426501	118434099	6.01885	2.09511	1.51532	Cdc20, Elovl1	ENSMUSG00000006398, ENSMUSG00000006390
X385	chrX	73773601	73782799	7.87799	2.09341	1.63963	Idh3g, Srpk3	ENSMUSG00000002010, ENSMUSG00000002007
X386	chr11	118153801	118287699	135.42	2.0904	1.93888	Cyth1, Gm11737, U6, Usp36	ENSMUSG00000017132, ENSMUSG00000080810, ENSMUSG00000088119, ENSMUSG00000033909
X387	chr17	34174001	34219199	37.5149	2.0787	1.59943	Gm15821, Gm20496, Psmb8, Psmb9, Tap1, Tap2	ENSMUSG00000081512, ENSMUSG00000092550, ENSMUSG00000024338, ENSMUSG00000096727, ENSMUSG00000037321, ENSMUSG00000024339
X388	chr4	133169201	133211699	33.2156	2.07822	1.50642	7SK, Gpr3, Wasf2	ENSMUSG00000089298, ENSMUSG00000049649, ENSMUSG00000028868
X389	chrX	169978701	169987999	7.46583	2.07765	1.54787	G530011O06Rik, Gm15247, Gm15726, Mid1	ENSMUSG00000072844, ENSMUSG00000086695, ENSMUSG00000087263, ENSMUSG00000035299
X390	chr6	72953001	72958999	5.97266	2.07765	1.91948	AC153842.1, Tmsb10	ENSMUSG00000097569, ENSMUSG00000079523
X391	chr11	46191901	46312899	103.784	2.07671	1.65434	Cyfip2, Fndc9, Gm12568	ENSMUSG00000020340, ENSMUSG00000048721, ENSMUSG00000081078
X392	chr11	106247501	106274299	21.1487	2.07238	1.52506	Ddx42, Ftsj3, Psmc5, Smarcd2, U6	ENSMUSG00000020705, ENSMUSG00000020706, ENSMUSG00000020708, ENSMUSG00000078619, ENSMUSG00000065162
X393	chr6	34304801	34309899	4.43895	2.0679	1.68576	Akr1b3	ENSMUSG00000001642
X394	chr8	84832101	84846899	13.3867	2.0656	1.75344	Calr, Gadd45gip1, Rad23a	ENSMUSG00000003814, ENSMUSG00000033751, ENSMUSG00000003813
X395	chr11	70644401	70673199	24.984	2.06276	1.68383	Camta2, Eno3, Gm12319, Pfn1, Rnf167, Slc25a11, Spag7	ENSMUSG00000040712, ENSMUSG00000060600, ENSMUSG00000087523, ENSMUSG00000018293, ENSMUSG00000040746, ENSMUSG00000014606, ENSMUSG00000018287
X396	chr11	119286901	119300799	12.9801	2.06054	1.81447	Eif4a3	ENSMUSG00000025580
X397	chr4	150236101	150249999	14.4677	2.05828	2.02451	Eno1	ENSMUSG00000063524
X398	chr6	29192601	29217299	19.7376	2.05781	1.55458	Impdh1	ENSMUSG00000003500
X399	chr16	23979401	23989199	8.97698	2.05634	1.78336	Bcl6	ENSMUSG00000022508
X400	chr19	4146101	4197999	51.3868	2.05561	1.9281	AC109138.2, Carns1, Coro1b, Ppp1ca, Ptprcap, Rad9, Rps6kb2, Tbc1d10c	ENSMUSG00000097233, ENSMUSG00000075289, ENSMUSG00000024835, ENSMUSG00000040385, ENSMUSG00000045826, ENSMUSG00000024824, ENSMUSG00000024830, ENSMUSG00000040247
X401	chr13	55522501	55537099	17.1116	2.05255	2.28571	Ddx41, Dok3	ENSMUSG00000021494, ENSMUSG00000035711
X402	chr7	45454301	45467499	12.4925	2.04839	1.84927	AC151602.1, Bax, Ftl1, Gys1	ENSMUSG00000076036, ENSMUSG00000003873, ENSMUSG00000050708, ENSMUSG00000003865
X403	chr7	44973101	44987699	17.1004	2.04591	2.29126	Cpt1c, Gm15545, Prmt1	ENSMUSG00000007783, ENSMUSG00000087138, ENSMUSG00000052429
X404	chr10	75529901	75537199	5.91519	2.04125	1.58872	Snrpd3	ENSMUSG00000020180
X405	chr19	43659601	43676199	13.7537	2.04123	1.62436	Slc25a28	ENSMUSG00000040414
X406	chr14	63365701	63417799	45.2879	2.04093	1.70435	Blk	ENSMUSG00000014453
X407	chr5	124342001	124355899	12.3011	2.04039	1.73571	Cdk2ap1	ENSMUSG00000029394
X408	chr15	102663501	102671099	6.67641	2.03997	1.72341	Atp5g2	ENSMUSG00000062683
X409	chr14	21841601	21854599	12.9114	2.03538	1.95258	A430057M04Rik, Comtd1, Vdac2	ENSMUSG00000090564, ENSMUSG00000021773, ENSMUSG00000021771
X410	chr6	83431801	83457199	20.7443	2.0349	1.60592	B230319C09Rik, Tet3	ENSMUSG00000051844, ENSMUSG00000034832
X411	chr7	38181801	38186999	4.06169	2.03462	1.53635	1600014C10Rik	ENSMUSG00000054676
X412	chr8	13335601	13382399	46.835	2.03055	1.97187	Tfdp1	ENSMUSG00000038482
X413	chr9	63642501	63649099	6.92075	2.02634	2.0706	Smad3	ENSMUSG00000032402
X414	chr15	59644601	59658999	15.3988	2.02588	2.1119	Trib1	ENSMUSG00000032501
X415	chr1	164435401	164459799	20.1643	2.01769	1.63851	Atp1b1	ENSMUSG00000026576
X416	chr11	78143101	78183599	33.8785	2.01597	1.65991	BC017647, Gm12571, Nek8, Rpl23a, Snord42a, Snord42b, Snord4a, Tlcd1, Traf4	ENSMUSG00000037750, ENSMUSG00000060727, ENSMUSG00000017405, ENSMUSG00000058546, ENSMUSG00000064540, ENSMUSG00000065676, ENSMUSG00000077625, ENSMUSG00000019437, ENSMUSG00000017386
X417	chr4	137308401	137318099	7.78104	2.0149	1.59273	NA	NA
X418	chr15	81894001	81929299	33.0362	2.01316	1.85964	Aco2, Polr3h	ENSMUSG00000022477, ENSMUSG00000022476
X419	chr10	81103601	81194099	71.5179	2.01076	1.57211	4930442H23Rik, Dapk3, Eef2, Map2k2, mmu-mir-5615-2, Pias4, Snord37, Zbtb7a	ENSMUSG00000053603, ENSMUSG00000034974, ENSMUSG00000034994, ENSMUSG00000035027, ENSMUSG00000093498, ENSMUSG00000004934, ENSMUSG00000064441, ENSMUSG00000035011
X420	chr1	88697501	88702899	5.31723	2.00989	1.96007	Arl4c	ENSMUSG00000049866
X421	chr4	45101801	45108199	5.31723	2.00989	1.65376	Tomm5	ENSMUSG00000078713
X422	chr2	173223301	173281099	69.0136	2.00964	2.37666	Gm14454, Pmepa1	ENSMUSG00000087600, ENSMUSG00000038400
X423	chr8	107580101	107588399	6.65385	2.00746	1.59759	Psmd7	ENSMUSG00000039067
X424	chr17	28211101	28226999	14.5689	2.00459	1.82849	Def6	ENSMUSG00000002257
X425	chr5	121415901	121456199	32.642	2.00391	1.61683	Erp29, Naa25, Tmem116	ENSMUSG00000029616, ENSMUSG00000042719, ENSMUSG00000029452
X426	chr8	3606101	3616599	11.1693	2.00346	2.12402	7SK, Camsap3, Xab2	ENSMUSG00000084603, ENSMUSG00000044433, ENSMUSG00000019470
X427	chr6	83115001	83122599	8.74605	2.00194	2.29966	Ino80b, Mogs, Wbp1	ENSMUSG00000030034, ENSMUSG00000030036, ENSMUSG00000030035
X428	chr7	45230901	45241399	11.4891	1.99903	2.18967	Cd37, Tead2	ENSMUSG00000030798, ENSMUSG00000030796
X429	chr2	154548701	154571499	20.5842	1.99483	1.8104	1700003F12Rik, Actl10, E2f1, Necab3	ENSMUSG00000038523, ENSMUSG00000078129, ENSMUSG00000027490, ENSMUSG00000027489
X430	chr4	138133501	138140499	5.59647	1.99322	1.60468	1700095J12Rik	ENSMUSG00000084804
X431	chr11	100574601	100592899	18.01	1.98972	1.97864	Cnp, Dnajc7	ENSMUSG00000006782, ENSMUSG00000014195
X432	chr17	25183901	25189799	5.34085	1.98836	1.82142	BC003965, Unkl	ENSMUSG00000067722, ENSMUSG00000015127
X433	chr4	141300601	141335399	35.4334	1.98738	2.04948	Epha2	ENSMUSG00000006445
X434	chr5	140593501	140630499	36.3691	1.98678	1.97912	Lfng, Ttyh3	ENSMUSG00000029570, ENSMUSG00000036565
X435	chr13	54677701	54689699	11.9778	1.98608	2.01055	Rnf44	ENSMUSG00000034928
X436	chr6	114852801	114897299	35.3646	1.97916	1.60637	Atg7, Vgll4	ENSMUSG00000030314, ENSMUSG00000030315
X437	chr19	47884801	47920499	33.0923	1.97883	1.87401	AC126679.1, Gsto2, Itprip, Wdr96	ENSMUSG00000092966, ENSMUSG00000025069, ENSMUSG00000079254, ENSMUSG00000044948
X438	chr16	30599601	30608399	8.93856	1.97745	2.05516	Fam43a	ENSMUSG00000046546
X439	chr7	132768101	132814299	44.6872	1.97634	1.95799	Fam53b	ENSMUSG00000030956
X440	chr9	106876301	106892799	16.5405	1.97583	2.02986	4930524O07Rik, Manf, Rbm15b, Vprbp	ENSMUSG00000090207, ENSMUSG00000032575, ENSMUSG00000074102, ENSMUSG00000040325
X441	chr2	30813001	30826099	14.5181	1.97319	2.2472	Asb6, Ntmt1	ENSMUSG00000039483, ENSMUSG00000026857
X442	chr8	70463301	70537499	58.2357	1.97067	1.59343	2810428I15Rik, Crlf1, Fkbp8, Klhl26, Kxd1, Tmem59l, Uba52	ENSMUSG00000058833, ENSMUSG00000007888, ENSMUSG00000019428, ENSMUSG00000055707, ENSMUSG00000055553, ENSMUSG00000035964, ENSMUSG00000090137
X443	chr1	172499201	172510199	10.9789	1.96631	2.03115	Tagln2	ENSMUSG00000026547
X444	chr8	94383601	94402599	18.2847	1.9656	1.9591	Gm15890, Herpud1	ENSMUSG00000090105, ENSMUSG00000031770
X445	chr19	46873601	46889399	14.0012	1.96545	1.80414	Cnnm2, Nt5c2	ENSMUSG00000064105, ENSMUSG00000025041
X446	chr6	48740301	48747699	7.48594	1.96478	2.06043	Gimap1, Gimap5, Gm3345	ENSMUSG00000090019, ENSMUSG00000043505, ENSMUSG00000044867
X447	chr17	24161701	24167099	4.49855	1.96437	1.69722	Amdhd2, Atp6v0c	ENSMUSG00000036820, ENSMUSG00000024121
X448	chr16	4034501	4041799	6.62001	1.96198	1.8498	Dnase1, Gm15879, Trap1	ENSMUSG00000005980, ENSMUSG00000084790, ENSMUSG00000005981
X449	chr17	5344701	5350499	5.5041	1.96107	1.93674	Arid1b	ENSMUSG00000069729
X450	chr17	24526301	24533999	8.70093	1.95629	2.31193	2610019E17Rik, Rab26, SNORD60, Traf7	ENSMUSG00000093565, ENSMUSG00000079657, ENSMUSG00000064768, ENSMUSG00000052752
X451	chr6	82721501	82729899	6.79454	1.95528	1.65581	Hk2	ENSMUSG00000000628
X452	chr11	68780901	68822599	33.2813	1.95317	1.63548	Myh10, Ndel1	ENSMUSG00000020900, ENSMUSG00000018736
X453	chr6	99520001	99529799	8.26514	1.95188	1.72957	Foxp1	ENSMUSG00000030067
X454	chr13	43191001	43217799	21.0581	1.95187	1.61129	Gfod1	ENSMUSG00000051335
X455	chr7	80197401	80232599	28.0564	1.94917	1.63684	Cib1, Sema4b	ENSMUSG00000030538, ENSMUSG00000030539
X456	chr19	6340301	6421499	64.3025	1.94905	1.62634	Gm14965, Gm14966, Map4k2, Men1, Nrxn2, Pygm, Rasgrp2, Sf1, U7	ENSMUSG00000084876, ENSMUSG00000079467, ENSMUSG00000024948, ENSMUSG00000024947, ENSMUSG00000033768, ENSMUSG00000032648, ENSMUSG00000032946, ENSMUSG00000024949, ENSMUSG00000087828
X457	chr8	70327101	70354599	30.7127	1.94862	2.29423	Gdf1, Lass1, Upf1	ENSMUSG00000055694, ENSMUSG00000087408, ENSMUSG00000058301
X458	chr2	151960301	151981699	20.1403	1.94388	1.93832	Fam110a, Mir1953	ENSMUSG00000027459, ENSMUSG00000088491
X459	chrX	12034701	12092199	45.1226	1.94303	1.61692	Bcor	ENSMUSG00000040363
X460	chr10	80389401	80437199	50.2551	1.9429	2.16644	Mbd3, Tcf3, Uqcr11	ENSMUSG00000035478, ENSMUSG00000020167, ENSMUSG00000020163
X461	chr7	4137101	4150499	13.1015	1.94242	2.01533	Leng8, Leng9	ENSMUSG00000035545, ENSMUSG00000043432
X462	chr5	113084501	113139299	52.6445	1.94047	1.98218	2900026A02Rik	ENSMUSG00000051339
X463	chr5	107717001	107727399	8.32367	1.93865	1.65317	A430072P03Rik, Gfi1	ENSMUSG00000090030, ENSMUSG00000029275
X464	chr6	147090201	147102799	9.61411	1.93767	1.5769	Klhdc5	ENSMUSG00000040102
X465	chr7	29168501	29180499	12.3751	1.93686	2.1322	Ggn, Psmd8, Spred3	ENSMUSG00000031493, ENSMUSG00000030591, ENSMUSG00000037239
X466	chr8	121875801	121908299	36.6548	1.93589	2.333	BC048644, Slc7a5	ENSMUSG00000074052, ENSMUSG00000040010
X467	chr2	180721201	180728599	6.88233	1.93134	1.92892	Slc17a9	ENSMUSG00000023393
X468	chr19	6908801	6917699	9.03306	1.93134	2.10496	Esrra, Prdx5, Trmt112	ENSMUSG00000024955, ENSMUSG00000024953, ENSMUSG00000038812
X469	chr5	139791101	139807299	18.2406	1.92927	2.33777	Mafk, Tmem184a	ENSMUSG00000018143, ENSMUSG00000036687
X470	chr2	128122401	128158599	28.7387	1.92872	1.64875	Acoxl, Bcl2l11	ENSMUSG00000027380, ENSMUSG00000027381
X471	chr14	121277001	121381099	82.7749	1.92861	1.65144	Farp1, Stk24	ENSMUSG00000025555, ENSMUSG00000063410
X472	chr15	73089901	73180699	69.7488	1.92649	1.59728	Chrac1, Eif2c2	ENSMUSG00000068391, ENSMUSG00000093631
X473	chr4	148552201	148559699	5.98149	1.92507	1.65989	Exosc10, Mtor, U6	ENSMUSG00000017264, ENSMUSG00000028991, ENSMUSG00000088625
X474	chr16	4616101	4684699	53.7929	1.92437	1.63249	Coro7, Dnaja3, Glis2, Pam16, Vasn	ENSMUSG00000039637, ENSMUSG00000004069, ENSMUSG00000014303, ENSMUSG00000014301, ENSMUSG00000039646
X475	chr7	44523101	44553999	33.0412	1.92072	2.23074	Mybpc2, Nr1h2, Pold1, Spib	ENSMUSG00000038670, ENSMUSG00000060601, ENSMUSG00000038644, ENSMUSG00000008193
X476	chr1	131048601	131100099	40.1802	1.91672	1.6313	Mapkapk2, U6	ENSMUSG00000016528, ENSMUSG00000088705
X477	chr1	131171001	131200199	25.9854	1.90893	1.86905	Eif2d, Rassf5	ENSMUSG00000026427, ENSMUSG00000026430
X478	chr4	41185501	41200299	10.65	1.90784	1.51234	Ubap2, Ube2r2	ENSMUSG00000028433, ENSMUSG00000036241
X479	chr9	21070001	21092999	19.4747	1.9068	1.78056	1700084C06Rik, Fdx1l, Raver1	ENSMUSG00000086016, ENSMUSG00000079677, ENSMUSG00000010205
X480	chr11	98908601	98927099	15.3647	1.90646	1.74684	Cdc6	ENSMUSG00000017499
X481	chr7	127875301	127892299	16.8296	1.90644	2.08226	Prss53, Vkorc1, Zfp646, Zfp668	ENSMUSG00000044139, ENSMUSG00000030804, ENSMUSG00000049739, ENSMUSG00000049728
X482	chr2	168227901	168236399	6.35981	1.90593	1.57431	Dpm1, Gm20716, Mocs3	ENSMUSG00000078919, ENSMUSG00000093752, ENSMUSG00000074576
X483	chr7	96209201	96214299	4.89485	1.90583	2.01973	Tenm4	ENSMUSG00000048078
X484	chr15	83113701	83128099	10.3246	1.90504	1.5093	Poldip3, Rrp7a, Serhl	ENSMUSG00000041815, ENSMUSG00000018040, ENSMUSG00000058586
X485	chr11	115577801	115592899	14.6091	1.90375	2.03816	Gga3, Nup85	ENSMUSG00000020740, ENSMUSG00000020739
X486	chr19	6083501	6100699	12.7838	1.9016	1.5677	Cdca5, Zfpl1	ENSMUSG00000024791, ENSMUSG00000024792
X487	chr5	137778101	137787699	8.38891	1.89918	1.84586	Mepce, Ppp1r35	ENSMUSG00000029726, ENSMUSG00000029725
X488	chr1	91050101	91100299	38.2939	1.89733	1.61297	Lrrfip1	ENSMUSG00000026305
X489	chr11	115405601	115415499	7.52861	1.89564	1.6097	C920011F04Rik, Ict1	ENSMUSG00000085072, ENSMUSG00000018858
X490	chr4	125110401	125129099	19.2314	1.89547	2.177	Meaf6, Zc3h12a	ENSMUSG00000028863, ENSMUSG00000042677
X491	chr8	27268701	27280099	9.1332	1.89479	1.69666	Eif4ebp1	ENSMUSG00000031490
X492	chr6	124700301	124741799	29.458	1.89205	1.5056	Atn1, Emg1, Gm15884, Gm20531, Grcc10, Lpcat3, Mir141, Mir200c, Phb2, Ptpn6, snoU89, U7	ENSMUSG00000004263, ENSMUSG00000004268, ENSMUSG00000087327, ENSMUSG00000092482, ENSMUSG00000072772, ENSMUSG00000004270, ENSMUSG00000065474, ENSMUSG00000065462, ENSMUSG00000004264, ENSMUSG00000004266, ENSMUSG00000088835, ENSMUSG00000089083
X493	chr4	136085001	136090799	4.56378	1.89021	1.67105	NA	NA
X494	chr8	70673001	70680999	8.05784	1.89013	2.13905	Lsm4	ENSMUSG00000031848
X495	chr11	121219301	121227299	7.59279	1.88863	2.0174	BC017643, Hexdc	ENSMUSG00000039294, ENSMUSG00000039307
X496	chr9	107975701	107985999	11.1217	1.88858	2.29518	6230427J02Rik, Cdhr4, Gm20661, Uba7	ENSMUSG00000042106, ENSMUSG00000032595, ENSMUSG00000079323, ENSMUSG00000032596
X497	chr8	70695401	70705899	11.6915	1.88821	2.36732	Gm11175, Jund	ENSMUSG00000080058, ENSMUSG00000071076
X498	chr4	135312701	135332699	14.1508	1.88808	1.50432	Srrm1	ENSMUSG00000028809
X499	chr11	72959501	72994799	32.5342	1.88606	1.96187	Atp2a3	ENSMUSG00000020788
X500	chr9	108552501	108580299	23.3368	1.88491	1.78815	Dalrd3, Impdh2, Mir425, mmu-mir-191, Ndufaf3, P4htm, Qrich1, Wdr6	ENSMUSG00000019039, ENSMUSG00000062867, ENSMUSG00000065579, ENSMUSG00000092915, ENSMUSG00000070283, ENSMUSG00000006675, ENSMUSG00000006673, ENSMUSG00000066357
X501	chr17	72917701	72927199	7.01738	1.88336	1.57504	Lbh	ENSMUSG00000024063
X502	chr5	140418201	140446999	22.5464	1.88276	1.66975	Eif3b	ENSMUSG00000056076
X503	chr15	88684901	88697099	10.0002	1.8766	1.7549	Brd1	ENSMUSG00000022387
X504	chr19	9981701	9993399	10.9247	1.87606	1.99973	Best1, Fth1	ENSMUSG00000037418, ENSMUSG00000024661
X505	chr16	4764301	4772799	6.36652	1.87244	1.6077	Cdip1, Hmox2	ENSMUSG00000004071, ENSMUSG00000004070
X506	chr2	180033901	180047299	10.9483	1.86831	1.75812	Lsm14b, Psma7, Ss18l1	ENSMUSG00000039108, ENSMUSG00000027566, ENSMUSG00000039086
X507	chr2	174120501	174125999	4.40724	1.86749	1.72534	Gm10714, Npepl1	ENSMUSG00000074555, ENSMUSG00000039263
X508	chr11	69579901	69591499	8.5994	1.86601	1.59749	Trp53, Wrap53	ENSMUSG00000059552, ENSMUSG00000041346
X509	chr7	45701201	45726099	25.0134	1.86515	2.16578	Car11, Dbp, Fam83e, Rpl18, Spaca4, Sphk2	ENSMUSG00000003273, ENSMUSG00000059824, ENSMUSG00000054161, ENSMUSG00000059070, ENSMUSG00000070563, ENSMUSG00000057342
X510	chr5	34908101	34915399	5.89583	1.86253	1.74425	Htt	ENSMUSG00000029104
X511	chr19	46499801	46518799	14.7688	1.8596	1.68166	Trim8	ENSMUSG00000025034
X512	chr2	158665601	158693399	21.9033	1.85914	1.70502	Ppp1r16b	ENSMUSG00000037754
X513	chr16	10834901	10877599	34.5732	1.85845	1.7529	Rmi2	ENSMUSG00000037991
X514	chr1	180567801	180608499	33.678	1.85686	1.79322	Parp1	ENSMUSG00000026496
X515	chr1	171935901	171941299	3.79693	1.85635	1.5245	Slamf6	ENSMUSG00000015314
X516	chr11	49248801	49268199	13.6237	1.855	1.52367	Mgat1	ENSMUSG00000020346
X517	chr19	10195801	10211399	11.8851	1.85493	1.65312	1810006K21Rik, Fads1, Fen1, Gm10143, Gm98	ENSMUSG00000036372, ENSMUSG00000010663, ENSMUSG00000024742, ENSMUSG00000064032, ENSMUSG00000036098
X518	chr1	75210301	75220099	10.1465	1.85482	2.24679	A630095N17Rik, Glb1l, Stk16, Tuba4a	ENSMUSG00000096094, ENSMUSG00000026200, ENSMUSG00000026201, ENSMUSG00000026202
X519	chr13	63279801	63307499	21.3166	1.85312	1.67165	2010111I01Rik, CT009757.1, Fancc, Mir23b, Mir27b, Mir3074-1	ENSMUSG00000021458, ENSMUSG00000097242, ENSMUSG00000021461, ENSMUSG00000065599, ENSMUSG00000065475, ENSMUSG00000092741
X520	chr9	108804401	108810599	4.75065	1.85008	1.66787	Ip6k2, Nckipsd	ENSMUSG00000032599, ENSMUSG00000032598
X521	chr11	94629201	94648399	16.2698	1.84884	1.84577	Eme1, Lrrc59	ENSMUSG00000039055, ENSMUSG00000020869
X522	chr6	88880101	88897699	15.7698	1.84725	1.95367	Mcm2	ENSMUSG00000002870
X523	chr7	16271501	16289099	12.6125	1.84545	1.56432	Ccdc9, Prr24	ENSMUSG00000041375, ENSMUSG00000091811
X524	chr14	55893901	55901399	6.6232	1.84355	1.93023	Khnyn, Sdr39u1	ENSMUSG00000047153, ENSMUSG00000022223
X525	chr11	97980201	98006499	20.0678	1.83881	1.67276	Arl5c, Cacnb1, Plxdc1	ENSMUSG00000038352, ENSMUSG00000020882, ENSMUSG00000017417
X526	chr4	106656701	106661999	3.82055	1.83557	1.58387	NA	NA
X527	chr3	87845901	87854499	6.96662	1.83337	1.78233	Sh2d2a	ENSMUSG00000028071
X528	chr7	126093901	126103299	9.33348	1.83163	2.18711	Xpo6	ENSMUSG00000000131
X529	chr11	74658901	74675599	13.5729	1.83016	1.79188	1300001I01Rik, Pafah1b1	ENSMUSG00000020741, ENSMUSG00000020745
X530	chr1	193189601	193201399	8.16468	1.82995	1.52574	Gm15872, Traf3ip3	ENSMUSG00000090080, ENSMUSG00000037318
X531	chr10	80755101	80809399	52.8964	1.82813	2.15052	Amh, Dot1l, Gm17151, Jsrp1, Plekhj1, Sf3a2	ENSMUSG00000035262, ENSMUSG00000061589, ENSMUSG00000075558, ENSMUSG00000020216, ENSMUSG00000035278, ENSMUSG00000020211
X532	chr5	143900401	143910199	7.1355	1.82618	1.60958	Aimp2, Eif2ak1, Pms2	ENSMUSG00000029610, ENSMUSG00000029613, ENSMUSG00000079109
X533	chr7	141428501	141462799	27.6232	1.82609	1.78028	Cend1, Efcab4a, Gm10575, Lrdd, Pnpla2, Rplp2, Slc25a22, Snora52	ENSMUSG00000060240, ENSMUSG00000048200, ENSMUSG00000073787, ENSMUSG00000025507, ENSMUSG00000025509, ENSMUSG00000025508, ENSMUSG00000019082, ENSMUSG00000064666
X534	chr4	137738401	137797199	46.2676	1.82518	1.74046	Alpl	ENSMUSG00000028766
X535	chr9	119969201	119985599	15.8181	1.82329	2.13619	Csrnp1	ENSMUSG00000032515
X536	chr11	50196501	50208599	10.9797	1.82259	2.01069	3010026O09Rik, Sqstm1	ENSMUSG00000020381, ENSMUSG00000015837
X537	chr9	121428901	121476699	38.3011	1.82189	1.77624	Trak1	ENSMUSG00000032536
X538	chr10	59879301	59904099	20.4651	1.81905	1.8328	Dnajb12	ENSMUSG00000020109
X539	chr7	25620401	25647999	25.9262	1.8171	2.08906	Atp5sl, B3gnt8, Bckdha	ENSMUSG00000057229, ENSMUSG00000059479, ENSMUSG00000060376
X540	chr11	98937601	98975499	34.4929	1.81621	2.02519	Rara, U6	ENSMUSG00000037992, ENSMUSG00000064491
X541	chr15	88860601	88868599	7.08368	1.8115	1.97684	Pim3	ENSMUSG00000035828
X542	chr11	32225601	32233099	5.32148	1.8114	1.58419	Mpg, Nprl3	ENSMUSG00000020287, ENSMUSG00000020289
X543	chr17	57018301	57034499	13.7778	1.81063	1.89975	Khsrp, Slc25a41	ENSMUSG00000007670, ENSMUSG00000011486
X544	chr7	5026001	5033699	6.02523	1.81029	1.74843	Zfp865	ENSMUSG00000074405
X545	chr17	31840401	31854299	11.5911	1.80957	1.86406	Sik1	ENSMUSG00000024042
X546	chr13	56065701	56138299	60.3052	1.80849	1.85809	H2afy	ENSMUSG00000015937
X547	chr5	123125301	123154099	19.5823	1.8076	1.52192	AI480526, Rhof, Setd1b	ENSMUSG00000090086, ENSMUSG00000029449, ENSMUSG00000038384
X548	chr10	81292901	81330799	40.5371	1.80745	2.39429	Cactin, Gm16315, Pip5k1c, Tbxa2r	ENSMUSG00000034889, ENSMUSG00000090230, ENSMUSG00000034902, ENSMUSG00000034881
X549	chr5	136119101	136129299	8.2412	1.8074	1.80883	Lrwd1, Polr2j	ENSMUSG00000029703, ENSMUSG00000039771
X550	chr5	140505601	140529699	19.7163	1.80545	1.83388	Chst12	ENSMUSG00000036599
X551	chr11	117076401	117083299	6.58372	1.80536	2.13924	2810008D09Rik, SCARNA16	ENSMUSG00000086859, ENSMUSG00000088529
X552	chr9	22109101	22115099	5.42056	1.80387	2.02762	Cnn1, Elof1	ENSMUSG00000001349, ENSMUSG00000013822
X553	chr10	70154201	70160199	4.11778	1.80322	1.54099	Ccdc6	ENSMUSG00000048701
X554	chr5	137745901	137762799	13.7608	1.80309	1.82826	Tsc22d4	ENSMUSG00000029723
X555	chr14	54540901	54555599	10.027	1.80111	1.53367	Haus4	ENSMUSG00000022177
X556	chr5	137293101	137305999	12.2779	1.80071	2.1406	Ache, Srrt, Ufsp1	ENSMUSG00000023328, ENSMUSG00000037364, ENSMUSG00000051502
X557	chr8	111051901	111062899	9.56761	1.79983	1.95742	Aars	ENSMUSG00000031960
X558	chr15	84932501	84956699	18.0711	1.79689	1.68388	5031439G07Rik, Mir1249, Nup50	ENSMUSG00000036046, ENSMUSG00000080441, ENSMUSG00000016619
X559	chr7	44816301	44857799	33.0131	1.79687	1.79382	Akt1s1, Atf5, Il4i1, Mir707, Nup62, Pnkp, Tbc1d17	ENSMUSG00000011096, ENSMUSG00000038539, ENSMUSG00000074141, ENSMUSG00000076051, ENSMUSG00000043858, ENSMUSG00000002963, ENSMUSG00000038520
X560	chr9	50879401	50889399	7.41581	1.79488	1.6747	Ppp2r1b, U6	ENSMUSG00000032058, ENSMUSG00000088708
X561	chr19	53439301	53465099	17.6759	1.79401	1.54802	AC123702.1, AC123702.2	ENSMUSG00000097636, ENSMUSG00000097779
X562	chr5	114127101	114141499	9.76576	1.79193	1.53464	Alkbh2, Ung	ENSMUSG00000044339, ENSMUSG00000029591
X563	chr11	95827401	95846099	16.2222	1.7893	1.96667	Abi3, Gngt2, Phospho1, Zfp652	ENSMUSG00000018381, ENSMUSG00000038811, ENSMUSG00000050860, ENSMUSG00000075595
X564	chr4	141682801	141688699	4.07159	1.78712	1.56711	Ddi2, Rsc1a1	ENSMUSG00000078515, ENSMUSG00000040715
X565	chr4	140962401	141009599	33.6897	1.78603	1.62186	Atp13a2, Sdhb	ENSMUSG00000036622, ENSMUSG00000009863
X566	chr16	10816501	10821599	4.28103	1.78552	1.9084	NA	NA
X567	chr4	132551401	132557099	5.01404	1.78103	2.00629	Dnajc8	ENSMUSG00000054405
X568	chr17	31493501	31512599	12.7913	1.77796	1.53062	Wdr4	ENSMUSG00000024037
X569	chr2	34626701	34633099	4.31029	1.77771	1.53971	NA	NA
X570	chr7	126462801	126475899	11.2092	1.7754	1.95934	Atp2a1, Sh2b1	ENSMUSG00000030730, ENSMUSG00000030733
X571	chr2	32411001	32434199	16.0431	1.77536	1.58344	Slc25a25	ENSMUSG00000026819
X572	chr4	118359301	118367899	6.61969	1.77474	1.76347	Hyi, Szt2	ENSMUSG00000006395, ENSMUSG00000033253
X573	chr10	77642801	77648899	5.18293	1.77393	1.94784	Ube2g2	ENSMUSG00000009293
X574	chr7	80067401	80099099	23.7741	1.7729	1.72036	Idh2, Zfp710	ENSMUSG00000030541, ENSMUSG00000048897
X575	chr17	31294101	31327499	22.3374	1.77259	1.53447	Slc37a1	ENSMUSG00000024036
X576	chr10	80247901	80296199	36.3334	1.77125	1.72763	Apc2, Dazap1, Gamt, Gm15122, Ndufs7, Rps15	ENSMUSG00000020135, ENSMUSG00000069565, ENSMUSG00000020150, ENSMUSG00000087672, ENSMUSG00000020153, ENSMUSG00000063457
X577	chr5	113731101	113779899	39.5098	1.76999	1.86115	Ficd, Iscu, Sart3	ENSMUSG00000053334, ENSMUSG00000025825, ENSMUSG00000018974
X578	chr17	32044601	32065199	16.445	1.76904	1.83645	Rrp1b	ENSMUSG00000058392
X579	chr16	17923301	17930999	7.5565	1.76813	2.25926	Slc25a1	ENSMUSG00000003528
X580	chr5	135902901	135932599	21.5761	1.76584	1.67512	Ywhag	ENSMUSG00000051391
X581	chr2	180455801	180475399	16.6781	1.76506	1.96325	Slco4a1	ENSMUSG00000038963
X582	chr4	139345401	139353299	6.92256	1.76472	2.0224	Ccnd3-ps, Emc1, Mrto4, Ubr4	ENSMUSG00000080708, ENSMUSG00000078517, ENSMUSG00000028741, ENSMUSG00000066036
X583	chr5	114803001	114814099	7.96972	1.76353	1.6585	1500011B03Rik, Ankrd13a, Gm20499	ENSMUSG00000072694, ENSMUSG00000041870, ENSMUSG00000092252
X584	chr10	128764801	128770699	4.19429	1.76314	1.64272	Wibg	ENSMUSG00000064030
X585	chr18	61353701	61360799	4.68297	1.76236	1.52496	NA	NA
X586	chr7	19696001	19715399	16.0678	1.7596	1.9187	Apoe, Gm20512, Tomm40	ENSMUSG00000002985, ENSMUSG00000092381, ENSMUSG00000002984
X587	chr7	127252201	127257799	4.53771	1.75576	1.88281	Dctpp1, Zfp771	ENSMUSG00000042462, ENSMUSG00000054716
X588	chr8	106049201	106060399	7.77828	1.75184	1.61835	Dus2l, Nfatc3	ENSMUSG00000031901, ENSMUSG00000031902
X589	chr11	70392001	70399699	5.78867	1.75051	1.75369	Pelp1	ENSMUSG00000018921
X590	chr8	111617801	111625499	4.95093	1.74962	1.50091	Ldhd, Znrf1	ENSMUSG00000031958, ENSMUSG00000033545
X591	chr19	5653901	5664199	8.71508	1.7488	1.9763	Sipa1	ENSMUSG00000056917
X592	chr11	69389501	69415999	20.0075	1.74818	1.76418	1700064E03Rik, Cyb5d1, Kdm6b, Lsmd1, Tmem88	ENSMUSG00000085178, ENSMUSG00000044795, ENSMUSG00000018476, ENSMUSG00000059278, ENSMUSG00000045377
X593	chr3	90255801	90266699	7.87735	1.74806	1.68893	Crtc2, Dennd4b	ENSMUSG00000027936, ENSMUSG00000042404
X594	chr11	120099001	120151399	36.9434	1.74756	1.64816	1810043H04Rik, Gm11769, Slc38a10	ENSMUSG00000078572, ENSMUSG00000085636, ENSMUSG00000061306
X595	chr11	104327901	104333299	3.55472	1.74724	1.53952	Kansl1, Mapt	ENSMUSG00000018412, ENSMUSG00000018411
X596	chr9	57746601	57767799	18.6349	1.74442	2.05989	Clk3, Edc3	ENSMUSG00000032316, ENSMUSG00000038957
X597	chr15	57697101	57704699	5.0151	1.74374	1.54734	NA	NA
X598	chr5	110099601	110108299	7.86043	1.73676	2.13005	Gtpbp6, Plcxd1	ENSMUSG00000033434, ENSMUSG00000064247
X599	chr15	77955501	77972099	13.1784	1.7354	1.87351	AL589650.1, Eif3d, Foxred2	ENSMUSG00000097057, ENSMUSG00000016554, ENSMUSG00000016552
X600	chr5	135374101	135380299	4.31136	1.73503	1.64171	Nsun5, Pom121	ENSMUSG00000000916, ENSMUSG00000053293
X601	chr7	27157301	27168899	9.94348	1.73479	2.02396	Cyp2t4, Egln2, MIA1, Rab4b	ENSMUSG00000078787, ENSMUSG00000058709, ENSMUSG00000095538, ENSMUSG00000053291
X602	chr15	101245701	101278099	25.6125	1.73257	1.86966	Nr4a1	ENSMUSG00000023034
X603	chr10	77033201	77056899	17.0889	1.72979	1.70915	Col18a1, Slc19a1	ENSMUSG00000001435, ENSMUSG00000001436
X604	chr4	141110001	141115099	4.201	1.72767	1.95611	Spata21, Szrd1	ENSMUSG00000045004, ENSMUSG00000040842
X605	chr17	24469701	24478499	7.18595	1.72705	1.93996	Bricd5, Mlst8, Pgp	ENSMUSG00000045744, ENSMUSG00000024142, ENSMUSG00000043445
X606	chr8	71336001	71341599	4.02647	1.7265	1.70901	Myo9b	ENSMUSG00000004677
X607	chr15	76367801	76375899	6.52274	1.72425	1.91739	Fam203a, Tssk5	ENSMUSG00000022554, ENSMUSG00000060794
X608	chr13	38498101	38507399	7.07559	1.72263	1.81385	Bmp6, Txndc5	ENSMUSG00000039004, ENSMUSG00000038991
X609	chr5	24704501	24713699	6.03407	1.72181	1.5647	AC137938.1, Nub1, Wdr86	ENSMUSG00000097275, ENSMUSG00000028954, ENSMUSG00000055235
X610	chr8	122545801	122552199	5.16707	1.72178	1.92622	Fam38a	ENSMUSG00000014444
X611	chr5	124111401	124122599	10.2294	1.72145	2.17952	Arl6ip4, Gm16001, Ogfod2, Pitpnm2	ENSMUSG00000029404, ENSMUSG00000085433, ENSMUSG00000023707, ENSMUSG00000029406
X612	chr4	154955601	154988099	27.9477	1.72123	2.05229	Gm20421, Hes5, Pank4, Plch2	ENSMUSG00000092483, ENSMUSG00000048001, ENSMUSG00000029056, ENSMUSG00000029055
X613	chr12	12936501	12942999	5.06236	1.72111	1.85915	Mycn	ENSMUSG00000037169
X614	chr13	73496501	73503099	4.19536	1.72093	1.51762	Lpcat1	ENSMUSG00000021608
X615	chr9	113973801	113982399	5.40577	1.71806	1.50413	Fbxl2, Ubp1	ENSMUSG00000032507, ENSMUSG00000009741
X616	chr4	46173301	46180499	4.84728	1.71396	1.61642	Xpa	ENSMUSG00000028329
X617	chr11	98684201	98697999	10.2474	1.71342	1.78355	Psmd3	ENSMUSG00000017221
X618	chr17	56256801	56267199	7.47754	1.71322	1.72725	Fem1a	ENSMUSG00000043683
X619	chr19	40547601	40556599	6.05769	1.71282	1.6175	Aldh18a1	ENSMUSG00000025007
X620	chr11	120481601	120494399	11.388	1.71263	2.13831	AL669855.2, Gm11788, Hgs, Mrpl12, Slc25a10	ENSMUSG00000097658, ENSMUSG00000086929, ENSMUSG00000025793, ENSMUSG00000039640, ENSMUSG00000025792
X621	chr7	30417701	30430999	10.2767	1.71089	1.85975	Hcst, Nfkbid	ENSMUSG00000064109, ENSMUSG00000036931
X622	chr11	106708901	106714399	3.77085	1.70996	1.65161	NA	NA
X623	chr6	128424501	128439399	9.82291	1.70894	1.58928	Fkbp4, Gm10069, Itfg2	ENSMUSG00000030357, ENSMUSG00000059659, ENSMUSG00000001518
X624	chr8	105675701	105700699	19.4015	1.70839	1.87166	Acd, Ctcf, Rltpr	ENSMUSG00000038000, ENSMUSG00000005698, ENSMUSG00000050357
X625	chr11	101082801	101091899	7.19265	1.70788	1.90719	Coasy, Mlx, Psmc3ip	ENSMUSG00000001755, ENSMUSG00000017801, ENSMUSG00000019303
X626	chr8	13566201	13603999	25.1686	1.7068	1.60792	Rasa3	ENSMUSG00000031453
X627	chr2	26390601	26404099	9.81727	1.70618	1.75711	Inpp5e, Pmpca	ENSMUSG00000026925, ENSMUSG00000026926
X628	chr4	43442201	43456099	10.8531	1.70567	1.8874	Cd72, Tesk1	ENSMUSG00000028459, ENSMUSG00000028458
X629	chr10	78398801	78413899	11.6447	1.70427	1.8663	Rrp1	ENSMUSG00000061032
X630	chr9	57240601	57265599	21.9337	1.70252	2.1263	1700017B05Rik, Trcg1	ENSMUSG00000032300, ENSMUSG00000070298
X631	chr8	83607801	83614599	4.24825	1.70215	1.51472	Dnajb1	ENSMUSG00000005483
X632	chr19	5710101	5732999	16.8534	1.70174	1.78479	Ehbp1l1, Fam89b, Gm16538, Sssca1	ENSMUSG00000024937, ENSMUSG00000024939, ENSMUSG00000089766, ENSMUSG00000079478
X633	chr13	55320001	55332499	10.1089	1.69705	1.96905	Mxd3, Prelid1, Rab24	ENSMUSG00000021485, ENSMUSG00000021486, ENSMUSG00000034789
X634	chr16	5007501	5016299	5.72662	1.69658	1.58514	Glyr1, Gm5480, Rogdi	ENSMUSG00000022536, ENSMUSG00000096215, ENSMUSG00000022540
X635	chr5	120616201	120630699	14.1364	1.69405	2.37977	Ccdc42b, Ddx54	ENSMUSG00000094282, ENSMUSG00000029599
X636	chr15	89181801	89187999	4.10299	1.69404	1.61554	Fam116b	ENSMUSG00000015377
X637	chr15	76064501	76083299	14.4742	1.69181	1.88288	Puf60, Scrib	ENSMUSG00000002524, ENSMUSG00000022568
X638	chr1	156653901	156659299	3.41052	1.69013	1.54703	Tor3a	ENSMUSG00000060519
X639	chr2	167930301	167984899	37.5393	1.68881	1.68572	Fam65c, Ptpn1	ENSMUSG00000074577, ENSMUSG00000027540
X640	chr19	10053501	10074899	14.1195	1.68854	1.61811	Fads2, Fads3	ENSMUSG00000024665, ENSMUSG00000024664
X641	chr4	126742701	126747999	4.02754	1.68664	1.86698	Ncdn	ENSMUSG00000028833
X642	chr8	123379601	123408699	18.4848	1.6865	1.56057	Mc1r, Tcf25	ENSMUSG00000074037, ENSMUSG00000001472
X643	chr11	69088301	69111099	16.0403	1.68636	1.7286	Per1, Vamp2	ENSMUSG00000020893, ENSMUSG00000020894
X644	chr5	113150701	113157899	5.1625	1.68575	1.76285	NA	NA
X645	chr15	82347001	82352599	3.92282	1.68497	1.7235	1500032L24Rik, Ndufa6	ENSMUSG00000022452, ENSMUSG00000022450
X646	chr4	44012301	44039299	16.9951	1.68397	1.5498	Clta, Gne	ENSMUSG00000028478, ENSMUSG00000028479
X647	chr5	140336301	140342799	4.23133	1.6837	1.60336	Nudt1, Snx8	ENSMUSG00000036639, ENSMUSG00000029560
X648	chr4	154004201	154023699	12.5893	1.68316	1.59072	1190007F08Rik, BC046331, Lrrc47	ENSMUSG00000078350, ENSMUSG00000039523, ENSMUSG00000029028
X649	chr5	120576601	120588799	8.39285	1.68316	1.69508	Tpcn1	ENSMUSG00000032741
X650	chr7	45072601	45079299	4.77854	1.68068	1.76127	Nosip	ENSMUSG00000003421
X651	chr18	80730101	80736599	4.67382	1.67917	1.77804	Atp9b	ENSMUSG00000024566
X652	chr7	16041901	16052899	7.52585	1.67895	1.69201	NA	NA
X653	chr11	4172701	4182199	6.08238	1.67883	1.58358	Sf3a1	ENSMUSG00000002129
X654	chr15	98639501	98663099	15.0112	1.67712	1.5755	Cacnb3, Ddx23	ENSMUSG00000003352, ENSMUSG00000003360
X655	chr15	82165901	82213599	29.8827	1.67679	1.55216	AI848285, Mir33, Srebf2	ENSMUSG00000096883, ENSMUSG00000065465, ENSMUSG00000022463
X656	chr10	127279201	127293899	9.88357	1.67294	1.67159	Dctn2, Ddit3, Gm20492, Gm4189, Mbd6	ENSMUSG00000025410, ENSMUSG00000025408, ENSMUSG00000092593, ENSMUSG00000092384, ENSMUSG00000025409
X657	chr4	141460301	141504899	31.7405	1.67244	1.77005	Spen, Zbtb17	ENSMUSG00000040761, ENSMUSG00000006215
X658	chr11	98579201	98587099	5.51826	1.66748	1.74522	Ormdl3	ENSMUSG00000038150
X659	chr7	15933701	15946399	9.18546	1.66739	1.80714	Gltscr2, Metazoa_SRP, Snord23	ENSMUSG00000041560, ENSMUSG00000093249, ENSMUSG00000080478
X660	chr19	7195101	7207299	7.5382	1.66618	1.54551	Macrod1, Otub1	ENSMUSG00000036278, ENSMUSG00000024767
X661	chr8	122564401	122597599	23.8373	1.66425	1.79896	Aprt, Cdt1, Galns	ENSMUSG00000006589, ENSMUSG00000006585, ENSMUSG00000015027
X662	chr11	84423801	84429999	4.03988	1.66265	1.63517	NA	NA
X663	chr16	4934901	4948499	9.20908	1.66243	1.69946	AC167018.1, Anks3, Mgrn1, Nudt16l1	ENSMUSG00000097397, ENSMUSG00000022515, ENSMUSG00000022517, ENSMUSG00000022516
X664	chr1	180905401	180913399	5.1692	1.66226	1.62203	Pycr2	ENSMUSG00000026520
X665	chr9	110081001	110088699	5.6815	1.66137	1.85375	Dhx30, Mtap4	ENSMUSG00000032480, ENSMUSG00000032479
X666	chr19	3636301	3650899	9.16854	1.65952	1.58028	Lrp5	ENSMUSG00000024913
X667	chr17	25777201	25796499	14.0878	1.65738	1.8404	AC159277.1, Ccdc78, Fam173a, Haghl, Metrn, Narfl	ENSMUSG00000097518, ENSMUSG00000071202, ENSMUSG00000057411, ENSMUSG00000061046, ENSMUSG00000002274, ENSMUSG00000002280
X668	chr11	101274601	101279999	3.45213	1.65565	1.61461	Cntd1, Coa3, Wnk4	ENSMUSG00000078653, ENSMUSG00000017188, ENSMUSG00000035112
X669	chr7	102238501	102250899	8.13265	1.65459	1.65793	Pgap2, Rhog	ENSMUSG00000030990, ENSMUSG00000073982
X670	chr4	139191001	139294899	72.2278	1.65406	1.75803	Capzb, Pqlc2	ENSMUSG00000028745, ENSMUSG00000028744
X671	chr5	122726501	122742799	10.0771	1.65326	1.56471	Camkk2, P2rx4	ENSMUSG00000029471, ENSMUSG00000029470
X672	chr19	47123501	47134099	7.99303	1.65307	1.90888	Calhm2, Pdcd11	ENSMUSG00000033033, ENSMUSG00000025047
X673	chr17	56678801	56716799	23.3913	1.65182	1.55998	Ranbp3, Vmac	ENSMUSG00000002372, ENSMUSG00000054723
X674	chr2	27441901	27476399	21.1676	1.65102	1.55606	Brd3	ENSMUSG00000026918
X675	chr7	13004701	13011499	4.0286	1.65094	1.50279	Zbtb45	ENSMUSG00000049600
X676	chr7	127269201	127274399	3.44649	1.64889	1.68453	Sephs2	ENSMUSG00000049091
X677	chr4	46546301	46552099	3.92388	1.64854	1.71999	Coro2a	ENSMUSG00000028337
X678	chr15	84679401	84706399	20.1959	1.64782	1.90271	Prr5	ENSMUSG00000036106
X679	chr2	91672501	91680999	5.08247	1.64732	1.52183	Atg13	ENSMUSG00000027244
X680	chr5	33814801	33821699	4.50036	1.6453	1.6632	Whsc1	ENSMUSG00000057406
X681	chr11	102181101	102217599	21.9546	1.64499	1.53411	G6pc3, Hdac5, Lsm12	ENSMUSG00000034793, ENSMUSG00000008855, ENSMUSG00000020922
X682	chr11	117762901	117793399	23.3406	1.64296	1.95556	Gm11723, Gm11724, Tmc6, Tmc8, Tnrc6c	ENSMUSG00000087486, ENSMUSG00000087669, ENSMUSG00000025572, ENSMUSG00000050106, ENSMUSG00000025571
X683	chr13	55206901	55213999	5.24572	1.64169	1.89049	Nsd1	ENSMUSG00000021488
X684	chr16	4867101	4882599	11.3764	1.64146	1.8783	4930562C15Rik, Fam100a	ENSMUSG00000022518, ENSMUSG00000039568
X685	chr5	142809101	142826299	11.5802	1.64126	1.72329	Tnrc18	ENSMUSG00000039477
X686	chr19	10939401	10949899	6.94587	1.63996	1.69535	Ccdc86, Gpr44	ENSMUSG00000024732, ENSMUSG00000034117
X687	chr1	120233801	120247699	8.20353	1.63892	1.51401	Steap3	ENSMUSG00000026389
X688	chr4	117268201	117290299	14.4862	1.63492	1.68795	Rnf220, Tmem53	ENSMUSG00000028677, ENSMUSG00000048772
X689	chr2	131170301	131182099	7.0044	1.63455	1.52918	Cenpb, Gm14232, Spef1	ENSMUSG00000068267, ENSMUSG00000087405, ENSMUSG00000027329
X690	chr17	29676801	29713499	22.2888	1.63166	1.56884	Ccdc167, Ftsjd2, Rnf8	ENSMUSG00000024018, ENSMUSG00000024019, ENSMUSG00000090083
X691	chr19	7222401	7233099	6.59117	1.63146	1.59166	Naa40	ENSMUSG00000024764
X692	chr11	3331801	3349699	11.5171	1.6313	1.66269	Limk2, Pik3ip1	ENSMUSG00000020451, ENSMUSG00000034614
X693	chr2	32699501	32722899	14.1664	1.63113	1.56471	Cdk9, Fpgs, Mir2861, Mir3960, Sh2d3c	ENSMUSG00000009555, ENSMUSG00000009566, ENSMUSG00000093280, ENSMUSG00000092925, ENSMUSG00000059013
X694	chr10	80601901	80680499	51.2217	1.63049	1.68529	Adat3, Btbd2, Csnk1g2, Mknk2, Scamp4	ENSMUSG00000035370, ENSMUSG00000003344, ENSMUSG00000003345, ENSMUSG00000020190, ENSMUSG00000078441
X695	chr7	126270601	126296899	18.4055	1.62956	1.81152	Sbk1	ENSMUSG00000042978
X696	chr6	127125801	127152499	16.7695	1.62818	1.62796	AC163747.1, Ccnd2	ENSMUSG00000097166, ENSMUSG00000000184
X697	chr16	31064701	31074899	5.93925	1.62729	1.51067	AI480653	ENSMUSG00000047434
X698	chr10	4353101	4358999	3.83151	1.62375	1.69083	Akap12	ENSMUSG00000038587
X699	chr11	78517701	78528499	6.51008	1.62369	1.56941	Poldip2, Tnfaip1	ENSMUSG00000001100, ENSMUSG00000017615
X700	chr8	123504201	123511199	4.37308	1.62293	1.62785	Dbndd1	ENSMUSG00000031970
X701	chr10	80114301	80173599	37.1283	1.62029	1.63553	1600002K03Rik, Atp5d, Cirbp, Dos, Midn, Stk11	ENSMUSG00000035595, ENSMUSG00000003072, ENSMUSG00000045193, ENSMUSG00000035640, ENSMUSG00000035621, ENSMUSG00000003068
X702	chr5	142727701	142733999	3.86078	1.6192	1.60277	NA	NA
X703	chr3	88907201	88915899	5.58456	1.61691	1.6826	Gon4l, Msto1	ENSMUSG00000054199, ENSMUSG00000068922
X704	chr2	152693201	152711199	12.4853	1.61578	1.82015	AL845162.1, H13	ENSMUSG00000097722, ENSMUSG00000019188
X705	chr17	30198601	30217499	11.5947	1.6123	1.61547	Btbd9, Zfand3	ENSMUSG00000062202, ENSMUSG00000044477
X706	chr7	120936501	120945799	5.5091	1.6117	1.56096	Polr3e	ENSMUSG00000030880
X707	chr11	120784401	120833099	33.6896	1.61092	1.82417	Ccdc57, Dus1l, Fasn, Gm11773, Gps1	ENSMUSG00000048445, ENSMUSG00000025155, ENSMUSG00000025153, ENSMUSG00000087638, ENSMUSG00000025156
X708	chr8	70257001	70270799	9.31806	1.60769	1.78649	Sugp2	ENSMUSG00000036054
X709	chr15	98830701	98880199	28.2863	1.60698	1.51291	Mll2, Prkag1, Rhebl1	ENSMUSG00000048154, ENSMUSG00000067713, ENSMUSG00000023755
X710	chr5	110335601	110343299	4.89209	1.60527	1.68523	P2rx2, Pole	ENSMUSG00000029503, ENSMUSG00000007080
X711	chr15	76343501	76357299	10.0172	1.60415	1.92752	Cyc1, Maf1, Sharpin	ENSMUSG00000022551, ENSMUSG00000022553, ENSMUSG00000022552
X712	chr9	108458601	108467399	5.89977	1.60255	1.78329	Ccdc71	ENSMUSG00000049305
X713	chr7	99915601	99921399	3.60516	1.60045	1.65706	Rnf169, Xrra1	ENSMUSG00000058761, ENSMUSG00000035211
X714	chr6	83048101	83059899	9.66818	1.59981	2.18552	Aup1, Dqx1, Htra2, Loxl3	ENSMUSG00000068328, ENSMUSG00000009145, ENSMUSG00000068329, ENSMUSG00000000693
X715	chr5	139817601	139824799	4.98552	1.59969	1.84733	Psmg3, Tmem184a	ENSMUSG00000029551, ENSMUSG00000036687
X716	chr2	26948901	26954999	3.66933	1.59735	1.60879	Gm711, Rexo4	ENSMUSG00000049897, ENSMUSG00000052406
X717	chr6	113412701	113420199	4.71192	1.59661	1.68151	Rpusd3, Ttll3	ENSMUSG00000051169, ENSMUSG00000030276
X718	chr17	29334901	29347899	9.08606	1.59615	1.87148	Mtch1	ENSMUSG00000024012
X719	chr7	5005401	5013499	4.94498	1.59482	1.63704	Fiz1	ENSMUSG00000061374
X720	chr17	29293001	29306399	8.3407	1.59405	1.67036	BC004004	ENSMUSG00000052712
X721	chr10	80895001	80918599	15.336	1.59401	1.74388	Lmnb2, Timm13, Tmprss9	ENSMUSG00000062075, ENSMUSG00000020219, ENSMUSG00000059406
X722	chr8	117256101	117325399	38.7975	1.59282	1.50425	Cmip	ENSMUSG00000034390
X723	chr18	80439501	80451299	7.96238	1.59041	1.81783	Ctdp1	ENSMUSG00000033323
X724	chr2	179938801	179944699	3.29101	1.58889	1.50525	Taf4a	ENSMUSG00000039117
X725	chr19	5939201	5958699	11.044	1.58752	1.53041	Pola2	ENSMUSG00000024833
X726	chr3	108072901	108087099	9.0286	1.58704	1.71903	Ampd2, Gm12500	ENSMUSG00000027889, ENSMUSG00000056411
X727	chr15	101289901	101296399	4.06	1.58604	1.6907	6030408B16Rik, 9430023L20Rik	ENSMUSG00000075408, ENSMUSG00000037204
X728	chr2	30438301	30448799	7.9511	1.58556	2.05064	Ppp2r4	ENSMUSG00000039515
X729	chr7	19262901	19268799	3.32028	1.58447	1.52587	Vasp	ENSMUSG00000030403
X730	chr17	27992801	28027599	20.7143	1.58247	1.61721	Anks1, Gm15598	ENSMUSG00000024219, ENSMUSG00000086149
X731	chr10	80826201	80836099	7.13593	1.58085	1.96195	Lingo3, Mir1982, Oaz1	ENSMUSG00000051067, ENSMUSG00000087993, ENSMUSG00000035242
X732	chr4	152006501	152022499	10.1826	1.58019	1.73343	Klhl21, Zbtb48	ENSMUSG00000073700, ENSMUSG00000028952
X733	chr10	80540201	80577399	25.0433	1.57869	1.83659	Klf16, Rexo1	ENSMUSG00000035397, ENSMUSG00000047417
X734	chr5	123994301	124022399	19.684	1.57828	1.91192	Hip1r, Vps37b	ENSMUSG00000000915, ENSMUSG00000066278
X735	chr14	30665101	30670699	3.27973	1.57733	1.60039	Rft1	ENSMUSG00000052395
X736	chr7	28887401	28932399	27.1881	1.57487	1.6552	Actn4, Capn12	ENSMUSG00000054808, ENSMUSG00000054083
X737	chr7	45417601	45438499	14.6456	1.57446	1.92067	Gys1, Lhb, Ruvbl2	ENSMUSG00000003865, ENSMUSG00000038194, ENSMUSG00000003868
X738	chr1	172199201	172207799	5.11493	1.57382	1.63144	Pea15a	ENSMUSG00000013698
X739	chr11	6256401	6265999	6.51892	1.57376	1.86276	Ddx56	ENSMUSG00000004393
X740	chr7	66271501	66276899	3.04103	1.57255	1.54703	Lrrk1	ENSMUSG00000015133
X741	chr17	25955501	25965799	6.18114	1.57193	1.64954	AC159277.1, D630044L22RIK, Solh	ENSMUSG00000097518, ENSMUSG00000097405, ENSMUSG00000037326
X742	chr5	125003101	125078999	46.6941	1.57087	1.69289	Fam101a, Ncor2	ENSMUSG00000037962, ENSMUSG00000029478
X743	chr11	61149701	61165199	8.90803	1.56728	1.58792	Usp22	ENSMUSG00000042506
X744	chr16	4542501	4561399	11.2093	1.56706	1.63907	Tfap4	ENSMUSG00000005718
X745	chr2	32158601	32232399	40.398	1.56687	1.51306	Prrc2b, SNORD62	ENSMUSG00000039262, ENSMUSG00000094382
X746	chr8	117423901	117463799	21.7139	1.56644	1.505	Cmip	ENSMUSG00000034390
X747	chr9	56120401	56131699	6.67088	1.56642	1.63273	Pstpip1	ENSMUSG00000032322
X748	chr16	33690101	33699399	5.33671	1.56642	1.58712	NA	NA
X749	chr8	23171601	23181299	5.9368	1.56626	1.69306	Agpat6	ENSMUSG00000031545
X750	chr11	100880201	100886599	4.23559	1.5661	1.83117	Stat3, Stat5a	ENSMUSG00000004040, ENSMUSG00000004043
X751	chr10	79960101	79984299	14.5014	1.56471	1.66043	Grin3b, ORF61, Wdr18	ENSMUSG00000035745, ENSMUSG00000013858, ENSMUSG00000035754
X752	chr11	115603301	115610399	4.86495	1.56329	1.90191	Gga3, Mif4gd, Mrps7	ENSMUSG00000020740, ENSMUSG00000020743, ENSMUSG00000046756
X753	chr10	79929001	79934699	4.03179	1.5632	1.9636	Arid3a	ENSMUSG00000019564
X754	chr17	28038501	28065799	16.8264	1.56309	1.711	Anks1	ENSMUSG00000024219
X755	chr5	33369701	33375099	3.06466	1.56233	1.57707	Maea	ENSMUSG00000079562
X756	chr14	65373901	65379899	3.29772	1.56221	1.52747	NA	NA
X757	chr3	108194801	108207499	7.01536	1.55639	1.54532	Atxn7l2, Cyb561d1	ENSMUSG00000048997, ENSMUSG00000048796
X758	chr5	134307101	134314799	4.62061	1.5558	1.67996	Gtf2i	ENSMUSG00000060261
X759	chr3	89204101	89216099	6.81157	1.55444	1.59155	Gba, Mtx1, Thbs3	ENSMUSG00000028048, ENSMUSG00000064068, ENSMUSG00000028047
X760	chr18	36759301	36764599	2.9543	1.55143	1.56857	Dnd1, Wdr55	ENSMUSG00000044595, ENSMUSG00000042660
X761	chr17	50048201	50053899	3.38551	1.55114	1.67191	NA	NA
X762	chr15	81791701	81798199	3.68274	1.54991	1.59712	Zc3h7b	ENSMUSG00000022390
X763	chr11	117303201	117365699	39.5137	1.54983	1.78209	Sept9	ENSMUSG00000059248
X764	chr11	4234301	4242299	4.54516	1.54978	1.60175	Osm	ENSMUSG00000058755
X765	chr11	102401901	102410299	4.94147	1.54867	1.66064	Rundc3a, Slc25a39	ENSMUSG00000006575, ENSMUSG00000018677
X766	chr4	133417801	133426199	4.70841	1.54809	1.5834	Slc9a1	ENSMUSG00000028854
X767	chr8	70910801	70922299	6.56159	1.54642	1.61491	Mtap1s	ENSMUSG00000019261
X768	chr8	119525001	119533399	4.83675	1.54544	1.63167	Mbtps1	ENSMUSG00000031835
X769	chr11	59181701	59191999	6.3578	1.5441	1.7519	Gjc2, Guk1	ENSMUSG00000043448, ENSMUSG00000020444
X770	chr7	27183501	27193999	5.85678	1.54192	1.58722	Snrpa	ENSMUSG00000061479
X771	chr10	80312501	80323999	8.60165	1.5414	2.12971	2310011J03Rik, Apc2, Pcsk4	ENSMUSG00000020133, ENSMUSG00000020135, ENSMUSG00000020131
X772	chr5	36468801	36486299	9.69148	1.54082	1.57789	Ccdc96, Grpel1, Tada2b	ENSMUSG00000050677, ENSMUSG00000029198, ENSMUSG00000029196
X773	chr8	11003301	11009899	5.35576	1.53935	2.31636	AC113484.1, Irs2	ENSMUSG00000096938, ENSMUSG00000038894
X774	chr18	80678101	80709599	18.1828	1.5393	1.64762	Nfatc1	ENSMUSG00000033016
X775	chr9	116085601	116093199	4.33009	1.53881	1.62737	Tgfbr2	ENSMUSG00000032440
X776	chr7	25079901	25085999	3.60165	1.53781	1.68857	Zfp574	ENSMUSG00000045252
X777	chr11	32587401	32593499	3.99795	1.53766	1.87471	Stk10	ENSMUSG00000020272
X778	chr2	29714301	29742999	15.019	1.53485	1.50179	Gm9823, Rapgef1	ENSMUSG00000048316, ENSMUSG00000039844
X779	chr17	46240801	46265999	15.9344	1.53324	1.81819	Lrrc73, Polr1c, Tjap1, Xpo5, Yipf3	ENSMUSG00000071073, ENSMUSG00000067148, ENSMUSG00000012296, ENSMUSG00000067150, ENSMUSG00000071074
X780	chr11	116333101	116364699	18.3414	1.53305	1.66935	Foxj1, Rnf157	ENSMUSG00000034227, ENSMUSG00000052949
X781	chr7	16492401	16499199	3.9225	1.53081	1.66381	Grlf1	ENSMUSG00000058230
X782	chr5	125138701	125144799	3.55546	1.52727	1.68857	NA	NA
X783	chr19	42187001	42194099	4.17919	1.52608	1.70772	Zfyve27	ENSMUSG00000018820
X784	chr7	143002901	143018099	8.52162	1.52566	1.62727	Gm15024, Tspan32	ENSMUSG00000052281, ENSMUSG00000000244
X785	chr7	141866801	141875099	4.34243	1.52526	1.51942	Muc5b, Tollip	ENSMUSG00000066108, ENSMUSG00000025139
X786	chr10	41475901	41490799	8.12531	1.52515	1.58383	Mical1, Ppil6, Smpd2	ENSMUSG00000019823, ENSMUSG00000078451, ENSMUSG00000019822
X787	chr11	102901101	102909999	4.768	1.52404	1.55822	Kif18b	ENSMUSG00000051378
X788	chr5	148498901	148508199	4.93125	1.52338	1.54351	Ubl3	ENSMUSG00000001687
X789	chr7	125555201	125562299	3.91122	1.52274	1.60492	NA	NA
X790	chr2	32249601	32255199	3.05444	1.52074	1.59315	Pomt1, Uck1	ENSMUSG00000039254, ENSMUSG00000002550
X791	chr17	12214101	12223799	5.08886	1.51973	1.5342	Agpat4	ENSMUSG00000023827
X792	chr5	24473901	24499099	14.0833	1.51947	1.63476	Agap3	ENSMUSG00000023353
X793	chr2	119296701	119302499	3.11861	1.51941	1.57316	Vps18	ENSMUSG00000034216
X794	chr17	27019601	27026599	3.64326	1.51897	1.52357	Bak1, Ggnbp1	ENSMUSG00000057789, ENSMUSG00000048731
X795	chr10	127507101	127522399	9.08788	1.51781	1.74119	Ndufa4l2, Shmt2, Stac3	ENSMUSG00000040280, ENSMUSG00000025403, ENSMUSG00000040287
X796	chr4	129620701	129632499	6.75623	1.5169	1.68038	Ccdc28b, Tmem234, Txlna	ENSMUSG00000028795, ENSMUSG00000028797, ENSMUSG00000053841
X797	chr10	127044501	127052399	5.01341	1.51445	1.86841	Cyp27b1, Mettl1	ENSMUSG00000006724, ENSMUSG00000006732
X798	chr2	91917501	91964099	24.8238	1.50946	1.57835	Ambra1, Chrm4, Dgkz, Gm10805, Gm9821, Mdk	ENSMUSG00000040506, ENSMUSG00000040495, ENSMUSG00000040479, ENSMUSG00000075036, ENSMUSG00000095332, ENSMUSG00000027239
X799	chr5	142429901	142466699	19.3206	1.50829	1.55796	C330006K01Rik, Foxk1	ENSMUSG00000039623, ENSMUSG00000056493
X800	chr5	31249701	31255799	3.39892	1.50753	1.65533	Ift172, Krtcap3, Nrbp1	ENSMUSG00000038564, ENSMUSG00000029149, ENSMUSG00000029148
X801	chr2	85036601	85048799	6.50061	1.50629	1.5854	P2rx3, Ssrp1, Tnks1bp1	ENSMUSG00000027071, ENSMUSG00000027067, ENSMUSG00000033955
X802	chr5	122399601	122408299	4.57092	1.50494	1.56608	Arpc3	ENSMUSG00000029465
X803	chr2	27360001	27382599	12.6635	1.50402	1.67213	NA	NA
X804	chr17	34019901	34040299	12.955	1.50359	1.8962	Col11a2, Gm20427, H2-Ke6, Mir219-1, Ring1, Rxrb, Slc39a7	ENSMUSG00000024330, ENSMUSG00000092595, ENSMUSG00000073422, ENSMUSG00000092338, ENSMUSG00000024325, ENSMUSG00000039656, ENSMUSG00000024327
X805	chr7	80387401	80394299	3.6207	1.50253	1.56917	Fes, Furin	ENSMUSG00000053158, ENSMUSG00000030530
X806	chr11	5791601	5805499	7.59716	1.5015	1.63653	Dbnl, Pgam2	ENSMUSG00000020476, ENSMUSG00000020475
X807	chr1	40022301	40028699	3.91229	1.50123	1.83117	Map4k4	ENSMUSG00000026074
X808	chr17	34855401	34861099	2.93281	1.5	1.54385	C2, Cfb, Gm20547, Rdbp	ENSMUSG00000024371, ENSMUSG00000090231, ENSMUSG00000092511, ENSMUSG00000024369
X809	chr11	5868101	5879199	5.69672	1.49735	1.54526	Aebp1, Pold2	ENSMUSG00000020473, ENSMUSG00000020471
X810	chr16	24390101	24398899	5.76089	1.49694	1.97221	AC116484.1, Lpp	ENSMUSG00000097867, ENSMUSG00000033306
X811	chr10	77504801	77513099	4.97957	1.49685	1.80767	NA	NA
X812	chr18	74215301	74221899	3.41691	1.49652	1.56063	Cxxc1	ENSMUSG00000024560
X813	chr10	80928701	80935599	4.61817	1.49501	2.0217	Gadd45b	ENSMUSG00000015312
X814	chr7	24924501	24933299	4.45492	1.49465	1.52985	Arhgef1	ENSMUSG00000040940
X815	chr8	105328101	105335399	3.73776	1.49347	1.54983	Fhod1, Metazoa_SRP, Tmem208	ENSMUSG00000014778, ENSMUSG00000093345, ENSMUSG00000014856
X816	chr9	106368101	106375099	3.53961	1.49127	1.53516	Dusp7	ENSMUSG00000053716
X817	chr2	165785401	165794999	5.03246	1.49082	1.59243	Zmynd8	ENSMUSG00000039671
X818	chr8	117154901	117159999	2.53086	1.48926	1.51082	Gan	ENSMUSG00000052557
X819	chr8	122632501	122700599	35.9454	1.48887	1.60756	Cbfa2t3, Gm10612, Gm15899	ENSMUSG00000006362, ENSMUSG00000090174, ENSMUSG00000085917
X820	chr17	50147401	50153099	2.95079	1.48771	1.57942	NA	NA
X821	chr17	33915001	33922799	4.53707	1.48631	1.778	Daxx, Tapbp, Zbtb22	ENSMUSG00000002307, ENSMUSG00000024308, ENSMUSG00000051390
X822	chr19	5600401	5611099	6.54329	1.48518	1.87209	Kat5, Rnaseh2c	ENSMUSG00000024926, ENSMUSG00000024925
X823	chr2	155813601	155826999	7.27279	1.48009	1.67339	BC029722, Eif6, Gm16098, Mmp24	ENSMUSG00000074649, ENSMUSG00000027613, ENSMUSG00000086754, ENSMUSG00000027612
X824	chr16	30958101	30966099	4.77684	1.47662	1.85012	NA	NA
X825	chr11	119868201	119881499	6.74251	1.47553	1.57317	Rptor	ENSMUSG00000025583
X826	chr8	122522801	122533999	5.71013	1.47552	1.58214	NA	NA
X827	chr2	30341601	30350799	5.31947	1.47397	1.7983	Nup188, Sh3glb2	ENSMUSG00000052533, ENSMUSG00000026860
X828	chr16	18457001	18463399	3.09148	1.47138	1.50802	NA	NA
X829	chr4	155904401	155911299	3.60484	1.47019	1.63381	Acap3	ENSMUSG00000029033
X830	chr7	98878901	98891499	6.40473	1.47008	1.58977	Uvrag	ENSMUSG00000035354
X831	chr9	114411501	114417699	3.34252	1.46691	1.69403	Glb1	ENSMUSG00000045594
X832	chr15	79824501	79832099	3.98423	1.4663	1.64872	Cbx6, Npcd, Nptxr	ENSMUSG00000089715, ENSMUSG00000089837, ENSMUSG00000022421
X833	chr19	46638801	46643999	2.60174	1.46555	1.57534	NA	NA
X834	chr10	81256301	81266899	6.2302	1.46515	1.8515	Matk, Mrpl54	ENSMUSG00000004933, ENSMUSG00000034932
X835	chr8	70591501	70612299	12.2623	1.46416	1.85973	Ell, Isyna1, Ssbp4	ENSMUSG00000070002, ENSMUSG00000019139, ENSMUSG00000070003
X836	chr2	29842101	29848699	3.59356	1.46314	1.72038	Mir219-2, Urm1	ENSMUSG00000065485, ENSMUSG00000069020
X837	chr5	114358701	114378199	9.87666	1.46187	1.60319	Gm13789, Kctd10, Myo1h	ENSMUSG00000085590, ENSMUSG00000001098, ENSMUSG00000066952
X838	chr7	141480201	141488399	4.32871	1.46169	1.67147	Tspan4	ENSMUSG00000025511
X839	chr7	100843201	100863399	12.117	1.46108	1.90092	Relt	ENSMUSG00000008318
X840	chr3	94953701	94960599	3.39541	1.45948	1.56329	B230398E01Rik, Rfx5	ENSMUSG00000087660, ENSMUSG00000005774
X841	chr5	136909901	136916499	3.13873	1.45918	1.51147	Rabl5	ENSMUSG00000007987
X842	chr5	138258001	138267599	4.54484	1.45769	1.50795	0910001L09Rik, 6330418K02Rik, BC037034, Gal3st4, Gpc2	ENSMUSG00000050552, ENSMUSG00000085227, ENSMUSG00000036948, ENSMUSG00000075593, ENSMUSG00000029510
X843	chr7	140849901	140866699	9.27656	1.45648	1.76191	Bet1l, Odf3, Ric8, Sirt3	ENSMUSG00000025484, ENSMUSG00000025482, ENSMUSG00000025485, ENSMUSG00000025486
X844	chr17	35198801	35206599	4.18908	1.45578	1.71561	Lta, Tnf	ENSMUSG00000024402, ENSMUSG00000024401
X845	chr7	25268401	25296399	14.6387	1.45474	1.67257	Cic, Pafah1b3	ENSMUSG00000005442, ENSMUSG00000005447
X846	chr11	116530401	116551399	11.5292	1.45304	1.76092	Gm11742, Sphk1, Ube2o	ENSMUSG00000083314, ENSMUSG00000061878, ENSMUSG00000020802
X847	chr8	122383201	122389599	3.34922	1.45041	1.68544	Zc3h18	ENSMUSG00000017478
X848	chr2	166624601	166633599	5.00638	1.44978	1.79322	Prex1	ENSMUSG00000039621
X849	chr7	24555801	24576499	9.72118	1.44878	1.51613	Xrcc1	ENSMUSG00000051768
X850	chr11	117855101	117866699	5.44994	1.44867	1.5171	Birc5, Tmem235	ENSMUSG00000017716, ENSMUSG00000070330
X851	chr5	112278101	112299999	11.653	1.44656	1.72373	Tpst2	ENSMUSG00000029344
X852	chr7	140941401	140952099	5.31032	1.44393	1.6144	Athl1, Ifitm5	ENSMUSG00000062031, ENSMUSG00000025489
X853	chr8	70754101	70794799	21.615	1.44318	1.72946	Ifi30, Mast3, Mpv17l2, Pik3r2, Rab3a	ENSMUSG00000031838, ENSMUSG00000031833, ENSMUSG00000035559, ENSMUSG00000031834, ENSMUSG00000031840
X854	chr8	107410101	107423899	6.35503	1.44244	1.50147	Nob1	ENSMUSG00000003848
X855	chr2	103712201	103719199	3.36721	1.44185	1.56992	Abtb2	ENSMUSG00000032724
X856	chr10	80018801	80037499	8.82949	1.44151	1.54168	Hmha1, Polr2e	ENSMUSG00000035697, ENSMUSG00000004667
X857	chr5	111387701	111394399	3.30304	1.44146	1.60996	Pitpnb	ENSMUSG00000050017
X858	chr19	6497101	6515299	9.43066	1.44101	1.69321	Nrxn2	ENSMUSG00000033768
X859	chr13	73467101	73480599	6.28522	1.44041	1.52283	Lpcat1	ENSMUSG00000021608
X860	chr15	74714701	74729799	8.15288	1.43911	1.76962	4930572J05Rik, Psca, Slurp1	ENSMUSG00000056665, ENSMUSG00000022598, ENSMUSG00000022596
X861	chr5	142786801	142798199	5.48591	1.4383	1.57928	Tnrc18	ENSMUSG00000039477
X862	chr10	75716901	75721999	2.34612	1.43791	1.51082	Cabin1	ENSMUSG00000020196
X863	chr19	5045701	5051799	3.13415	1.435	1.69522	Brms1, Rin1	ENSMUSG00000080268, ENSMUSG00000024883
X864	chr7	16999501	17018399	9.11651	1.43478	1.59187	Ppp5c	ENSMUSG00000003099
X865	chr10	128376301	128384199	3.67114	1.43435	1.53477	AC090489.1, Ankrd52	ENSMUSG00000088393, ENSMUSG00000014498
X866	chr6	90753101	90759399	2.94164	1.43328	1.54484	Iqsec1	ENSMUSG00000034312
X867	chr2	30102301	30111899	4.61678	1.43273	1.59243	Zer1	ENSMUSG00000039686
X868	chr4	151935101	151942799	3.75894	1.43062	1.62203	NA	NA
X869	chr9	107958501	107964199	2.84256	1.43039	1.65768	Traip	ENSMUSG00000032586
X870	chr8	121548901	121555599	3.02944	1.42871	1.50707	Fbxo31	ENSMUSG00000052934
X871	chr4	134112301	134134299	11.1665	1.42792	1.69378	Ccdc21, Sh3bgrl3, Ubxn11	ENSMUSG00000037443, ENSMUSG00000028843, ENSMUSG00000012126
X872	chr10	77982701	77990999	3.7533	1.42771	1.50965	1810043G02Rik, Pfkl	ENSMUSG00000020284, ENSMUSG00000020277
X873	chr12	33363601	33371199	4.31956	1.42706	1.89949	4930556N08Rik, Atxn7l1	ENSMUSG00000085664, ENSMUSG00000020564
X874	chr15	76441201	76476999	16.981	1.42554	1.58902	Bop1, Heatr7a, Scx	ENSMUSG00000022557, ENSMUSG00000022558, ENSMUSG00000034161
X875	chr2	38533001	38550999	8.34752	1.42527	1.55433	Nek6	ENSMUSG00000026749
X876	chr8	124263201	124269099	2.80202	1.42425	1.59461	NA	NA
X877	chr7	126368101	126375699	3.61932	1.42359	1.60069	Lat, Spns1	ENSMUSG00000030742, ENSMUSG00000030741
X878	chr15	78887001	78897399	5.18975	1.42243	1.68046	Gga1	ENSMUSG00000033128
X879	chr2	158637401	158643099	2.92472	1.42217	1.72883	Actr5, Mir3474	ENSMUSG00000037761, ENSMUSG00000093120
X880	chr19	46303401	46311999	4.46024	1.41988	1.75404	Nfkb2	ENSMUSG00000025225
X881	chr7	143052201	143073099	11.3667	1.41927	1.84113	Cd81, R74862, Trpm5, Tssc4	ENSMUSG00000037706, ENSMUSG00000059277, ENSMUSG00000009246, ENSMUSG00000045752
X882	chr11	94990601	94998599	3.82981	1.4188	1.62203	Ppp1r9b	ENSMUSG00000038976
X883	chr9	108495601	108503899	4.08086	1.41876	1.66599	Usp19	ENSMUSG00000006676
X884	chr8	83566101	83577799	5.52294	1.41812	1.60117	Ndufb7, Tecr	ENSMUSG00000033938, ENSMUSG00000031708
X885	chr4	133264501	133271999	3.85908	1.41778	1.7464	Tmem222	ENSMUSG00000028857
X886	chr7	44999601	45009299	4.70564	1.41756	1.64707	Irf3, Scaf1	ENSMUSG00000003184, ENSMUSG00000038406
X887	chr8	105249201	105256599	3.98178	1.41648	1.83028	B3gnt9-ps, D230025D16Rik	ENSMUSG00000069920, ENSMUSG00000031889
X888	chr16	93899801	93908299	3.97614	1.4139	1.59816	Chaf1b	ENSMUSG00000022945
X889	chr4	45471501	45477499	2.69166	1.41333	1.53423	NA	NA
X890	chr5	135777901	135785599	3.69019	1.41185	1.6431	Mdh2, Styxl1	ENSMUSG00000019179, ENSMUSG00000019178
X891	chr4	117671401	117677799	2.93706	1.41027	1.57772	Dmap1, Eri3	ENSMUSG00000009640, ENSMUSG00000033423
X892	chr19	5420501	5427599	3.43351	1.40847	1.66774	4930481A15Rik, AI837181, Drap1	ENSMUSG00000086938, ENSMUSG00000047423, ENSMUSG00000024914
X893	chr15	79048901	79057199	3.80725	1.40809	1.58293	Ankrd54	ENSMUSG00000033055
X894	chr8	88290001	88297099	3.18247	1.40773	1.5478	Adcy7	ENSMUSG00000031659
X895	chr2	30023901	30031399	3.4864	1.40367	1.61663	Spna2	ENSMUSG00000057738
X896	chr14	31255701	31271599	6.9728	1.40367	1.52502	Bap1, Dnahc1	ENSMUSG00000021901, ENSMUSG00000019027
X897	chr5	118000401	118009799	4.85304	1.40259	1.79886	Fbxo21	ENSMUSG00000032898
X898	chr3	89958601	89963999	2.67474	1.40217	1.72726	Atp8b2	ENSMUSG00000060671
X899	chr5	121368801	121376799	3.72616	1.39939	1.63216	Trafd1	ENSMUSG00000042726
X900	chr3	95985601	95996399	5.30894	1.39912	1.72335	Plekho1	ENSMUSG00000015745
X901	chr8	70862401	70872299	4.80685	1.39724	1.708	A230052G05Rik, Ccdc124	ENSMUSG00000020887, ENSMUSG00000007721
X902	chr17	24694101	24703299	4.24059	1.39406	1.63082	Gfer, Noxo1, Tbl3	ENSMUSG00000040888, ENSMUSG00000019320, ENSMUSG00000040688
X903	chr11	4266601	4274499	3.43457	1.39346	1.5399	Gm11959, Lif	ENSMUSG00000085559, ENSMUSG00000034394
X904	chr15	76495801	76506799	5.56668	1.3926	1.79523	Dgat1, Hsf1	ENSMUSG00000022555, ENSMUSG00000022556
X905	chr1	192085001	192092499	3.39967	1.39154	1.61123	AC175315.1, Traf5	ENSMUSG00000097089, ENSMUSG00000026637
X906	chr7	30952201	30958099	2.87396	1.39136	1.73207	AC149055.1, Gm17077, Lsr, Usf2	ENSMUSG00000097750, ENSMUSG00000090357, ENSMUSG00000001247, ENSMUSG00000058239
X907	chr17	56766501	56774699	3.76213	1.38789	1.6418	Dus3l, Prr22	ENSMUSG00000007603, ENSMUSG00000090273
X908	chr5	146948301	146959499	4.99479	1.38762	1.59663	Gtf3a, Mtif3	ENSMUSG00000016503, ENSMUSG00000016510
X909	chr9	119922701	119931299	3.88483	1.38762	1.6173	Gorasp1, Wdr48	ENSMUSG00000032513, ENSMUSG00000032512
X910	chr14	30589601	30622899	15.2298	1.38749	1.6377	Prkcd	ENSMUSG00000021948
X911	chr8	121785401	121802099	7.98017	1.38654	1.71419	Jph3, Klhdc4	ENSMUSG00000025318, ENSMUSG00000040263
X912	chr11	116125801	116140599	6.83531	1.38541	1.66029	Mrpl38, Trim47, Trim65	ENSMUSG00000020775, ENSMUSG00000020773, ENSMUSG00000054517
X913	chr2	91060501	91067599	3.07881	1.38533	1.55923	Psmc3, Slc39a13	ENSMUSG00000002102, ENSMUSG00000002105
X914	chr11	120694501	120724199	12.9231	1.38435	1.56727	Aspscr1, Gm17178, Lrrc45, Rac3, Stra13	ENSMUSG00000025142, ENSMUSG00000090758, ENSMUSG00000025145, ENSMUSG00000018012, ENSMUSG00000025144
X915	chr5	115522101	115535399	6.08218	1.38171	1.65548	NA	NA
X916	chr17	46546001	46554099	3.55834	1.37953	1.59699	Cul9, Srf	ENSMUSG00000040327, ENSMUSG00000015605
X917	chr17	56387001	56394499	3.0968	1.37882	1.50309	Kdm4b	ENSMUSG00000024201
X918	chr4	133578101	133593699	6.46263	1.37716	1.51276	Gpatch3, Gpn2	ENSMUSG00000028850, ENSMUSG00000028848
X919	chr8	106129001	106137199	3.78118	1.37045	1.70609	1810019D21Rik, Esrp2, Nfatc3	ENSMUSG00000086390, ENSMUSG00000084128, ENSMUSG00000031902
X920	chr4	147940901	147947999	3.23185	1.37024	1.68488	2510039O18Rik	ENSMUSG00000044496
X921	chr5	112326201	112341399	6.73272	1.36905	1.64327	Srrd, Tfip11	ENSMUSG00000029346, ENSMUSG00000029345
X922	chr3	89749701	89756199	3.04497	1.36832	1.74061	Adar, Chrnb2	ENSMUSG00000027951, ENSMUSG00000027950
X923	chr8	22564201	22571499	3.07424	1.36775	1.5665	Slc20a2	ENSMUSG00000037656
X924	chr2	165813701	165824099	4.4712	1.3667	1.60248	Zmynd8	ENSMUSG00000039671
X925	chr17	34647201	34657799	4.65244	1.3663	1.63728	Atf6b	ENSMUSG00000015461
X926	chr7	19527901	19566199	16.8154	1.36628	1.63775	Gemin7, Ppp1r37	ENSMUSG00000044709, ENSMUSG00000051403
X927	chr5	137629201	137659299	12.5254	1.36599	1.55318	Agfg2, Gm20605, Irs3, Lrch4, Sap25	ENSMUSG00000029722, ENSMUSG00000029720, ENSMUSG00000047182, ENSMUSG00000093445, ENSMUSG00000079165
X928	chr11	100518001	100525099	3.0686	1.36506	1.61634	Acly	ENSMUSG00000020917
X929	chr4	135959301	135965499	2.8232	1.36385	1.70711	Gale, Hmgcl	ENSMUSG00000028671, ENSMUSG00000028672
X930	chr4	41709301	41716099	2.85246	1.3633	1.57435	2810432D09Rik, Dctn3	ENSMUSG00000036114, ENSMUSG00000028447
X931	chr4	141064201	141079099	6.57618	1.36138	1.66275	Necap2	ENSMUSG00000028923
X932	chr5	139748001	139764999	7.00952	1.3571	1.56706	Ints1	ENSMUSG00000029547
X933	chr2	30171201	30178499	3.47267	1.35635	1.81091	D2Wsu81e, Endog	ENSMUSG00000039660, ENSMUSG00000015337
X934	chr7	16110201	16118999	3.55483	1.35306	1.54828	Napa	ENSMUSG00000006024
X935	chr8	122404701	122420699	6.35546	1.35284	1.52309	Zc3h18	ENSMUSG00000017478
X936	chr2	93424201	93433899	3.81258	1.34831	1.52166	Cd82	ENSMUSG00000027215
X937	chr19	10855801	10864299	3.31613	1.3419	1.53137	Slc15a3, Tmem132a	ENSMUSG00000024737, ENSMUSG00000024736
X938	chr7	44485901	44493499	2.95367	1.34017	1.53133	Emc10	ENSMUSG00000008140
X939	chr8	71468301	71479499	4.97755	1.33891	1.75593	Ano8, Dda1	ENSMUSG00000034863, ENSMUSG00000074247
X940	chr13	49186101	49199799	5.74973	1.33829	1.66042	Ninj1	ENSMUSG00000037966
X941	chr8	110714801	110727699	5.08333	1.33556	1.56851	Mtss1l, Vac14	ENSMUSG00000033763, ENSMUSG00000010936
X942	chr19	4002701	4010599	3.11798	1.33421	1.57583	Doc2g, Ndufv1, Nudt8	ENSMUSG00000024871, ENSMUSG00000037916, ENSMUSG00000024869
X943	chr8	124234201	124251099	6.85617	1.33359	1.62192	NA	NA
X944	chr7	45803501	45814299	4.43598	1.32123	1.68956	Cyth2, Lmtk3	ENSMUSG00000003269, ENSMUSG00000062044
X945	chr10	78159201	78167999	3.42968	1.31871	1.61279	D10Jhu81e	ENSMUSG00000053329
X946	chr7	141187401	141196099	3.24845	1.31682	1.5521	Hras1, Lrrc56	ENSMUSG00000025499, ENSMUSG00000038637
X947	chr10	81075901	81085799	3.74596	1.31682	1.57284	Creb3l3, Thop1	ENSMUSG00000035041, ENSMUSG00000004929
X948	chr4	138306601	138320999	5.7956	1.31138	1.69515	Ddost, Pink1	ENSMUSG00000028757, ENSMUSG00000028756
X949	chr19	5684501	5694599	3.74702	1.30848	1.57381	Map3k11, Pcnxl3	ENSMUSG00000004054, ENSMUSG00000054874
X950	chr11	117959001	117970099	4.20399	1.30648	1.61466	Socs3	ENSMUSG00000053113
X951	chr11	115889001	115899299	3.78863	1.30382	1.57868	Myo15b, Recql5	ENSMUSG00000034427, ENSMUSG00000020752
X952	chr6	88495401	88507799	4.78472	1.30028	1.67101	Ruvbl1, Sec61a1	ENSMUSG00000030079, ENSMUSG00000030082
X953	chr7	44895901	44911999	5.63554	1.29261	1.54637	Ap2a1, Fuz	ENSMUSG00000060279, ENSMUSG00000011658
X954	chr4	151970901	151984499	4.79813	1.291	1.56529	Dnajc11, Thap3	ENSMUSG00000039768, ENSMUSG00000039759
X955	chr7	101403101	101417999	5.22689	1.28579	1.57839	Arap1	ENSMUSG00000032812
X956	chr4	134740901	134763199	8.42107	1.284	1.70736	Ldlrap1	ENSMUSG00000037295
X957	chr4	155647101	155661499	5.16379	1.27951	1.64165	Cdk11b, Mib2, Mmp23	ENSMUSG00000029062, ENSMUSG00000029060, ENSMUSG00000029061
X958	chr18	60807601	60829099	7.05231	1.27562	1.51817	Cd74, Mir5107, Tcof1	ENSMUSG00000024610, ENSMUSG00000093327, ENSMUSG00000024613
X959	chr2	32677301	32688699	4.04819	1.25856	1.72867	Eng, Fpgs	ENSMUSG00000026814, ENSMUSG00000009566
X960	chr9	57943801	57972499	8.77801	1.24367	1.56113	Sema7a	ENSMUSG00000038264
