# Supplementary material for: Lineage-Specific Genes Are Prominent DNA Damage Hotspots during Leukemic Transformation of B Cell Precursors
Source: Cell Rep. 2017 Feb 14;18(7):1687–98. doi: 10.1016/j.celrep.2017.01.057 (PMC5318656; doi:10.1016/j.celrep.2017.01.057)
Supplement: Table S3. Merged γH2AX Regions Summary, Related to Figures 1, 4, and 5 [file mmc4.xlsx]

## Sheet: Sheet1
Region_ID	Chr	Start	End	Overlap	Genes	Ensembl_IDs
X0001	chr10	116480801	116487399	C-MYC only	Cnot2	ENSMUSG00000020166
X0002	chr10	117048301	117063799	C-MYC only	Cct2	ENSMUSG00000034024
X0003	chr10	118858401	118869099	C-MYC only	Dyrk2, NA	ENSMUSG00000028630, ENSMUSG00000050709
X0004	chr10	121387001	121395199	BCR-ABL1 only	Gns	ENSMUSG00000034707
X0005	chr10	122980101	122986699	C-MYC only	Mirlet7i	ENSMUSG00000065406
X0006	chr10	127044501	127052399	C-MYC only	Cyp27b1, Mettl1	ENSMUSG00000006724, ENSMUSG00000006732
X0007	chr10	127063301	127071599	Common	Cdk4, Tspan31	ENSMUSG00000006728, ENSMUSG00000006736
X0008	chr10	127271801	127298299	Common	Dctn2, Ddit3, Gm20492, Mars, Mbd6, NA	ENSMUSG00000025410, ENSMUSG00000025408, ENSMUSG00000092593, ENSMUSG00000040354, ENSMUSG00000025409, ENSMUSG00000092384
X0009	chr10	127507101	127522399	C-MYC only	Ndufa4l2, Shmt2, Stac3	ENSMUSG00000040280, ENSMUSG00000025403, ENSMUSG00000040287
X0010	chr10	128117501	128134399	BCR-ABL1 only	Baz2a, Rbms2	ENSMUSG00000040054, ENSMUSG00000040043
X0011	chr10	128376301	128384199	C-MYC only	Ankrd52, NA	ENSMUSG00000014498, ENSMUSG00000088393
X0012	chr10	128508001	128526199	BCR-ABL1 only	Esyt1	ENSMUSG00000025366
X0013	chr10	128546801	128566499	C-MYC only	Pa2g4, Rpl41, Zc3h10	ENSMUSG00000025364, ENSMUSG00000093674, ENSMUSG00000039810
X0014	chr10	128620901	128630099	C-MYC only	Rps26	ENSMUSG00000025362
X0015	chr10	128743301	128748999	C-MYC only	Dgka, Wibg	ENSMUSG00000025357, ENSMUSG00000064030
X0016	chr10	128764801	128770699	C-MYC only	Wibg	ENSMUSG00000064030
X0017	chr10	13964401	13983899	C-MYC only	Hivep2, NA	ENSMUSG00000015501, ENSMUSG00000097300
X0018	chr10	23782401	23787799	C-MYC only	Rps12, NA	ENSMUSG00000061983, ENSMUSG00000070063
X0019	chr10	41475901	41490999	Common	Mical1, Ppil6, Smpd2	ENSMUSG00000019823, ENSMUSG00000078451, ENSMUSG00000019822
X0020	chr10	42192301	42197799	BCR-ABL1 only	Foxo3	ENSMUSG00000048756
X0021	chr10	4265201	4271799	BCR-ABL1 only	Akap12	ENSMUSG00000038587
X0022	chr10	4353101	4358999	C-MYC only	Akap12	ENSMUSG00000038587
X0023	chr10	43575201	43587499	Common	Cd24a	ENSMUSG00000047139
X0024	chr10	43738601	43769599	Common	NA	NA
X0025	chr10	45157701	45163199	C-MYC only	Prep	ENSMUSG00000019849
X0026	chr10	59879301	59904099	Common	Dnajb12	ENSMUSG00000020109
X0027	chr10	59946601	59953299	Common	Ddit4	ENSMUSG00000020108
X0028	chr10	60142701	60221499	Common	Chst3, NA	ENSMUSG00000057337, ENSMUSG00000077090
X0029	chr10	60275901	60306899	Common	Cdh23, Psap	ENSMUSG00000012819, ENSMUSG00000004207
X0030	chr10	69331801	69353399	Common	Cdk1	ENSMUSG00000019942
X0031	chr10	70154201	70160199	C-MYC only	Ccdc6	ENSMUSG00000048701
X0032	chr10	75060301	75069299	BCR-ABL1 only	Bcr	ENSMUSG00000009681
X0033	chr10	75172901	75185999	BCR-ABL1 only	Bcr	ENSMUSG00000009681
X0034	chr10	75529901	75537199	C-MYC only	Snrpd3	ENSMUSG00000020180
X0035	chr10	75643901	75649599	BCR-ABL1 only	Cabin1, Susd2	ENSMUSG00000020196, ENSMUSG00000006342
X0036	chr10	75660501	75671599	BCR-ABL1 only	Cabin1	ENSMUSG00000020196
X0037	chr10	75716901	75721999	C-MYC only	Cabin1	ENSMUSG00000020196
X0038	chr10	75934801	75951399	C-MYC only	Chchd10, Vpreb3, NA	ENSMUSG00000049422, ENSMUSG00000000903, ENSMUSG00000050157
X0039	chr10	77033201	77056899	C-MYC only	Col18a1, Slc19a1	ENSMUSG00000001435, ENSMUSG00000001436
X0040	chr10	77504801	77513099	Common	Fam207a, NA	ENSMUSG00000032977, ENSMUSG00000097811
X0041	chr10	77642801	77648899	Common	Ube2g2	ENSMUSG00000009293
X0042	chr10	77982701	77990999	C-MYC only	1810043G02Rik, Pfkl	ENSMUSG00000020284, ENSMUSG00000020277
X0043	chr10	78159201	78167999	C-MYC only	D10Jhu81e	ENSMUSG00000053329
X0044	chr10	78276101	78281199	BCR-ABL1 only	Agpat3	ENSMUSG00000001211
X0045	chr10	78398801	78414299	Common	Rrp1	ENSMUSG00000061032
X0046	chr10	79680501	79691599	Common	Cdc34, Gzmm	ENSMUSG00000020307, ENSMUSG00000054206
X0047	chr10	79754201	79764499	BCR-ABL1 only	Fgf22, Rnf126	ENSMUSG00000020327, ENSMUSG00000035890
X0048	chr10	79846401	79867799	Common	Lppr3, Ptbp1, NA	ENSMUSG00000035835, ENSMUSG00000006498, ENSMUSG00000091994
X0049	chr10	79929001	79934699	C-MYC only	Arid3a	ENSMUSG00000019564
X0050	chr10	79960101	79985199	Common	Grin3b, Tmem259, Wdr18, NA	ENSMUSG00000035745, ENSMUSG00000013858, ENSMUSG00000035754, ENSMUSG00000095615
X0051	chr10	80016801	80038699	Common	Hmha1, Polr2e	ENSMUSG00000035697, ENSMUSG00000004667
X0052	chr10	80050001	80078099	BCR-ABL1 only	Gpx4, Sbno2	ENSMUSG00000075706, ENSMUSG00000035673
X0053	chr10	80113601	80173599	Common	1600002K03Rik, Atp5d, Cbarp, Cirbp, Midn, Stk11	ENSMUSG00000035595, ENSMUSG00000003072, ENSMUSG00000035640, ENSMUSG00000045193, ENSMUSG00000035621, ENSMUSG00000003068
X0054	chr10	80247901	80296599	Common	Apc2, Dazap1, Gamt, Ndufs7, Rps15, NA	ENSMUSG00000020135, ENSMUSG00000069565, ENSMUSG00000020150, ENSMUSG00000020153, ENSMUSG00000063457, ENSMUSG00000087672
X0055	chr10	80312501	80323999	C-MYC only	2310011J03Rik, Apc2, Pcsk4	ENSMUSG00000020133, ENSMUSG00000020135, ENSMUSG00000020131
X0056	chr10	80387701	80437199	Common	Mbd3, Mex3d, Tcf3, Uqcr11	ENSMUSG00000035478, ENSMUSG00000048696, ENSMUSG00000020167, ENSMUSG00000020163
X0057	chr10	80538901	80577399	Common	Atp8b3, Klf16, Rexo1	ENSMUSG00000003341, ENSMUSG00000035397, ENSMUSG00000047417
X0058	chr10	80601901	80680799	Common	Adat3, Btbd2, Csnk1g2, Mknk2, Scamp4	ENSMUSG00000035370, ENSMUSG00000003344, ENSMUSG00000003345, ENSMUSG00000020190, ENSMUSG00000078441
X0059	chr10	80691001	80711299	BCR-ABL1 only	Ap3d1, Izumo4, Mob3a	ENSMUSG00000020198, ENSMUSG00000055862, ENSMUSG00000003348
X0060	chr10	80754201	80809399	Common	Amh, Dot1l, Jsrp1, Plekhj1, Sf3a2, NA	ENSMUSG00000035262, ENSMUSG00000061589, ENSMUSG00000020216, ENSMUSG00000035278, ENSMUSG00000020211, ENSMUSG00000075558
X0061	chr10	80826201	80836099	C-MYC only	Lingo3, Oaz1, NA	ENSMUSG00000051067, ENSMUSG00000035242, ENSMUSG00000087993
X0062	chr10	80895001	80918599	Common	Lmnb2, Timm13, Tmprss9	ENSMUSG00000062075, ENSMUSG00000020219, ENSMUSG00000059406
X0063	chr10	80928501	80935599	Common	Gadd45b	ENSMUSG00000015312
X0064	chr10	81075901	81085799	C-MYC only	Creb3l3, Thop1	ENSMUSG00000035041, ENSMUSG00000004929
X0065	chr10	81103601	81194099	Common	Dapk3, Eef2, Map2k2, Mir5615-2, Pias4, Zbtb7a, NA	ENSMUSG00000034974, ENSMUSG00000034994, ENSMUSG00000035027, ENSMUSG00000093498, ENSMUSG00000004934, ENSMUSG00000035011, ENSMUSG00000064441
X0066	chr10	81256301	81266899	C-MYC only	Matk, Mrpl54	ENSMUSG00000004933, ENSMUSG00000034932
X0067	chr10	81292901	81330999	Common	Cactin, Pip5k1c, Tbxa2r, NA	ENSMUSG00000034889, ENSMUSG00000034902, ENSMUSG00000034881, ENSMUSG00000090230
X0068	chr10	82858001	82901899	Common	Txnrd1	ENSMUSG00000020250
X0069	chr10	93246701	93252199	BCR-ABL1 only	Elk3	ENSMUSG00000008398
X0070	chr10	93480701	93486499	BCR-ABL1 only	Lta4h	ENSMUSG00000015889
X0071	chr10	95404801	95419799	Common	5730420D15Rik, Socs2	ENSMUSG00000097766, ENSMUSG00000020027
X0072	chr10	96616401	96635899	BCR-ABL1 only	Btg1	ENSMUSG00000036478
X0073	chr10	99261101	99269699	BCR-ABL1 only	Dusp6	ENSMUSG00000019960
X0074	chr11	100518001	100525099	C-MYC only	Acly	ENSMUSG00000020917
X0075	chr11	100573201	100595099	Common	Cnp, Dnajc7	ENSMUSG00000006782, ENSMUSG00000014195
X0076	chr11	100878801	100903899	Common	Stat3, Stat5a	ENSMUSG00000004040, ENSMUSG00000004043
X0077	chr11	101082801	101100199	Common	Coasy, Fam134c, Mlx, Psmc3ip	ENSMUSG00000001755, ENSMUSG00000017802, ENSMUSG00000017801, ENSMUSG00000019303
X0078	chr11	101274601	101279999	Common	Cntd1, Coa3, Wnk4	ENSMUSG00000078653, ENSMUSG00000017188, ENSMUSG00000035112
X0079	chr11	101315701	101327499	C-MYC only	Aoc2, Psme3	ENSMUSG00000078651, ENSMUSG00000078652
X0080	chr11	101442301	101449299	C-MYC only	Ifi35, Rpl27	ENSMUSG00000010358, ENSMUSG00000063316
X0081	chr11	101763901	101771399	BCR-ABL1 only	Dhx8, Etv4	ENSMUSG00000034931, ENSMUSG00000017724
X0082	chr11	102181101	102222299	Common	G6pc3, Hdac5, Lsm12	ENSMUSG00000034793, ENSMUSG00000008855, ENSMUSG00000020922
X0083	chr11	102286701	102321599	Common	Atxn7l3, Tmub2, Ubtf	ENSMUSG00000059995, ENSMUSG00000034757, ENSMUSG00000020923
X0084	chr11	102401901	102410299	C-MYC only	Rundc3a, Slc25a39	ENSMUSG00000006575, ENSMUSG00000018677
X0085	chr11	102901101	102910999	Common	Gfap, Kif18b, NA	ENSMUSG00000020932, ENSMUSG00000051378, ENSMUSG00000097410
X0086	chr11	103063101	103071899	BCR-ABL1 only	Nmt1, Plcd3, NA	ENSMUSG00000020936, ENSMUSG00000020937, ENSMUSG00000097410
X0087	chr11	103341701	103348199	BCR-ABL1 only	Arhgap27, Arhgap27os3	ENSMUSG00000034255, ENSMUSG00000085887
X0088	chr11	103363001	103384599	BCR-ABL1 only	Arhgap27, Arhgap27os1, Plekhm1	ENSMUSG00000034255, ENSMUSG00000085733, ENSMUSG00000034247
X0089	chr11	104327901	104333299	C-MYC only	Kansl1, Mapt	ENSMUSG00000018412, ENSMUSG00000018411
X0090	chr11	106148101	106162699	BCR-ABL1 only	Limd2, Map3k3, NA	ENSMUSG00000040699, ENSMUSG00000020700, ENSMUSG00000075480
X0091	chr11	106247501	106274299	C-MYC only	Ddx42, Ftsj3, Psmc5, Smarcd2, NA	ENSMUSG00000020705, ENSMUSG00000020706, ENSMUSG00000020708, ENSMUSG00000078619, ENSMUSG00000065162
X0092	chr11	106302801	106314799	Common	Cd79b	ENSMUSG00000040592
X0093	chr11	106708901	106714399	C-MYC only	Pecam1	ENSMUSG00000020717
X0094	chr11	106777601	106789499	Common	Cep95, Ddx5, Polg2, NA	ENSMUSG00000018372, ENSMUSG00000020719, ENSMUSG00000020718, ENSMUSG00000093273
X0095	chr11	109447001	109475199	Common	Amz2, Arsg, Slc16a6, NA	ENSMUSG00000020610, ENSMUSG00000020604, ENSMUSG00000041920, ENSMUSG00000080530
X0096	chr11	114667501	114674899	Common	Rpl38	ENSMUSG00000057322
X0097	chr11	115405601	115415499	C-MYC only	Atp5h, Ict1, NA	ENSMUSG00000034566, ENSMUSG00000018858, ENSMUSG00000085072
X0098	chr11	115577801	115592899	C-MYC only	Gga3, Nup85	ENSMUSG00000020740, ENSMUSG00000020739
X0099	chr11	115603301	115610399	C-MYC only	Gga3, Mif4gd, Mrps7	ENSMUSG00000020740, ENSMUSG00000020743, ENSMUSG00000046756
X0100	chr11	115639101	115645299	BCR-ABL1 only	Grb2	ENSMUSG00000059923
X0101	chr11	115889001	115899299	C-MYC only	Myo15b, Recql5	ENSMUSG00000034427, ENSMUSG00000020752
X0102	chr11	116002801	116066199	Common	Galk1, H3f3b, Itgb4, Unc13d, Unk	ENSMUSG00000020766, ENSMUSG00000016559, ENSMUSG00000020758, ENSMUSG00000057948, ENSMUSG00000020770
X0103	chr11	116125801	116140599	C-MYC only	Mrpl38, Trim47, Trim65	ENSMUSG00000020775, ENSMUSG00000020773, ENSMUSG00000054517
X0104	chr11	116333101	116364699	C-MYC only	Foxj1, Rnf157	ENSMUSG00000034227, ENSMUSG00000052949
X0105	chr11	116434101	116445899	Common	Qrich2, Ubald2	ENSMUSG00000070331, ENSMUSG00000050628
X0106	chr11	116530401	116551399	Common	Sphk1, Ube2o, NA	ENSMUSG00000061878, ENSMUSG00000020802, ENSMUSG00000083314
X0107	chr11	116607901	116626199	BCR-ABL1 only	Rhbdf2	ENSMUSG00000020806
X0108	chr11	116671701	116681699	BCR-ABL1 only	1810032O08Rik, Snord1a, Snord1b, Snord1c, St6galnac2, NA	ENSMUSG00000020812, ENSMUSG00000065094, ENSMUSG00000077604, ENSMUSG00000065640, ENSMUSG00000057286, ENSMUSG00000088007
X0109	chr11	116841901	116854199	Common	Jmjd6, Mettl23, Mfsd11, Srsf2	ENSMUSG00000056962, ENSMUSG00000090266, ENSMUSG00000020818, ENSMUSG00000034120
X0110	chr11	11684701	11778999	Common	Ikzf1, NA	ENSMUSG00000018654, ENSMUSG00000085652
X0111	chr11	117076401	117083299	C-MYC only	Snhg20, NA	ENSMUSG00000086859, ENSMUSG00000088529
X0112	chr11	117263901	117292699	BCR-ABL1 only	Sept9, NA	ENSMUSG00000059248, ENSMUSG00000086050
X0113	chr11	117303201	117365699	Common	Sept9	ENSMUSG00000059248
X0114	chr11	117757101	117793599	Common	Tmc6, Tmc8, Tnrc6c, NA	ENSMUSG00000025572, ENSMUSG00000050106, ENSMUSG00000025571, ENSMUSG00000087486
X0115	chr11	117808601	117831599	Common	Afmid, Syngr2, Tk1, NA	ENSMUSG00000017718, ENSMUSG00000048277, ENSMUSG00000025574, ENSMUSG00000093485
X0116	chr11	117855101	117866699	C-MYC only	Birc5, Tmem235	ENSMUSG00000017716, ENSMUSG00000070330
X0117	chr11	117959001	117971299	Common	Socs3	ENSMUSG00000053113
X0118	chr11	117986301	117996599	BCR-ABL1 only	Pgs1	ENSMUSG00000017715
X0119	chr11	118008501	118030799	BCR-ABL1 only	Dnah17, Pgs1	ENSMUSG00000033987, ENSMUSG00000017715
X0120	chr11	118153801	118287699	Common	Cyth1, Usp36, NA	ENSMUSG00000017132, ENSMUSG00000033909, ENSMUSG00000088119
X0121	chr11	119023001	119032299	BCR-ABL1 only	Cbx2	ENSMUSG00000025577
X0122	chr11	119077701	119093099	Common	Cbx4, NA	ENSMUSG00000039989, ENSMUSG00000097614
X0123	chr11	119105301	119137499	Common	NA	ENSMUSG00000086306
X0124	chr11	119285801	119300799	Common	Eif4a3, Gaa	ENSMUSG00000025580, ENSMUSG00000025579
X0125	chr11	119868201	119881499	C-MYC only	Rptor	ENSMUSG00000025583
X0126	chr11	119893301	119902599	Common	Rptor	ENSMUSG00000025583
X0127	chr11	119987201	119992699	BCR-ABL1 only	Baiap2	ENSMUSG00000025372
X0128	chr11	120099001	120151399	Common	1810043H04Rik, Enthd2, Slc38a10, NA	ENSMUSG00000078572, ENSMUSG00000025377, ENSMUSG00000061306, ENSMUSG00000085636
X0129	chr11	120223501	120231699	BCR-ABL1 only	NA	ENSMUSG00000043993
X0130	chr11	120343601	120351099	BCR-ABL1 only	0610009L18Rik, Actg1, NA	ENSMUSG00000043644, ENSMUSG00000062825, ENSMUSG00000093264
X0131	chr11	120481601	120494399	C-MYC only	Hgs, Mrpl12, Slc25a10, NA	ENSMUSG00000025793, ENSMUSG00000039640, ENSMUSG00000025792, ENSMUSG00000097658
X0132	chr11	120573301	120582799	BCR-ABL1 only	Arhgdia, P4hb	ENSMUSG00000025132, ENSMUSG00000025130
X0133	chr11	120594201	120599999	BCR-ABL1 only	Alyref, Anapc11	ENSMUSG00000025134, ENSMUSG00000025135
X0134	chr11	120615201	120634499	BCR-ABL1 only	Mafg, Pcyt2, Sirt7, NA	ENSMUSG00000051510, ENSMUSG00000025137, ENSMUSG00000025138, ENSMUSG00000053906
X0135	chr11	120694501	120724199	Common	Aspscr1, Lrrc45, Rac3, Stra13, NA	ENSMUSG00000025142, ENSMUSG00000025145, ENSMUSG00000018012, ENSMUSG00000025144, ENSMUSG00000090758
X0136	chr11	120784401	120833099	C-MYC only	Ccdc57, Dus1l, Fasn, Gps1, Rfng, NA	ENSMUSG00000048445, ENSMUSG00000025155, ENSMUSG00000025153, ENSMUSG00000025156, ENSMUSG00000025158, ENSMUSG00000087638
X0137	chr11	121219301	121229399	Common	BC017643, Hexdc	ENSMUSG00000039294, ENSMUSG00000039307
X0138	chr1	120233801	120247699	C-MYC only	Steap3	ENSMUSG00000026389
X0139	chr11	22813101	22860999	Common	B3gnt2, Commd1, NA	ENSMUSG00000051650, ENSMUSG00000051355, ENSMUSG00000084081
X0140	chr1	128585901	128592599	Common	Cxcr4	ENSMUSG00000045382
X0141	chr1	131048401	131100199	Common	Mapkapk2, NA	ENSMUSG00000016528, ENSMUSG00000088705
X0142	chr1	131171001	131201199	Common	Eif2d, Rassf5	ENSMUSG00000026427, ENSMUSG00000026430
X0143	chr1	132007301	132051199	Common	Elk4, Mfsd4, NA	ENSMUSG00000026436, ENSMUSG00000059149, ENSMUSG00000097454
X0144	chr11	32225601	32233099	C-MYC only	Mpg, Nprl3	ENSMUSG00000020287, ENSMUSG00000020289
X0145	chr11	32532101	32545799	BCR-ABL1 only	Efcab9, Stk10	ENSMUSG00000044056, ENSMUSG00000020272
X0146	chr11	32587401	32593499	C-MYC only	Stk10	ENSMUSG00000020272
X0147	chr1	132980501	132985799	BCR-ABL1 only	NA	NA
X0148	chr1	133130801	133142299	C-MYC only	Ppp1r15b, NA	ENSMUSG00000046062, ENSMUSG00000097341
X0149	chr11	3321401	3349699	Common	Limk2, Pik3ip1, NA	ENSMUSG00000020451, ENSMUSG00000034614, ENSMUSG00000053263
X0150	chr1	134073801	134079599	BCR-ABL1 only	Btg2	ENSMUSG00000020423
X0151	chr1	135130801	135147999	BCR-ABL1 only	Arl8a, Ptpn7	ENSMUSG00000026426, ENSMUSG00000031506
X0152	chr11	4172701	4182199	C-MYC only	Sf3a1	ENSMUSG00000002129
X0153	chr11	4234301	4242299	Common	Osm	ENSMUSG00000058755
X0154	chr11	4266601	4278799	Common	Gm11959, Lif	ENSMUSG00000085559, ENSMUSG00000034394
X0155	chr11	44615001	45010199	BCR-ABL1 only	Ebf1, NA	ENSMUSG00000057098, ENSMUSG00000078561
X0156	chr11	46191901	46312999	Common	Cyfip2, Fndc9, NA	ENSMUSG00000020340, ENSMUSG00000048721, ENSMUSG00000081078
X0157	chr11	48799101	48817699	C-MYC only	Gnb2l1, Trim41, NA	ENSMUSG00000020372, ENSMUSG00000040365, ENSMUSG00000064500
X0158	chr11	48863601	48872499	BCR-ABL1 only	Irgm1	ENSMUSG00000046879
X0159	chr11	49248501	49268199	Common	Mgat1	ENSMUSG00000020346
X0160	chr11	50196001	50208999	Common	3010026O09Rik, Sqstm1	ENSMUSG00000020381, ENSMUSG00000015837
X0161	chr11	51583601	51607499	Common	Col23a1, Hnrnpab, Phykpl	ENSMUSG00000063564, ENSMUSG00000020358, ENSMUSG00000020359
X0162	chr11	51619801	51659599	Common	D930048N14Rik, N4bp3, Nhp2, Rmnd5b	ENSMUSG00000052563, ENSMUSG00000001053, ENSMUSG00000001056, ENSMUSG00000001054
X0163	chr11	51812401	51825799	BCR-ABL1 only	Jade2	ENSMUSG00000020387
X0164	chr1	152510901	152517199	BCR-ABL1 only	Colgalt2, Rgl1	ENSMUSG00000032649, ENSMUSG00000026482
X0165	chr11	53768801	53782999	Common	Gm12216, Irf1, NA	ENSMUSG00000081769, ENSMUSG00000018899, ENSMUSG00000091191
X0166	chr11	54866401	54872799	C-MYC only	Hint1	ENSMUSG00000020267
X0167	chr11	5520601	5525799	BCR-ABL1 only	Xbp1	ENSMUSG00000020484
X0168	chr11	55467701	55504599	C-MYC only	G3bp1, Gm12238	ENSMUSG00000018583, ENSMUSG00000065061
X0169	chr1	156653901	156659299	C-MYC only	Tor3a	ENSMUSG00000060519
X0170	chr11	5791601	5805499	C-MYC only	Dbnl, Pgam2	ENSMUSG00000020476, ENSMUSG00000020475
X0171	chr11	58008401	58067399	Common	Larp1, NA	ENSMUSG00000037331, ENSMUSG00000086962
X0172	chr11	5868101	5879199	C-MYC only	Aebp1, Pold2	ENSMUSG00000020473, ENSMUSG00000020471
X0173	chr11	58948201	58992499	Common	Hist3h2a, Hist3h2ba, Trim11, Trim17, NA	ENSMUSG00000078851, ENSMUSG00000056895, ENSMUSG00000020455, ENSMUSG00000036964, ENSMUSG00000080712
X0174	chr11	59181701	59191999	C-MYC only	Gjc2, Guk1	ENSMUSG00000043448, ENSMUSG00000020444
X0175	chr11	59814101	59819799	C-MYC only	Cops3, Gm16062	ENSMUSG00000019373, ENSMUSG00000087249
X0176	chr11	60103001	60214399	Common	Rai1, Srebf1, NA	ENSMUSG00000062115, ENSMUSG00000020538, ENSMUSG00000051008
X0177	chr11	60861501	60867499	BCR-ABL1 only	Tmem11	ENSMUSG00000043284
X0178	chr11	6101501	6109099	BCR-ABL1 only	Nudcd3	ENSMUSG00000053838
X0179	chr1	161034101	161040999	Common	Dars2, Gas5, Snord47, Zbtb37, NA	ENSMUSG00000026709, ENSMUSG00000053332, ENSMUSG00000064968, ENSMUSG00000043467, ENSMUSG00000064440
X0180	chr11	61142301	61165199	Common	Tnfrsf13b, Usp22	ENSMUSG00000010142, ENSMUSG00000042506
X0181	chr11	61663901	61676299	BCR-ABL1 only	Grap, Slc5a10	ENSMUSG00000004837, ENSMUSG00000042371
X0182	chr11	62550401	62556399	C-MYC only	Ubb, NA	ENSMUSG00000019505, ENSMUSG00000087120
X0183	chr11	6256401	6265999	C-MYC only	Ddx56	ENSMUSG00000004393
X0184	chr11	62596801	62609799	Common	2410006H16Rik, Lrrc75a, Snord49a, Snord49b, Trpv2, NA	ENSMUSG00000086841, ENSMUSG00000046417, ENSMUSG00000065734, ENSMUSG00000064437, ENSMUSG00000018507, ENSMUSG00000077457
X0185	chr1	164435401	164459799	Common	Atp1b1	ENSMUSG00000026576
X0186	chr11	6521801	6529399	C-MYC only	Gm11974, NA	ENSMUSG00000085156, ENSMUSG00000064513
X0187	chr11	6546301	6627199	BCR-ABL1 only	Ccm2, Nacad, Tbrg4, NA	ENSMUSG00000000378, ENSMUSG00000041073, ENSMUSG00000000384, ENSMUSG00000088688
X0188	chr1	165641601	165710499	Common	Rcsd1	ENSMUSG00000040723
X0189	chr1	167220701	167285699	Common	Uck2, NA	ENSMUSG00000026558, ENSMUSG00000053664
X0190	chr11	68780901	68822599	C-MYC only	Myh10, Ndel1	ENSMUSG00000020900, ENSMUSG00000018736
X0191	chr11	68901001	68907799	C-MYC only	Rpl26, NA	ENSMUSG00000060938, ENSMUSG00000088910
X0192	chr11	69088201	69111699	Common	Per1, Vamp2	ENSMUSG00000020893, ENSMUSG00000020894
X0193	chr11	69389501	69415999	C-MYC only	Cyb5d1, Kdm6b, Naa38, Tmem88, NA	ENSMUSG00000044795, ENSMUSG00000018476, ENSMUSG00000059278, ENSMUSG00000045377, ENSMUSG00000085178
X0194	chr11	69579901	69591499	Common	Trp53, Wrap53	ENSMUSG00000059552, ENSMUSG00000041346
X0195	chr11	69644401	69682799	Common	Cd68, Eif4a1, Fxr2, Mir1934, Mpdu1, Senp3, Sox15, Tnfsf12, Tnfsf13, Tnfsfm13, NA	ENSMUSG00000018774, ENSMUSG00000059796, ENSMUSG00000018765, ENSMUSG00000088752, ENSMUSG00000018761, ENSMUSG00000005204, ENSMUSG00000041287, ENSMUSG00000097328, ENSMUSG00000089669, ENSMUSG00000018752, ENSMUSG00000065862
X0196	chr11	69733101	69747499	BCR-ABL1 only	Polr2a	ENSMUSG00000005198
X0197	chr11	69912801	69923799	C-MYC only	Eif5a, Gps2, Neurl4	ENSMUSG00000078812, ENSMUSG00000023170, ENSMUSG00000047284
X0198	chr11	70392001	70399699	C-MYC only	Pelp1	ENSMUSG00000018921
X0199	chr11	70642101	70673199	Common	Camta2, Eno3, Gp1ba, Pfn1, Rnf167, Slc25a11, Spag7, NA	ENSMUSG00000040712, ENSMUSG00000060600, ENSMUSG00000050675, ENSMUSG00000018293, ENSMUSG00000040746, ENSMUSG00000014606, ENSMUSG00000018287, ENSMUSG00000087523
X0200	chr11	70978101	70983599	BCR-ABL1 only	C1qbp, Dhx33, Rpain	ENSMUSG00000018446, ENSMUSG00000040620, ENSMUSG00000018449
X0201	chr1	171632501	171639599	BCR-ABL1 only	Slamf7	ENSMUSG00000038179
X0202	chr1	171935901	171941299	C-MYC only	Slamf6	ENSMUSG00000015314
X0203	chr1	172199201	172207799	C-MYC only	Pea15a	ENSMUSG00000013698
X0204	chr1	172311101	172321599	BCR-ABL1 only	Igsf8, Kcnj9	ENSMUSG00000038034, ENSMUSG00000038026
X0205	chr11	72440701	72455099	Common	Mybbp1a, Spns2	ENSMUSG00000040463, ENSMUSG00000040447
X0206	chr1	172499201	172510199	Common	Igsf9, Tagln2	ENSMUSG00000037995, ENSMUSG00000026547
X0207	chr11	72959501	72994799	C-MYC only	Atp2a3	ENSMUSG00000020788
X0208	chr11	74658901	74675599	C-MYC only	Cluh, Pafah1b1	ENSMUSG00000020741, ENSMUSG00000020745
X0209	chr11	74826101	74846799	Common	Mettl16, Mnt	ENSMUSG00000010554, ENSMUSG00000000282
X0210	chr11	75298401	75304299	BCR-ABL1 only	Rpa1	ENSMUSG00000000751
X0211	chr11	75499801	75513099	BCR-ABL1 only	Prpf8, Rilp, Scarf1	ENSMUSG00000020850, ENSMUSG00000038195, ENSMUSG00000038188
X0212	chr11	75766001	75773099	BCR-ABL1 only	Doc2b, Ywhae	ENSMUSG00000020848, ENSMUSG00000020849
X0213	chr11	76208801	76215199	BCR-ABL1 only	Fam57a, Gemin4, Glod4, NA	ENSMUSG00000069808, ENSMUSG00000049396, ENSMUSG00000017286, ENSMUSG00000096115
X0214	chr11	76415101	76423299	BCR-ABL1 only	Abr, Timm22	ENSMUSG00000017631, ENSMUSG00000020843
X0215	chr11	76476401	76483899	BCR-ABL1 only	Abr	ENSMUSG00000017631
X0216	chr1	177441401	177448599	Common	Zbtb18, NA	ENSMUSG00000063659, ENSMUSG00000097892
X0217	chr11	77685801	77690999	C-MYC only	Nufip2	ENSMUSG00000037857
X0218	chr11	78143101	78184099	Common	Fam222b, Nek8, Rpl23a, Tlcd1, Traf4, NA	ENSMUSG00000037750, ENSMUSG00000017405, ENSMUSG00000058546, ENSMUSG00000019437, ENSMUSG00000017386, ENSMUSG00000060727
X0219	chr11	78202501	78214599	BCR-ABL1 only	Proca1, Supt6	ENSMUSG00000044122, ENSMUSG00000002052
X0220	chr1	178332801	178338599	BCR-ABL1 only	Hnrnpu	ENSMUSG00000039630
X0221	chr11	78517701	78528499	C-MYC only	Poldip2, Tnfaip1	ENSMUSG00000001100, ENSMUSG00000017615
X0222	chr11	78956401	78986499	Common	Lgals9, Nos2	ENSMUSG00000001123, ENSMUSG00000020826
X0223	chr1	180567801	180609099	Common	Parp1	ENSMUSG00000026496
X0224	chr1	180751801	180758799	BCR-ABL1 only	Acbd3	ENSMUSG00000026499
X0225	chr1	180798701	180821499	Common	H3f3a, NA	ENSMUSG00000060743, ENSMUSG00000097347
X0226	chr1	180905401	180913399	C-MYC only	Pycr2	ENSMUSG00000026520
X0227	chr1	180971601	180978399	BCR-ABL1 only	Ephx1, Tmem63a	ENSMUSG00000038776, ENSMUSG00000026519
X0228	chr1	180997601	181002699	BCR-ABL1 only	Ephx1	ENSMUSG00000038776
X0229	chr11	83062901	83070899	BCR-ABL1 only	Slfn2	ENSMUSG00000072620
X0230	chr11	83223401	83230299	Common	AI662270	ENSMUSG00000087107
X0231	chr11	84423801	84429999	C-MYC only	Aatf	ENSMUSG00000018697
X0232	chr11	86200201	86207999	BCR-ABL1 only	Brip1, NA	ENSMUSG00000034329, ENSMUSG00000085208
X0233	chr11	86578701	86592899	BCR-ABL1 only	Mir21a, Vmp1	ENSMUSG00000065455, ENSMUSG00000018171
X0234	chr11	87731301	87782799	Common	Bzrap1, Mir142b, Rnf43, Supt4a, NA	ENSMUSG00000034156, ENSMUSG00000065420, ENSMUSG00000034177, ENSMUSG00000020485, ENSMUSG00000084796
X0235	chr11	88506601	88519599	BCR-ABL1 only	Msi2	ENSMUSG00000069769
X0236	chr1	191820501	191836799	BCR-ABL1 only	Nek2	ENSMUSG00000026622
X0237	chr1	192084901	192093499	Common	Traf5, NA	ENSMUSG00000026637, ENSMUSG00000097089
X0238	chr1	193189601	193201399	C-MYC only	Traf3ip3, NA	ENSMUSG00000037318, ENSMUSG00000090080
X0239	chr11	93947201	93958999	C-MYC only	Mbtd1, Nme1, Nme2, NA	ENSMUSG00000059474, ENSMUSG00000037601, ENSMUSG00000020857, ENSMUSG00000091228
X0240	chr11	94562101	94569499	BCR-ABL1 only	Acsf2, Chad	ENSMUSG00000076435, ENSMUSG00000039084
X0241	chr11	94629201	94648399	C-MYC only	Eme1, Lrrc59	ENSMUSG00000039055, ENSMUSG00000020869
X0242	chr11	94990601	94998599	C-MYC only	Ppp1r9b	ENSMUSG00000038976
X0243	chr11	95827401	95846099	Common	Abi3, Gngt2, Phospho1, Zfp652	ENSMUSG00000018381, ENSMUSG00000038811, ENSMUSG00000050860, ENSMUSG00000075595
X0244	chr11	95858401	95864299	C-MYC only	4833417C18Rik, NA	ENSMUSG00000086015, ENSMUSG00000085578
X0245	chr11	96950701	96977699	BCR-ABL1 only	D030028A08Rik, Sp2	ENSMUSG00000078700, ENSMUSG00000018678
X0246	chr11	97774801	97782499	Common	1700001P01Rik, Rpl23, NA	ENSMUSG00000018543, ENSMUSG00000071415, ENSMUSG00000064901
X0247	chr11	97980201	98006499	Common	Arl5c, Cacnb1, Plxdc1	ENSMUSG00000038352, ENSMUSG00000020882, ENSMUSG00000017417
X0248	chr11	98025601	98033499	Common	Rpl19, NA	ENSMUSG00000017404, ENSMUSG00000086716
X0249	chr11	98434301	98551799	Common	Erbb2, Grb7, Ikzf3, Mien1, Zpbp2, NA	ENSMUSG00000062312, ENSMUSG00000019312, ENSMUSG00000018168, ENSMUSG00000002580, ENSMUSG00000017195, ENSMUSG00000084835
X0250	chr11	98579201	98587099	C-MYC only	Ormdl3	ENSMUSG00000038150
X0251	chr11	98684201	98697999	Common	Psmd3	ENSMUSG00000017221
X0252	chr11	98834401	98841199	BCR-ABL1 only	Rapgefl1	ENSMUSG00000038020
X0253	chr11	98907301	98975499	Common	Cdc6, Rara, NA	ENSMUSG00000017499, ENSMUSG00000037992, ENSMUSG00000064491
X0254	chr11	98989801	99005599	BCR-ABL1 only	Top2a, NA	ENSMUSG00000020914, ENSMUSG00000077285
X0255	chr11	99141601	99155199	BCR-ABL1 only	Ccr7	ENSMUSG00000037944
X0256	chr1	20796501	20820399	C-MYC only	Mcm3	ENSMUSG00000041859
X0257	chr12	111758101	111840499	BCR-ABL1 only	Klc1, Ppp1r13b, Xrcc3, Zfyve21	ENSMUSG00000021288, ENSMUSG00000021285, ENSMUSG00000021287, ENSMUSG00000021286
X0258	chr12	113388801	113429399	Common	IGH locus	ENSMUSG00000076617
X0259	chr12	12934401	12943299	Common	Mycn	ENSMUSG00000037169
X0260	chr12	16989201	17000499	BCR-ABL1 only	Pqlc3	ENSMUSG00000045679
X0261	chr12	17544101	17554699	Common	Odc1, NA	ENSMUSG00000011179, ENSMUSG00000064427
X0262	chr12	24705601	24717799	Common	Rrm2	ENSMUSG00000020649
X0263	chr12	28625601	28636999	Common	Rps7	ENSMUSG00000061477
X0264	chr12	33363601	33371199	C-MYC only	Atxn7l1, NA	ENSMUSG00000020564, ENSMUSG00000085664
X0265	chr12	36008401	36042899	Common	Tspan13	ENSMUSG00000020577
X0266	chr13	111751801	111810099	C-MYC only	Map3k1, NA	ENSMUSG00000021754, ENSMUSG00000085204
X0267	chr13	21710101	21735799	Common	Hist1h2ai, Hist1h2bl, Hist1h2bm, Hist1h4j, NA	ENSMUSG00000071516, ENSMUSG00000094338, ENSMUSG00000096807, ENSMUSG00000067455, ENSMUSG00000069312
X0268	chr13	21749501	21754999	Common	Hist1h2ak, Hist1h2bn, Hist1h4k	ENSMUSG00000063021, ENSMUSG00000095217, ENSMUSG00000064288
X0269	chr13	21770701	21787899	Common	Hist1h1b, Hist1h2an, Hist1h2bp, NA	ENSMUSG00000058773, ENSMUSG00000069309, ENSMUSG00000069308, ENSMUSG00000085331
X0270	chr13	22034301	22044099	Common	Hist1h2ag, Hist1h2ah, Hist1h2bj, Hist1h2bk, Hist1h4i	ENSMUSG00000069301, ENSMUSG00000069302, ENSMUSG00000069300, ENSMUSG00000062727, ENSMUSG00000060639
X0271	chr13	23530201	23585999	Common	Gm11335, Hist1h1d, Hist1h2ad, Hist1h2ae, Hist1h2af, Hist1h2be, Hist1h2bf, Hist1h2bg, Hist1h2bh, Hist1h3e, Hist1h4d, Hist1h4f, Hist1h4h, NA	ENSMUSG00000085016, ENSMUSG00000052565, ENSMUSG00000071478, ENSMUSG00000069272, ENSMUSG00000061991, ENSMUSG00000047246, ENSMUSG00000069268, ENSMUSG00000058385, ENSMUSG00000064168, ENSMUSG00000069273, ENSMUSG00000061482, ENSMUSG00000069274, ENSMUSG00000060981, ENSMUSG00000062417
X0272	chr13	23611801	23622699	C-MYC only	Hist1h1e, Hist1h2be, NA	ENSMUSG00000051627, ENSMUSG00000047246, ENSMUSG00000080741
X0273	chr13	23738701	23765199	Common	Hist1h1a, Hist1h1c, Hist1h2ab, Hist1h2bb, Hist1h3a, Hist1h3b, Hist1h3c, Hist1h4a, Hist1h4b, NA	ENSMUSG00000049539, ENSMUSG00000036181, ENSMUSG00000061615, ENSMUSG00000075031, ENSMUSG00000069265, ENSMUSG00000069267, ENSMUSG00000069310, ENSMUSG00000060093, ENSMUSG00000069266, ENSMUSG00000080999
X0274	chr13	30743001	30768099	BCR-ABL1 only	Irf4	ENSMUSG00000021356
X0275	chr13	31805401	31821299	Common	Foxc1, Gmds	ENSMUSG00000050295, ENSMUSG00000038372
X0276	chr13	33560901	33569499	Common	NA	ENSMUSG00000089229
X0277	chr13	38497301	38507399	Common	Bmp6, Txndc5	ENSMUSG00000039004, ENSMUSG00000038991
X0278	chr13	41311601	41362199	BCR-ABL1 only	Nedd9, NA	ENSMUSG00000021365, ENSMUSG00000097373
X0279	chr13	43191001	43217799	C-MYC only	Gfod1	ENSMUSG00000051335
X0280	chr13	43241001	43276699	BCR-ABL1 only	Gfod1	ENSMUSG00000051335
X0281	chr13	48813001	48826399	BCR-ABL1 only	Phf2	ENSMUSG00000038025
X0282	chr13	49183301	49199799	Common	Ninj1	ENSMUSG00000037966
X0283	chr13	49230701	49240799	BCR-ABL1 only	Susd3	ENSMUSG00000021384
X0284	chr13	51651001	51661899	BCR-ABL1 only	Cks2, Secisbp2	ENSMUSG00000062248, ENSMUSG00000035139
X0285	chr13	51684101	51796599	Common	Secisbp2, Sema4d, NA	ENSMUSG00000035139, ENSMUSG00000021451, ENSMUSG00000051107
X0286	chr13	51845101	51850399	BCR-ABL1 only	Gadd45g	ENSMUSG00000021453
X0287	chr13	52572901	52652599	Common	Syk	ENSMUSG00000021457
X0288	chr13	54366201	54385899	Common	Cplx2	ENSMUSG00000025867
X0289	chr13	54677701	54689699	Common	Rnf44	ENSMUSG00000034928
X0290	chr13	55206901	55213999	C-MYC only	Nsd1	ENSMUSG00000021488
X0291	chr13	55320001	55332499	C-MYC only	Mxd3, Prelid1, Rab24	ENSMUSG00000021485, ENSMUSG00000021486, ENSMUSG00000034789
X0292	chr13	55444101	55480499	Common	Dbn1, Grk6, Prr7	ENSMUSG00000034675, ENSMUSG00000074886, ENSMUSG00000034686
X0293	chr13	55521601	55537099	Common	Ddx41, Dok3	ENSMUSG00000021494, ENSMUSG00000035711
X0294	chr13	55601901	55609799	BCR-ABL1 only	B4galt7, NA	ENSMUSG00000021504, ENSMUSG00000086506
X0295	chr13	56065701	56138299	Common	H2afy	ENSMUSG00000015937
X0296	chr13	56171401	56179199	BCR-ABL1 only	Tifab	ENSMUSG00000049625
X0297	chr13	58123001	58130399	BCR-ABL1 only	Hnrnpa0	ENSMUSG00000007836
X0298	chr13	59652201	59657499	BCR-ABL1 only	Golm1	ENSMUSG00000021556
X0299	chr1	36292801	36349299	Common	Arid5a, Kansl3	ENSMUSG00000037447, ENSMUSG00000010453
X0300	chr13	63279801	63307499	C-MYC only	2010111I01Rik, Fancc, Gm16907, Mir23b, Mir27b, Mir3074-1	ENSMUSG00000021458, ENSMUSG00000021461, ENSMUSG00000097242, ENSMUSG00000065599, ENSMUSG00000065475, ENSMUSG00000092741
X0301	chr1	36419301	36425299	BCR-ABL1 only	Fer1l5, Lman2l	ENSMUSG00000037432, ENSMUSG00000001143
X0302	chr13	69813201	69818499	BCR-ABL1 only	Med10, NA	ENSMUSG00000021598, ENSMUSG00000097033
X0303	chr13	73467101	73480599	C-MYC only	Lpcat1	ENSMUSG00000021608
X0304	chr13	73496501	73503099	Common	Lpcat1	ENSMUSG00000021608
X0305	chr1	38626201	38633699	BCR-ABL1 only	Aff3	ENSMUSG00000037138
X0306	chr1	38643701	38669199	BCR-ABL1 only	Aff3	ENSMUSG00000037138
X0307	chr13	90922701	90927999	C-MYC only	Rps23	ENSMUSG00000049517
X0308	chr13	9174601	9180099	BCR-ABL1 only	NA	NA
X0309	chr1	39367001	39377099	Common	Rpl31, Tbc1d8	ENSMUSG00000073702, ENSMUSG00000003134
X0310	chr1	40022301	40028799	Common	Map4k4	ENSMUSG00000026074
X0311	chr14	115040101	115049499	Common	Mir17, Mir18, Mir19a, Mir19b-1, Mir20a, Mir92-1, NA	ENSMUSG00000065508, ENSMUSG00000065403, ENSMUSG00000065416, ENSMUSG00000076256, ENSMUSG00000065442, ENSMUSG00000076062, ENSMUSG00000089726
X0312	chr14	120937601	120951599	C-MYC only	Ipo5	ENSMUSG00000030662
X0313	chr14	121277001	121381099	Common	Farp1, Stk24	ENSMUSG00000025555, ENSMUSG00000063410
X0314	chr14	21841601	21854599	Common	A430057M04Rik, Comtd1, Vdac2	ENSMUSG00000090564, ENSMUSG00000021773, ENSMUSG00000021771
X0315	chr14	24482701	24502899	Common	Polr3a, Rps24	ENSMUSG00000025280, ENSMUSG00000025290
X0316	chr14	25153601	25162499	BCR-ABL1 only	NA	NA
X0317	chr14	25458101	25671599	Common	Mir3075, Zmiz1, NA	ENSMUSG00000093081, ENSMUSG00000007817, ENSMUSG00000087535
X0318	chr14	25694301	25699599	BCR-ABL1 only	Ppif	ENSMUSG00000021868
X0319	chr14	30549101	30576899	C-MYC only	Tkt, NA	ENSMUSG00000021957, ENSMUSG00000093156
X0320	chr14	30589601	30627099	Common	Prkcd	ENSMUSG00000021948
X0321	chr14	30665101	30670699	C-MYC only	Rft1	ENSMUSG00000052395
X0322	chr14	31255701	31271599	Common	Bap1, Dnah1	ENSMUSG00000021901, ENSMUSG00000019027
X0323	chr14	50924501	50932299	Common	Apex1, Osgep, Tmem55b	ENSMUSG00000035960, ENSMUSG00000006289, ENSMUSG00000035953
X0324	chr14	54463801	54482699	BCR-ABL1 only	Lrp10, Rem2	ENSMUSG00000022175, ENSMUSG00000022176
X0325	chr14	54540901	54555599	C-MYC only	Haus4	ENSMUSG00000022177
X0326	chr14	54635901	54660899	Common	Acin1, Cdh24, NA	ENSMUSG00000022185, ENSMUSG00000059674, ENSMUSG00000091306
X0327	chr14	55893901	55901399	C-MYC only	Khnyn, Sdr39u1	ENSMUSG00000047153, ENSMUSG00000022223
X0328	chr14	60733901	60767099	BCR-ABL1 only	Spata13	ENSMUSG00000021990
X0329	chr14	61647201	61656499	C-MYC only	Dleu2	ENSMUSG00000097589
X0330	chr14	61679201	61687199	C-MYC only	Dleu2	ENSMUSG00000097589
X0331	chr14	63365701	63417799	Common	Blk	ENSMUSG00000014453
X0332	chr14	64807001	64817699	BCR-ABL1 only	Hmbox1	ENSMUSG00000021972
X0333	chr14	65373901	65379899	C-MYC only	Zfp395	ENSMUSG00000034522
X0334	chr14	69240001	69254399	C-MYC only	Slc25a37	ENSMUSG00000034248
X0335	chr14	75844401	75852499	Common	Tpt1, NA	ENSMUSG00000060126, ENSMUSG00000085829
X0336	chr15	100223301	100230299	BCR-ABL1 only	Atf1	ENSMUSG00000023027
X0337	chr15	100615601	100622599	C-MYC only	C330013E15Rik, Dazap2, Smagp	ENSMUSG00000097093, ENSMUSG00000000346, ENSMUSG00000053559
X0338	chr15	101245701	101278099	C-MYC only	Nr4a1	ENSMUSG00000023034
X0339	chr15	101288101	101296399	Common	6030408B16Rik, Atg101	ENSMUSG00000075408, ENSMUSG00000037204
X0340	chr15	102212801	102219799	BCR-ABL1 only	Itgb7, Zfp740	ENSMUSG00000001281, ENSMUSG00000046897
X0341	chr15	102499101	102506399	C-MYC only	Map3k12, Pcbp2, NA	ENSMUSG00000023050, ENSMUSG00000056851, ENSMUSG00000071586
X0342	chr15	102663501	102671099	C-MYC only	Atp5g2	ENSMUSG00000062683
X0343	chr15	103234801	103249899	Common	Cbx5, Hnrnpa1, Nfe2	ENSMUSG00000009575, ENSMUSG00000046434, ENSMUSG00000058794
X0344	chr15	31587401	31602699	C-MYC only	Cct5, Cmbl, Fam173b	ENSMUSG00000022234, ENSMUSG00000022235, ENSMUSG00000039065
X0345	chr15	38289801	38303999	C-MYC only	Klf10	ENSMUSG00000037465
X0346	chr15	5116101	5122399	C-MYC only	Rpl37, NA	ENSMUSG00000041841, ENSMUSG00000077737
X0347	chr15	5234301	5247099	Common	Ptger4	ENSMUSG00000039942
X0348	chr15	57697101	57704699	C-MYC only	Zhx2	ENSMUSG00000071757
X0349	chr15	58941601	59082999	BCR-ABL1 only	Mtss1	ENSMUSG00000022353
X0350	chr15	59644601	59658999	Common	Trib1	ENSMUSG00000032501
X0351	chr15	61984301	61991399	Common	Myc	ENSMUSG00000022346
X0352	chr15	64081501	64086799	BCR-ABL1 only	Asap1	ENSMUSG00000022377
X0353	chr15	73089901	73180699	C-MYC only	Ago2, Chrac1, NA	ENSMUSG00000036698, ENSMUSG00000068391, ENSMUSG00000093631
X0354	chr15	73723201	73764199	Common	Mroh5, Ptp4a3, NA	ENSMUSG00000072487, ENSMUSG00000059895, ENSMUSG00000084493
X0355	chr15	74702101	74707799	BCR-ABL1 only	Jrk	ENSMUSG00000046380
X0356	chr15	74714701	74729799	C-MYC only	Psca, Slurp1, Them6	ENSMUSG00000022598, ENSMUSG00000022596, ENSMUSG00000056665
X0357	chr15	74747901	74753999	BCR-ABL1 only	Lynx1	ENSMUSG00000022594
X0358	chr15	74896401	74937099	Common	NA	NA
X0359	chr15	74951801	74966799	Common	Ly6e	ENSMUSG00000022587
X0360	chr15	76064501	76083299	Common	Puf60, Scrib	ENSMUSG00000002524, ENSMUSG00000022568
X0361	chr15	76343501	76357299	C-MYC only	Cyc1, Maf1, Sharpin	ENSMUSG00000022551, ENSMUSG00000022553, ENSMUSG00000022552
X0362	chr15	76367801	76375899	C-MYC only	Hgh1, Tssk5	ENSMUSG00000022554, ENSMUSG00000060794
X0363	chr15	76441201	76476999	Common	Bop1, Hsf1, Mroh1, Scx	ENSMUSG00000022557, ENSMUSG00000022556, ENSMUSG00000022558, ENSMUSG00000034161
X0364	chr15	76495801	76506799	Common	Dgat1, Hsf1	ENSMUSG00000022555, ENSMUSG00000022556
X0365	chr15	76712701	76719099	BCR-ABL1 only	C030006K11Rik, Lrrc14	ENSMUSG00000033707, ENSMUSG00000033728
X0366	chr15	76901401	76909599	Common	Commd5, Rpl8	ENSMUSG00000055041, ENSMUSG00000003970
X0367	chr15	77756401	77842799	Common	Myh9, NA	ENSMUSG00000022443, ENSMUSG00000084497
X0368	chr15	77955501	77972099	Common	Eif3d, Foxred2, NA	ENSMUSG00000016554, ENSMUSG00000016552, ENSMUSG00000097057
X0369	chr15	78322001	78355999	BCR-ABL1 only	Csf2rb	ENSMUSG00000071713
X0370	chr15	78555401	78573199	Common	Rac2	ENSMUSG00000033220
X0371	chr15	78887001	78897399	C-MYC only	Gga1	ENSMUSG00000033128
X0372	chr15	78983801	78989799	BCR-ABL1 only	Triobp	ENSMUSG00000033088
X0373	chr15	79048901	79057299	Common	Ankrd54	ENSMUSG00000033055
X0374	chr15	79525701	79535299	Common	Ddx17, Kdelr3	ENSMUSG00000055065, ENSMUSG00000010830
X0375	chr15	79709601	79750899	BCR-ABL1 only	Gm16576, Gtpbp1, Sun2, NA	ENSMUSG00000087543, ENSMUSG00000042535, ENSMUSG00000042524, ENSMUSG00000089796
X0376	chr15	79824501	79834199	Common	Cbx6, Npcd, Nptxr	ENSMUSG00000089715, ENSMUSG00000089837, ENSMUSG00000022421
X0377	chr15	79886601	79924199	Common	Apobec3, Cbx7	ENSMUSG00000009585, ENSMUSG00000053411
X0378	chr15	80071401	80084099	Common	Rpl3, NA	ENSMUSG00000060036, ENSMUSG00000077734
X0379	chr15	80233201	80265199	Common	Atf4, Mief1, Rps19bp1	ENSMUSG00000042406, ENSMUSG00000022412, ENSMUSG00000051518
X0380	chr15	80965701	80971499	BCR-ABL1 only	Adsl	ENSMUSG00000022407
X0381	chr15	81701601	81729899	Common	Rangap1	ENSMUSG00000022391
X0382	chr15	81791701	81798199	C-MYC only	Zc3h7b	ENSMUSG00000022390
X0383	chr15	81894001	81929299	Common	Aco2, Polr3h	ENSMUSG00000022477, ENSMUSG00000022476
X0384	chr15	81987401	82048799	Common	Desi1, Nhp2l1, Xrcc6	ENSMUSG00000022472, ENSMUSG00000063480, ENSMUSG00000022471
X0385	chr15	82162001	82213599	Common	Shisa8, Srebf2, NA	ENSMUSG00000096883, ENSMUSG00000022463, ENSMUSG00000065465
X0386	chr15	82347001	82352599	Common	Ndufa6, Smdt1	ENSMUSG00000022450, ENSMUSG00000022452
X0387	chr15	83113701	83128099	C-MYC only	Poldip3, Rrp7a, Serhl	ENSMUSG00000041815, ENSMUSG00000018040, ENSMUSG00000058586
X0388	chr15	84679401	84706399	C-MYC only	Prr5	ENSMUSG00000036106
X0389	chr15	84932501	84956699	C-MYC only	5031439G07Rik, Nup50, NA	ENSMUSG00000036046, ENSMUSG00000016619, ENSMUSG00000080441
X0390	chr15	85867501	85872599	BCR-ABL1 only	Gtse1	ENSMUSG00000022385
X0391	chr15	86028001	86035399	BCR-ABL1 only	Celsr1	ENSMUSG00000016028
X0392	chr15	86048401	86187099	Common	Cerk, Gm15569, Gramd4, NA	ENSMUSG00000035891, ENSMUSG00000086424, ENSMUSG00000035900, ENSMUSG00000089680
X0393	chr15	86234201	86242999	BCR-ABL1 only	Tbc1d22a	ENSMUSG00000051864
X0394	chr15	88684901	88697099	C-MYC only	Brd1	ENSMUSG00000022387
X0395	chr15	88860601	88868599	C-MYC only	Pim3	ENSMUSG00000035828
X0396	chr15	89181801	89187999	C-MYC only	Dennd6b	ENSMUSG00000015377
X0397	chr15	89357301	89375499	Common	Ncaph2, Sco2, Tymp	ENSMUSG00000008690, ENSMUSG00000091780, ENSMUSG00000022615
X0398	chr15	96275201	96289499	C-MYC only	Arid2, NA	ENSMUSG00000033237, ENSMUSG00000097536
X0399	chr15	96566601	96646399	Common	Slc38a1	ENSMUSG00000023169
X0400	chr15	96684101	96711399	Common	Slc38a2	ENSMUSG00000022462
X0401	chr15	97379501	97387299	BCR-ABL1 only	Pced1b	ENSMUSG00000044250
X0402	chr15	97777001	97834399	Common	Hdac7, Slc48a1	ENSMUSG00000022475, ENSMUSG00000081534
X0403	chr15	98639501	98663099	C-MYC only	Cacnb3, Ddx23, Rnd1	ENSMUSG00000003352, ENSMUSG00000003360, ENSMUSG00000054855
X0404	chr15	98830701	98880199	C-MYC only	Kmt2d, Prkag1, Rhebl1	ENSMUSG00000048154, ENSMUSG00000067713, ENSMUSG00000023755
X0405	chr15	98902001	98907199	BCR-ABL1 only	Lmbr1l	ENSMUSG00000022999
X0406	chr15	98928601	98939599	Common	Tuba1b	ENSMUSG00000023004
X0407	chr15	99395301	99411999	BCR-ABL1 only	Tmbim6	ENSMUSG00000023010
X0408	chr16	10767401	10787899	Common	Socs1, Tnp2	ENSMUSG00000038037, ENSMUSG00000043050
X0409	chr16	10815801	10877599	Common	Rmi2, NA	ENSMUSG00000037991, ENSMUSG00000096921
X0410	chr16	11062601	11077799	Common	Litaf, Snn, Txndc11	ENSMUSG00000022500, ENSMUSG00000037972, ENSMUSG00000022498
X0411	chr16	16857901	16897899	Common	Igll1, Ppm1f, Top3b, Vpreb1	ENSMUSG00000075370, ENSMUSG00000026181, ENSMUSG00000022779, ENSMUSG00000059305
X0412	chr16	17923201	17931499	Common	Slc25a1	ENSMUSG00000003528
X0413	chr16	17977601	17983899	Common	Vpreb2	ENSMUSG00000059280
X0414	chr16	18067901	18077599	BCR-ABL1 only	Dgcr6, Prodh, NA	ENSMUSG00000003531, ENSMUSG00000003526, ENSMUSG00000089979
X0415	chr16	18233201	18258799	C-MYC only	Dgcr8, Ranbp1, Trmt2a, Zdhhc8, NA	ENSMUSG00000022718, ENSMUSG00000005732, ENSMUSG00000022721, ENSMUSG00000060166, ENSMUSG00000080364
X0416	chr16	18457001	18463399	C-MYC only	Txnrd2	ENSMUSG00000075704
X0417	chr16	20672601	20696899	C-MYC only	Eif4g1, Fam131a, NA	ENSMUSG00000045983, ENSMUSG00000050821, ENSMUSG00000080447
X0418	chr16	23979401	23990099	Common	Bcl6	ENSMUSG00000022508
X0419	chr16	24390101	24401999	Common	Lpp, NA	ENSMUSG00000033306, ENSMUSG00000097867
X0420	chr16	30062101	30068999	Common	Hes1	ENSMUSG00000022528
X0421	chr16	30599601	30608399	C-MYC only	Fam43a	ENSMUSG00000046546
X0422	chr16	30958101	30966099	C-MYC only	Xxylt1	ENSMUSG00000047434
X0423	chr16	31064701	31074899	C-MYC only	Xxylt1	ENSMUSG00000047434
X0424	chr16	32140201	32166199	Common	Nrros	ENSMUSG00000052384
X0425	chr16	32515201	32521099	BCR-ABL1 only	Zdhhc19	ENSMUSG00000052363
X0426	chr16	33055801	33064099	C-MYC only	Iqcg, Lmln, Rpl35a, NA	ENSMUSG00000035578, ENSMUSG00000022802, ENSMUSG00000060636, ENSMUSG00000078489
X0427	chr16	33690101	33699399	C-MYC only	Heg1	ENSMUSG00000075254
X0428	chr16	4034501	4041799	C-MYC only	Dnase1, Trap1, NA	ENSMUSG00000005980, ENSMUSG00000005981, ENSMUSG00000084790
X0429	chr16	4542501	4561399	C-MYC only	Tfap4	ENSMUSG00000005718
X0430	chr16	4616101	4684699	Common	Coro7, Dnaja3, Glis2, Pam16, Vasn	ENSMUSG00000039637, ENSMUSG00000004069, ENSMUSG00000014303, ENSMUSG00000014301, ENSMUSG00000039646
X0431	chr16	4762501	4772799	Common	Cdip1, Hmox2	ENSMUSG00000004071, ENSMUSG00000004070
X0432	chr16	4867101	4882599	Common	4930562C15Rik, Ubald1	ENSMUSG00000022518, ENSMUSG00000039568
X0433	chr16	4934201	4948499	Common	Anks3, Gm16861, Mgrn1, Nudt16l1	ENSMUSG00000022515, ENSMUSG00000097397, ENSMUSG00000022517, ENSMUSG00000022516
X0434	chr16	5007501	5016299	C-MYC only	Glyr1, Rogdi, Smim22	ENSMUSG00000022536, ENSMUSG00000022540, ENSMUSG00000096215
X0435	chr16	8684301	8739399	BCR-ABL1 only	Usp7, NA	ENSMUSG00000022710, ENSMUSG00000093050
X0436	chr16	91537101	91572899	BCR-ABL1 only	Ifngr2, NA	ENSMUSG00000022965, ENSMUSG00000082535
X0437	chr16	91923001	91928599	BCR-ABL1 only	Atp5o, NA	ENSMUSG00000022956, ENSMUSG00000087240
X0438	chr16	92592701	92827499	Common	Runx1, NA	ENSMUSG00000022952, ENSMUSG00000097139
X0439	chr16	93899801	93908299	C-MYC only	Chaf1b	ENSMUSG00000022945
X0440	chr16	95348501	95460799	Common	Erg	ENSMUSG00000040732
X0441	chr17	12214101	12223799	C-MYC only	Agpat4	ENSMUSG00000023827
X0442	chr17	23802501	23830399	Common	Srrm2, Tceb2, NA	ENSMUSG00000039218, ENSMUSG00000055839, ENSMUSG00000092981
X0443	chr17	24161701	24167099	C-MYC only	Amdhd2, Atp6v0c	ENSMUSG00000036820, ENSMUSG00000024121
X0444	chr17	24406601	24427699	Common	Abca3, D330041H03Rik, Eci1, Rnps1	ENSMUSG00000024130, ENSMUSG00000073437, ENSMUSG00000024132, ENSMUSG00000034681
X0445	chr17	24469701	24478499	Common	Bricd5, Mlst8, Pgp	ENSMUSG00000045744, ENSMUSG00000024142, ENSMUSG00000043445
X0446	chr17	24526301	24533999	C-MYC only	Rab26, Rab26os, Traf7, NA	ENSMUSG00000079657, ENSMUSG00000093565, ENSMUSG00000052752, ENSMUSG00000064768
X0447	chr17	24694101	24703299	C-MYC only	Gfer, Noxo1, Tbl3	ENSMUSG00000040888, ENSMUSG00000019320, ENSMUSG00000040688
X0448	chr17	24716201	24724799	Common	Ndufb10, Rnf151, Rps2, Snhg9, Snora78, NA	ENSMUSG00000040048, ENSMUSG00000008482, ENSMUSG00000044533, ENSMUSG00000090101, ENSMUSG00000089255, ENSMUSG00000077709
X0449	chr17	24886901	24904199	BCR-ABL1 only	Eme2, Mapk8ip3, Mrps34, Nme3, Spsb3	ENSMUSG00000073436, ENSMUSG00000024163, ENSMUSG00000038880, ENSMUSG00000073435, ENSMUSG00000024160
X0450	chr17	25183901	25189799	C-MYC only	BC003965, Unkl	ENSMUSG00000067722, ENSMUSG00000015127
X0451	chr17	25253001	25276999	Common	Baiap3, Ube2i	ENSMUSG00000047507, ENSMUSG00000015120
X0452	chr17	25777201	25797699	Common	Ccdc78, Fam173a, Haghl, Metrn, Narfl, NA	ENSMUSG00000071202, ENSMUSG00000057411, ENSMUSG00000061046, ENSMUSG00000002274, ENSMUSG00000002280, ENSMUSG00000097518
X0453	chr17	25827001	25837899	BCR-ABL1 only	Jmjd8, Rhbdl1, Stub1, Wdr24, NA	ENSMUSG00000025736, ENSMUSG00000025735, ENSMUSG00000039615, ENSMUSG00000025737, ENSMUSG00000097518
X0454	chr17	25877501	25885299	BCR-ABL1 only	0610011F06Rik, Rab40c, Wfikkn1, NA	ENSMUSG00000025731, ENSMUSG00000025730, ENSMUSG00000071192, ENSMUSG00000097518
X0455	chr17	25955501	25965799	C-MYC only	Capn15, NA	ENSMUSG00000037326, ENSMUSG00000097518
X0456	chr17	26788201	26793699	BCR-ABL1 only	Bnip1	ENSMUSG00000024191
X0457	chr17	26932501	26939299	BCR-ABL1 only	Cuta, Kifc5b, Phf1	ENSMUSG00000024194, ENSMUSG00000024301, ENSMUSG00000024193
X0458	chr17	27019601	27030699	Common	Bak1, Ggnbp1	ENSMUSG00000057789, ENSMUSG00000048731
X0459	chr1	72710901	72716799	C-MYC only	Rpl37a	ENSMUSG00000046330
X0460	chr17	27550801	27636899	Common	AI413582, Gm15420, Hmga1, Nudt3, Rps10, NA	ENSMUSG00000062753, ENSMUSG00000087387, ENSMUSG00000046711, ENSMUSG00000024213, ENSMUSG00000052146, ENSMUSG00000073429
X0461	chr17	27898001	27903099	BCR-ABL1 only	Taf11, Uhrf1bp1	ENSMUSG00000024218, ENSMUSG00000039512
X0462	chr17	27992801	28027599	C-MYC only	Anks1, NA	ENSMUSG00000024219, ENSMUSG00000086149
X0463	chr17	28038501	28065799	C-MYC only	Anks1	ENSMUSG00000024219
X0464	chr17	28211101	28226999	C-MYC only	Def6	ENSMUSG00000002257
X0465	chr17	28308701	28334299	Common	Rpl10a, Tead3, NA	ENSMUSG00000037805, ENSMUSG00000002249, ENSMUSG00000007570
X0466	chr17	29031801	29051399	C-MYC only	Srsf3	ENSMUSG00000071172
X0467	chr17	29089001	29101699	Common	Cdkn1a	ENSMUSG00000023067
X0468	chr17	29245001	29262999	BCR-ABL1 only	Ppil1	ENSMUSG00000024007
X0469	chr17	29293001	29306499	Common	BC004004	ENSMUSG00000052712
X0470	chr17	29334901	29349199	Common	Mtch1	ENSMUSG00000024012
X0471	chr17	29392501	29399599	BCR-ABL1 only	NA	NA
X0472	chr17	29489501	29513599	Common	Pim1, NA	ENSMUSG00000024014, ENSMUSG00000097125
X0473	chr17	29676801	29715199	Common	Ccdc167, Cmtr1, Rnf8	ENSMUSG00000024018, ENSMUSG00000024019, ENSMUSG00000090083
X0474	chr17	30198601	30217499	C-MYC only	Btbd9, Zfand3	ENSMUSG00000062202, ENSMUSG00000044477
X0475	chr17	31047101	31127799	Common	Abcg1, Tff3, NA	ENSMUSG00000024030, ENSMUSG00000024029, ENSMUSG00000089622
X0476	chr17	31175801	31218199	Common	Tmprss3, Ubash3a	ENSMUSG00000024034, ENSMUSG00000042345
X0477	chr17	31294101	31327499	C-MYC only	Slc37a1	ENSMUSG00000024036
X0478	chr17	31493501	31512599	Common	Wdr4	ENSMUSG00000024037
X0479	chr17	31644601	31659499	Common	U2af1	ENSMUSG00000061613
X0480	chr17	31840401	31854299	C-MYC only	Sik1	ENSMUSG00000024042
X0481	chr17	32044601	32065199	C-MYC only	Rrp1b	ENSMUSG00000058392
X0482	chr17	33633101	33650399	Common	Hnrnpm, Pram1, NA	ENSMUSG00000059208, ENSMUSG00000032739, ENSMUSG00000092412
X0483	chr17	33816601	33827099	Common	Kank3, Ndufa7, Rps28	ENSMUSG00000042099, ENSMUSG00000041881, ENSMUSG00000067288
X0484	chr17	33915001	33922799	C-MYC only	Daxx, Tapbp, Zbtb22	ENSMUSG00000002307, ENSMUSG00000024308, ENSMUSG00000051390
X0485	chr17	33946001	33956799	C-MYC only	B3galt4, Rps18, Vps52, Wdr46	ENSMUSG00000067370, ENSMUSG00000008668, ENSMUSG00000024319, ENSMUSG00000024312
X0486	chr17	33994801	34000799	Common	H2-K1	ENSMUSG00000061232
X0487	chr17	34019901	34040299	Common	Col11a2, H2-Ke6, Mir219a-1, Ring1, Rxrb, Slc39a7, NA	ENSMUSG00000024330, ENSMUSG00000073422, ENSMUSG00000065555, ENSMUSG00000024325, ENSMUSG00000039656, ENSMUSG00000024327, ENSMUSG00000092338
X0488	chr17	34100301	34136599	Common	Brd2, H2-DMa, NA	ENSMUSG00000024335, ENSMUSG00000037649, ENSMUSG00000092246
X0489	chr17	34174001	34219199	Common	Psmb8, Psmb9, Tap1, Tap2, NA	ENSMUSG00000024338, ENSMUSG00000096727, ENSMUSG00000037321, ENSMUSG00000024339, ENSMUSG00000092550
X0490	chr17	34601501	34607299	BCR-ABL1 only	Agpat1, Rnf5, NA	ENSMUSG00000034254, ENSMUSG00000015478, ENSMUSG00000092395
X0491	chr17	34647201	34657799	C-MYC only	Atf6b	ENSMUSG00000015461
X0492	chr17	34855401	34861099	C-MYC only	C2, Cfb, Nelfe, NA	ENSMUSG00000024371, ENSMUSG00000090231, ENSMUSG00000024369, ENSMUSG00000092511
X0493	chr17	34946901	34952499	C-MYC only	1110038B12Rik, Snord52, NA	ENSMUSG00000092203, ENSMUSG00000093009, ENSMUSG00000092687
X0494	chr17	34981901	35027999	Common	Lsm2, Sapcd1, Vars, Vwa7, NA	ENSMUSG00000007050, ENSMUSG00000036185, ENSMUSG00000007029, ENSMUSG00000007030, ENSMUSG00000073415
X0495	chr17	35045001	35061999	Common	Clic1, Ddah2, Msh5, NA	ENSMUSG00000007041, ENSMUSG00000007039, ENSMUSG00000007035, ENSMUSG00000096022
X0496	chr17	35193501	35268699	Common	Atp6v1g2, Ddx39b, H2-D1, Lta, Ltb, Nfkbil1, Tnf, NA	ENSMUSG00000024403, ENSMUSG00000019432, ENSMUSG00000073411, ENSMUSG00000024402, ENSMUSG00000024399, ENSMUSG00000042419, ENSMUSG00000024401, ENSMUSG00000081650
X0497	chr17	35377501	35386399	Common	H2-Q4, NA	ENSMUSG00000035929, ENSMUSG00000079505
X0498	chr17	35512401	35518599	BCR-ABL1 only	Cchcr1, Tcf19	ENSMUSG00000040312, ENSMUSG00000050410
X0499	chr17	35829301	35839499	Common	Flot1, Tubb5	ENSMUSG00000059714, ENSMUSG00000001525
X0500	chr17	35855801	35877699	BCR-ABL1 only	Mdc1, Nrm, Ppp1r18, NA	ENSMUSG00000061607, ENSMUSG00000059791, ENSMUSG00000034595, ENSMUSG00000087443
X0501	chr17	35910901	35933499	Common	Mir1894, Mrps18b, Ppp1r10, NA	ENSMUSG00000084751, ENSMUSG00000024436, ENSMUSG00000039220, ENSMUSG00000084998
X0502	chr17	45555701	45596199	Common	Hsp90ab1, Nfkbie, Slc29a1, Slc35b2, NA	ENSMUSG00000023944, ENSMUSG00000023947, ENSMUSG00000023942, ENSMUSG00000037089, ENSMUSG00000067389
X0503	chr17	46013901	46033499	Common	Vegfa	ENSMUSG00000023951
X0504	chr17	46121901	46133299	BCR-ABL1 only	Mrps18a, Rsph9	ENSMUSG00000023967, ENSMUSG00000023966
X0505	chr17	46240801	46265999	C-MYC only	Lrrc73, Polr1c, Tjap1, Xpo5, Yipf3	ENSMUSG00000071073, ENSMUSG00000067148, ENSMUSG00000012296, ENSMUSG00000067150, ENSMUSG00000071074
X0506	chr17	46546001	46554099	C-MYC only	Cul9, Srf, NA	ENSMUSG00000040327, ENSMUSG00000015605, ENSMUSG00000097560
X0507	chr17	46671401	46679299	BCR-ABL1 only	Klhdc3, Rrp36, NA	ENSMUSG00000063576, ENSMUSG00000023971, ENSMUSG00000097560
X0508	chr17	46852001	46858999	BCR-ABL1 only	NA	NA
X0509	chr17	47591701	47631299	Common	Bysl, Ccnd3, Med20, Usp49, NA	ENSMUSG00000023988, ENSMUSG00000034165, ENSMUSG00000092558, ENSMUSG00000090115, ENSMUSG00000023984
X0510	chr17	47736901	47793799	BCR-ABL1 only	Tfeb	ENSMUSG00000023990
X0511	chr17	48299901	48313299	BCR-ABL1 only	Treml2	ENSMUSG00000071068
X0512	chr17	50048201	50053899	C-MYC only	Rftn1	ENSMUSG00000039316
X0513	chr17	50147401	50153099	C-MYC only	Rftn1	ENSMUSG00000039316
X0514	chr1	75210301	75220099	Common	A630095N17Rik, Glb1l, Stk16, Tuba4a	ENSMUSG00000096094, ENSMUSG00000026200, ENSMUSG00000026201, ENSMUSG00000026202
X0515	chr17	5242501	5354399	Common	Arid1b	ENSMUSG00000069729
X0516	chr17	55966501	55971599	BCR-ABL1 only	Ccdc94, Shd	ENSMUSG00000003208, ENSMUSG00000039154
X0517	chr17	56256801	56267199	C-MYC only	Fem1a	ENSMUSG00000043683
X0518	chr17	56300101	56335199	Common	Arrdc5, Kdm4b, Uhrf1	ENSMUSG00000073380, ENSMUSG00000024201, ENSMUSG00000001228
X0519	chr17	56352301	56357899	BCR-ABL1 only	Kdm4b	ENSMUSG00000024201
X0520	chr17	56387001	56394499	C-MYC only	Kdm4b	ENSMUSG00000024201
X0521	chr17	56557901	56620999	Common	2410015M20Rik, Lonp1, Rpl36, Safb, Safb2	ENSMUSG00000049760, ENSMUSG00000041168, ENSMUSG00000057863, ENSMUSG00000071054, ENSMUSG00000042625
X0522	chr17	56678801	56716799	Common	Ranbp3, Vmac	ENSMUSG00000002372, ENSMUSG00000054723
X0523	chr17	56766501	56774699	C-MYC only	Dus3l, Prr22	ENSMUSG00000007603, ENSMUSG00000090273
X0524	chr17	57018301	57034499	Common	Khsrp, Slc25a41	ENSMUSG00000007670, ENSMUSG00000011486
X0525	chr17	6732501	6788399	Common	Ezr, Sytl3	ENSMUSG00000052397, ENSMUSG00000041831
X0526	chr17	70836401	70854499	C-MYC only	Tgif1, NA	ENSMUSG00000047407, ENSMUSG00000093622
X0527	chr17	71248701	71253799	BCR-ABL1 only	Emilin2, Lpin2, NA	ENSMUSG00000024053, ENSMUSG00000024052, ENSMUSG00000097625
X0528	chr17	72917301	72927199	Common	Lbh	ENSMUSG00000024063
X0529	chr17	83476201	83485199	Common	Eml4	ENSMUSG00000032624
X0530	chr17	83842501	83849599	BCR-ABL1 only	Haao	ENSMUSG00000000673
X0531	chr17	84178501	84211499	Common	Thada, Zfp36l2	ENSMUSG00000024251, ENSMUSG00000045817
X0532	chr17	86300401	86305499	BCR-ABL1 only	Prkce	ENSMUSG00000045038
X0533	chr17	87281201	87287599	BCR-ABL1 only	4833418N02Rik, Ttc7	ENSMUSG00000085287, ENSMUSG00000036918
X0534	chr17	87374901	87381299	BCR-ABL1 only	Ttc7	ENSMUSG00000036918
X0535	chr17	87696801	87704399	BCR-ABL1 only	Msh2	ENSMUSG00000024151
X0536	chr18	10625401	10630599	C-MYC only	Snrpd1	ENSMUSG00000002477
X0537	chr18	35552401	35566399	C-MYC only	Matr3, Snhg4, Snora74a, NA	ENSMUSG00000037236, ENSMUSG00000097769, ENSMUSG00000065649, ENSMUSG00000088059
X0538	chr18	35732701	35740299	BCR-ABL1 only	Tmem173	ENSMUSG00000024349
X0539	chr18	35808101	35867399	Common	Cxxc5	ENSMUSG00000046668
X0540	chr18	36759301	36764599	C-MYC only	Dnd1, Wdr55	ENSMUSG00000044595, ENSMUSG00000042660
X0541	chr18	56701001	56764399	Common	Lmnb1, March3	ENSMUSG00000024590, ENSMUSG00000032656
X0542	chr18	60772901	60781699	Common	Rps14, NA	ENSMUSG00000024608, ENSMUSG00000080779
X0543	chr18	60807601	60829099	C-MYC only	Cd74, Tcof1, NA	ENSMUSG00000024610, ENSMUSG00000024613, ENSMUSG00000093327
X0544	chr18	61353701	61360799	C-MYC only	Ppargc1b	ENSMUSG00000033871
X0545	chr1	86342201	86361499	C-MYC only	C130036L24Rik, Ncl, NA	ENSMUSG00000073627, ENSMUSG00000026234, ENSMUSG00000064837
X0546	chr1	86439801	86444899	C-MYC only	NA	NA
X0547	chr1	86524001	86534499	Common	Ptma	ENSMUSG00000026238
X0548	chr18	74215301	74221899	C-MYC only	Cxxc1	ENSMUSG00000024560
X0549	chr18	74272601	74283699	BCR-ABL1 only	Cfap53, Mbd1	ENSMUSG00000035394, ENSMUSG00000024561
X0550	chr18	75000401	75006199	C-MYC only	BC031181, Rpl17, Snord58b, NA	ENSMUSG00000036299, ENSMUSG00000062328, ENSMUSG00000064871, ENSMUSG00000064647
X0551	chr18	75362001	75399399	Common	Smad7, NA	ENSMUSG00000025880, ENSMUSG00000092569
X0552	chr1	87619201	87728599	Common	Inpp5d	ENSMUSG00000026288
X0553	chr18	77773501	77787299	Common	Atp5a1	ENSMUSG00000025428
X0554	chr18	78029701	78036999	BCR-ABL1 only	Epg5	ENSMUSG00000039840
X0555	chr1	87850501	87952599	Common	Dgkd, Usp40	ENSMUSG00000070738, ENSMUSG00000005501
X0556	chr18	80124301	80131199	BCR-ABL1 only	Adnp2	ENSMUSG00000053950
X0557	chr18	80439501	80451299	Common	Ctdp1	ENSMUSG00000033323
X0558	chr18	80678101	80709599	C-MYC only	Nfatc1	ENSMUSG00000033016
X0559	chr18	80730101	80736599	C-MYC only	Atp9b	ENSMUSG00000024566
X0560	chr1	88229501	88278699	BCR-ABL1 only	A730008H23Rik, Mroh2a, Trpm8	ENSMUSG00000044783, ENSMUSG00000079429, ENSMUSG00000036251
X0561	chr18	82556701	82563499	BCR-ABL1 only	Mbp	ENSMUSG00000041607
X0562	chr1	88696501	88702999	Common	Arl4c	ENSMUSG00000049866
X0563	chr19	10053501	10074899	C-MYC only	Fads2, Fads3	ENSMUSG00000024665, ENSMUSG00000024664
X0564	chr19	10195801	10211399	C-MYC only	Fads1, Fen1, Myrf, Tmem258, NA	ENSMUSG00000010663, ENSMUSG00000024742, ENSMUSG00000036098, ENSMUSG00000036372, ENSMUSG00000064032
X0565	chr1	91050101	91106299	Common	Lrrfip1	ENSMUSG00000026305
X0566	chr19	10855801	10864299	C-MYC only	Slc15a3, Tmem132a	ENSMUSG00000024737, ENSMUSG00000024736
X0567	chr19	10939401	10949899	C-MYC only	Ccdc86, Ptgdr2	ENSMUSG00000024732, ENSMUSG00000034117
X0568	chr1	91409701	91415699	Common	Hes6, Per2	ENSMUSG00000067071, ENSMUSG00000055866
X0569	chr1	92634101	92642199	BCR-ABL1 only	Myeov2	ENSMUSG00000073616
X0570	chr19	3259801	3266599	BCR-ABL1 only	Ighmbp2	ENSMUSG00000024831
X0571	chr1	93406301	93414599	BCR-ABL1 only	Hdlbp	ENSMUSG00000034088
X0572	chr19	3636301	3650899	C-MYC only	Lrp5	ENSMUSG00000024913
X0573	chr19	37433601	37442699	BCR-ABL1 only	Hhex	ENSMUSG00000024986
X0574	chr19	3892201	3909199	BCR-ABL1 only	Chka, Ndufs8, Tcirg1	ENSMUSG00000024843, ENSMUSG00000059734, ENSMUSG00000001750
X0575	chr19	3935101	3954099	BCR-ABL1 only	Unc93b1	ENSMUSG00000036908
X0576	chr19	4002701	4010599	C-MYC only	Doc2g, Ndufv1, Nudt8	ENSMUSG00000024871, ENSMUSG00000037916, ENSMUSG00000024869
X0577	chr19	40547601	40556599	C-MYC only	Aldh18a1	ENSMUSG00000025007
X0578	chr19	40924101	41040399	Common	Blnk, Dntt	ENSMUSG00000061132, ENSMUSG00000025014
X0579	chr19	4109601	4118499	BCR-ABL1 only	Aip, Pitpnm1	ENSMUSG00000024847, ENSMUSG00000024851
X0580	chr19	4128901	4135299	BCR-ABL1 only	Cabp4, NA	ENSMUSG00000024842, ENSMUSG00000024845
X0581	chr19	4146101	4202999	Common	Carns1, Coro1b, Gpr152, LOC102631780, Ppp1ca, Ptprcap, Rad9a, Rps6kb2, Tbc1d10c	ENSMUSG00000075289, ENSMUSG00000024835, ENSMUSG00000044724, ENSMUSG00000097233, ENSMUSG00000040385, ENSMUSG00000045826, ENSMUSG00000024824, ENSMUSG00000024830, ENSMUSG00000040247
X0582	chr19	42187001	42194099	C-MYC only	Zfyve27	ENSMUSG00000018820
X0583	chr19	4259501	4319699	Common	Adrbk1, Ankrd13d, Kdm2a, Ssh3	ENSMUSG00000024858, ENSMUSG00000005986, ENSMUSG00000054611, ENSMUSG00000034616
X0584	chr19	43659601	43676199	C-MYC only	Slc25a28	ENSMUSG00000040414
X0585	chr19	44292501	44308399	C-MYC only	Scd2, NA	ENSMUSG00000025203, ENSMUSG00000093315
X0586	chr19	44570101	44575999	BCR-ABL1 only	Hif1an	ENSMUSG00000036450
X0587	chr19	46030401	46040699	BCR-ABL1 only	Ldb1	ENSMUSG00000025223
X0588	chr19	46302901	46311999	Common	Nfkb2, Psd	ENSMUSG00000025225, ENSMUSG00000037126
X0589	chr19	46372901	46382499	BCR-ABL1 only	Actr1a, Tmem180	ENSMUSG00000025228, ENSMUSG00000025227
X0590	chr19	46447901	46453299	BCR-ABL1 only	Sufu	ENSMUSG00000025231
X0591	chr19	46499801	46518799	C-MYC only	Trim8	ENSMUSG00000025034
X0592	chr19	46638801	46643999	C-MYC only	Wbp1l	ENSMUSG00000047731
X0593	chr19	46873601	46892799	Common	Cnnm2, Nt5c2	ENSMUSG00000064105, ENSMUSG00000025041
X0594	chr19	47123501	47134099	C-MYC only	Calhm2, Pdcd11	ENSMUSG00000033033, ENSMUSG00000025047
X0595	chr19	47884801	47920499	C-MYC only	Gsto2, Itprip, NA	ENSMUSG00000025069, ENSMUSG00000044948, ENSMUSG00000079254
X0596	chr19	5045701	5051799	C-MYC only	Brms1, Rin1	ENSMUSG00000080268, ENSMUSG00000024883
X0597	chr19	53308201	53313999	BCR-ABL1 only	Mxi1	ENSMUSG00000025025
X0598	chr19	53439301	53465099	C-MYC only	Mirt1, NA	ENSMUSG00000097636, ENSMUSG00000097779
X0599	chr19	53526301	53545599	Common	Dusp5	ENSMUSG00000034765
X0600	chr19	5420501	5427599	C-MYC only	4930481A15Rik, AI837181, Drap1	ENSMUSG00000086938, ENSMUSG00000047423, ENSMUSG00000024914
X0601	chr19	5490301	5500899	Common	Snx32, NA	ENSMUSG00000056185, ENSMUSG00000056201
X0602	chr19	5600401	5611099	Common	Kat5, Rnaseh2c	ENSMUSG00000024926, ENSMUSG00000024925
X0603	chr19	56396601	56405499	BCR-ABL1 only	Casp7	ENSMUSG00000025076
X0604	chr19	5646401	5664199	Common	Pcnxl3, Rela, Sipa1	ENSMUSG00000054874, ENSMUSG00000024927, ENSMUSG00000056917
X0605	chr19	5684501	5694599	C-MYC only	Map3k11, Pcnxl3	ENSMUSG00000004054, ENSMUSG00000054874
X0606	chr19	57030101	57120399	BCR-ABL1 only	Ablim1	ENSMUSG00000025085
X0607	chr19	5710101	5732999	C-MYC only	Ehbp1l1, Fam89b, Sssca1, NA	ENSMUSG00000024937, ENSMUSG00000024939, ENSMUSG00000079478, ENSMUSG00000089766
X0608	chr19	5793901	5806999	Common	Malat1, NA	ENSMUSG00000092341, ENSMUSG00000092267
X0609	chr19	5822101	5846199	Common	NA	ENSMUSG00000092274
X0610	chr19	5939201	5958699	Common	Pola2	ENSMUSG00000024833
X0611	chr19	6044601	6073199	Common	Fau, Mrpl49, Syvn1, Tm7sf2, Vps51, Znhit2, NA	ENSMUSG00000038274, ENSMUSG00000007338, ENSMUSG00000024807, ENSMUSG00000024799, ENSMUSG00000024797, ENSMUSG00000075227, ENSMUSG00000094281
X0612	chr19	6083501	6100699	Common	Cdca5, Zfpl1	ENSMUSG00000024791, ENSMUSG00000024792
X0613	chr19	6338801	6421699	Common	Gm14965, Map4k2, Men1, Nrxn2, Pygm, Rasgrp2, Sf1, NA	ENSMUSG00000084876, ENSMUSG00000024948, ENSMUSG00000024947, ENSMUSG00000033768, ENSMUSG00000032648, ENSMUSG00000032946, ENSMUSG00000024949, ENSMUSG00000079467
X0614	chr19	6495501	6537099	Common	Nrxn2, Slc22a12, NA	ENSMUSG00000033768, ENSMUSG00000061742, ENSMUSG00000052188
X0615	chr19	6858401	6863499	BCR-ABL1 only	Ccdc88b	ENSMUSG00000047810
X0616	chr19	6904001	6917699	Common	Esrra, Prdx5, Trmt112	ENSMUSG00000024955, ENSMUSG00000024953, ENSMUSG00000038812
X0617	chr19	6973501	6988799	Common	Dnajc4, Fkbp2, Ppp1r14b, Vegfb	ENSMUSG00000024963, ENSMUSG00000056629, ENSMUSG00000056612, ENSMUSG00000024962
X0618	chr19	7195101	7207299	C-MYC only	Macrod1, Otub1	ENSMUSG00000036278, ENSMUSG00000024767
X0619	chr19	7222401	7233099	C-MYC only	Naa40	ENSMUSG00000024764
X0620	chr1	9938001	9944999	C-MYC only	Mcmdc2, Snord87	ENSMUSG00000046101, ENSMUSG00000093178
X0621	chr19	9981701	9993399	C-MYC only	Best1, Fth1	ENSMUSG00000037418, ENSMUSG00000024661
X0622	chr2	103712201	103719199	C-MYC only	Abtb2	ENSMUSG00000032724
X0623	chr2	119170901	119176199	BCR-ABL1 only	Dnajc17, Gchfr, Gm14137	ENSMUSG00000034278, ENSMUSG00000046814, ENSMUSG00000055926
X0624	chr2	119296701	119303899	Common	Vps18	ENSMUSG00000034216
X0625	chr2	122057901	122063399	BCR-ABL1 only	Spg11	ENSMUSG00000033396
X0626	chr2	122143901	122157699	Common	B2m, Patl2	ENSMUSG00000060802, ENSMUSG00000027233
X0627	chr2	126668401	126677099	BCR-ABL1 only	Gabpb1	ENSMUSG00000027361
X0628	chr2	127326801	127352499	Common	Astl, Dusp2	ENSMUSG00000050468, ENSMUSG00000027368
X0629	chr2	128122401	128162299	Common	Acoxl, Bcl2l11	ENSMUSG00000027380, ENSMUSG00000027381
X0630	chr2	130273101	130281999	Common	Idh3b, Nop56, NA	ENSMUSG00000027406, ENSMUSG00000027405, ENSMUSG00000080610
X0631	chr2	131170301	131182099	C-MYC only	Cenpb, Spef1, NA	ENSMUSG00000068267, ENSMUSG00000027329, ENSMUSG00000087405
X0632	chr2	144244701	144277399	Common	Mgme1, Snx5, NA	ENSMUSG00000027424, ENSMUSG00000027423, ENSMUSG00000085127
X0633	chr2	151960301	151981699	Common	Fam110a, NA	ENSMUSG00000027459, ENSMUSG00000088491
X0634	chr2	152693201	152711199	C-MYC only	H13, NA	ENSMUSG00000019188, ENSMUSG00000097722
X0635	chr2	152786801	152794799	BCR-ABL1 only	Bcl2l1	ENSMUSG00000007659
X0636	chr2	154548701	154571499	Common	1700003F12Rik, Actl10, E2f1, Necab3	ENSMUSG00000038523, ENSMUSG00000078129, ENSMUSG00000027490, ENSMUSG00000027489
X0637	chr2	155632801	155638499	BCR-ABL1 only	Myh7b, Trpc4ap	ENSMUSG00000074652, ENSMUSG00000038324
X0638	chr2	155813601	155826999	C-MYC only	BC029722, Eif6, Mmp24, NA	ENSMUSG00000074649, ENSMUSG00000027613, ENSMUSG00000027612, ENSMUSG00000086754
X0639	chr2	157385601	157398599	BCR-ABL1 only	Manbal	ENSMUSG00000063019
X0640	chr2	158351501	158362099	Common	NA	ENSMUSG00000085385
X0641	chr2	158637401	158643099	C-MYC only	Actr5, NA	ENSMUSG00000037761, ENSMUSG00000093120
X0642	chr2	158665601	158767099	Common	Ppp1r16b, NA	ENSMUSG00000037754, ENSMUSG00000093040
X0643	chr2	160742401	160767899	BCR-ABL1 only	Plcg1, Zhx3	ENSMUSG00000016933, ENSMUSG00000035877
X0644	chr2	162930501	162943899	C-MYC only	L3mbtl1, Srsf6	ENSMUSG00000035576, ENSMUSG00000016921
X0645	chr2	163053501	163086299	C-MYC only	Mybl2	ENSMUSG00000017861
X0646	chr2	163601201	163646399	Common	0610039K10Rik, Serinc3, Ttpal	ENSMUSG00000058812, ENSMUSG00000017707, ENSMUSG00000017679
X0647	chr2	163690001	163728599	BCR-ABL1 only	Ada, Pkig, NA	ENSMUSG00000017697, ENSMUSG00000035268, ENSMUSG00000087129
X0648	chr2	164074101	164157999	BCR-ABL1 only	Stk4, NA	ENSMUSG00000018209, ENSMUSG00000085538
X0649	chr2	164416401	164444099	Common	Sdc4	ENSMUSG00000017009
X0650	chr2	164875901	164906699	Common	Pcif1, Zfp335	ENSMUSG00000039849, ENSMUSG00000039834
X0651	chr2	165784501	165794999	Common	Zmynd8	ENSMUSG00000039671
X0652	chr2	165813701	165824099	C-MYC only	Zmynd8	ENSMUSG00000039671
X0653	chr2	166065501	166072199	BCR-ABL1 only	Ncoa3	ENSMUSG00000027678
X0654	chr2	166561001	166578899	BCR-ABL1 only	Prex1	ENSMUSG00000039621
X0655	chr2	166624601	166633599	C-MYC only	Prex1	ENSMUSG00000039621
X0656	chr2	167059601	167068999	Common	1500012F01Rik, Znfx1, NA	ENSMUSG00000074578, ENSMUSG00000039501, ENSMUSG00000077515
X0657	chr2	167638401	167661799	BCR-ABL1 only	Tmem189, NA	ENSMUSG00000090213, ENSMUSG00000089739
X0658	chr2	167930301	167984899	Common	Fam65c, Ptpn1	ENSMUSG00000074577, ENSMUSG00000027540
X0659	chr2	168227901	168236399	Common	Dpm1, Mocs3, NA	ENSMUSG00000078919, ENSMUSG00000074576, ENSMUSG00000093752
X0660	chr2	170110701	170131499	C-MYC only	Zfp217	ENSMUSG00000052056
X0661	chr2	172999701	173063399	Common	Rae1, Rbm38, NA	ENSMUSG00000027509, ENSMUSG00000027510, ENSMUSG00000092596
X0662	chr2	173223301	173281099	Common	Pmepa1, NA	ENSMUSG00000038400, ENSMUSG00000087600
X0663	chr2	173519301	173542899	BCR-ABL1 only	1700021F07Rik	ENSMUSG00000027518
X0664	chr2	174120501	174125999	C-MYC only	Gm10714, Npepl1	ENSMUSG00000074555, ENSMUSG00000039263
X0665	chr2	174326701	174347599	Common	Gnas, NA	ENSMUSG00000027523, ENSMUSG00000090625
X0666	chr2	174463201	174470299	BCR-ABL1 only	Atp5e, Slmo2	ENSMUSG00000016252, ENSMUSG00000016257
X0667	chr2	179938801	179944699	C-MYC only	Taf4a	ENSMUSG00000039117
X0668	chr2	180033901	180047299	Common	Lsm14b, Psma7, Ss18l1	ENSMUSG00000039108, ENSMUSG00000027566, ENSMUSG00000039086
X0669	chr2	180256201	180262699	Common	Cables2, Mir3091, Rps21	ENSMUSG00000038990, ENSMUSG00000092827, ENSMUSG00000039001
X0670	chr2	180455601	180477999	Common	Slco4a1	ENSMUSG00000038963
X0671	chr2	180719901	180729199	Common	Slc17a9	ENSMUSG00000023393
X0672	chr2	181353301	181360999	Common	Arfrp1, Rtel1	ENSMUSG00000038671, ENSMUSG00000038685
X0673	chr2	181548501	181555199	BCR-ABL1 only	Dnajc5	ENSMUSG00000000826
X0674	chr2	18672101	18678299	BCR-ABL1 only	Bmi1, Commd3	ENSMUSG00000026739, ENSMUSG00000051154
X0675	chr2	25219601	25225499	Common	Fam166a, Tubb4b	ENSMUSG00000026969, ENSMUSG00000036752
X0676	chr2	25243001	25256399	BCR-ABL1 only	Ndor1, Rnf208, Tmem203	ENSMUSG00000006471, ENSMUSG00000044628, ENSMUSG00000078201
X0677	chr2	25371201	25379099	BCR-ABL1 only	Sapcd2	ENSMUSG00000026955
X0678	chr2	25580801	25585999	BCR-ABL1 only	Rabl6	ENSMUSG00000015087
X0679	chr2	26342701	26353299	BCR-ABL1 only	Card9, Dnlz, Gpsm1, NA	ENSMUSG00000026928, ENSMUSG00000075467, ENSMUSG00000026930, ENSMUSG00000086779
X0680	chr2	26390601	26404099	Common	Inpp5e, Pmpca	ENSMUSG00000026925, ENSMUSG00000026926
X0681	chr2	26456601	26508199	BCR-ABL1 only	Notch1, NA	ENSMUSG00000026923, ENSMUSG00000086714
X0682	chr2	26631701	26640899	Common	Fam69b, Snhg7, Snora17, Snora43, NA	ENSMUSG00000036186, ENSMUSG00000097052, ENSMUSG00000077192, ENSMUSG00000064858, ENSMUSG00000092356
X0683	chr2	26910001	26935599	C-MYC only	Med22, Rpl7a, Stkld1, Surf1, Surf2, Surf4, NA	ENSMUSG00000015776, ENSMUSG00000062647, ENSMUSG00000049897, ENSMUSG00000015790, ENSMUSG00000014873, ENSMUSG00000014867, ENSMUSG00000065258
X0684	chr2	26948901	26954999	C-MYC only	Rexo4, Stkld1	ENSMUSG00000052406, ENSMUSG00000049897
X0685	chr2	27360001	27382599	C-MYC only	Vav2	ENSMUSG00000009621
X0686	chr2	27441901	27476399	C-MYC only	Brd3	ENSMUSG00000026918
X0687	chr2	29236501	29253599	BCR-ABL1 only	Ntng2, NA	ENSMUSG00000035513, ENSMUSG00000079499
X0688	chr2	29522201	29527799	BCR-ABL1 only	Med27	ENSMUSG00000026799
X0689	chr2	29703301	29708899	BCR-ABL1 only	Rapgef1	ENSMUSG00000039844
X0690	chr2	29714301	29742999	C-MYC only	Rapgef1, NA	ENSMUSG00000039844, ENSMUSG00000048316
X0691	chr2	29842101	29848699	C-MYC only	Mir219a-2, Urm1	ENSMUSG00000065485, ENSMUSG00000069020
X0692	chr2	30023901	30034199	Common	Sptan1, Wdr34	ENSMUSG00000057738, ENSMUSG00000039715
X0693	chr2	30061201	30076099	C-MYC only	Set	ENSMUSG00000054766
X0694	chr2	30102301	30111899	C-MYC only	Zer1	ENSMUSG00000039686
X0695	chr2	30171201	30178499	C-MYC only	D2Wsu81e, Endog	ENSMUSG00000039660, ENSMUSG00000015337
X0696	chr2	30253101	30260299	BCR-ABL1 only	Lrrc8a	ENSMUSG00000007476
X0697	chr2	30339301	30351699	Common	Nup188, Sh3glb2	ENSMUSG00000052533, ENSMUSG00000026860
X0698	chr2	30435001	30448799	Common	Ppp2r4	ENSMUSG00000039515
X0699	chr2	30813001	30828699	Common	Asb6, Ntmt1	ENSMUSG00000039483, ENSMUSG00000026857
X0700	chr2	31676401	31682599	C-MYC only	Exosc2, NA	ENSMUSG00000039356, ENSMUSG00000087549
X0701	chr2	32061501	32081099	BCR-ABL1 only	Fam78a, NA	ENSMUSG00000050592, ENSMUSG00000090157
X0702	chr2	32150001	32237399	Common	Pomt1, Prrc2b, NA	ENSMUSG00000039254, ENSMUSG00000039262, ENSMUSG00000094382
X0703	chr2	32249601	32255199	C-MYC only	Pomt1, Uck1	ENSMUSG00000039254, ENSMUSG00000002550
X0704	chr2	32411001	32434199	C-MYC only	Slc25a25	ENSMUSG00000026819
X0705	chr2	32677301	32688699	C-MYC only	Eng, Fpgs	ENSMUSG00000026814, ENSMUSG00000009566
X0706	chr2	32699501	32722899	Common	Cdk9, Fpgs, Mir2861, Sh2d3c, NA	ENSMUSG00000009555, ENSMUSG00000009566, ENSMUSG00000093280, ENSMUSG00000059013, ENSMUSG00000092925
X0707	chr2	32724801	32731199	BCR-ABL1 only	Sh2d3c	ENSMUSG00000059013
X0708	chr2	32960401	32968699	C-MYC only	Lrsam1, Rpl12, NA	ENSMUSG00000026792, ENSMUSG00000038900, ENSMUSG00000065124
X0709	chr2	34626701	34633099	C-MYC only	NA	NA
X0710	chr2	3713101	3785899	Common	Fam107b, NA	ENSMUSG00000026655, ENSMUSG00000085205
X0711	chr2	38533001	38550999	C-MYC only	Nek6	ENSMUSG00000026749
X0712	chr2	38588401	38593699	BCR-ABL1 only	Nek6, Psmb7	ENSMUSG00000026749, ENSMUSG00000026750
X0713	chr2	38996501	39020399	C-MYC only	Arpc5l, Golga1, Rpl35, Wdr38, NA	ENSMUSG00000026755, ENSMUSG00000026754, ENSMUSG00000062997, ENSMUSG00000035295, ENSMUSG00000085755
X0714	chr2	72475801	72486799	C-MYC only	Cdca7	ENSMUSG00000055612
X0715	chr2	75680701	75705799	Common	Nfe2l2, NA	ENSMUSG00000015839, ENSMUSG00000089015
X0716	chr2	85036601	85048799	Common	P2rx3, Ssrp1, Tnks1bp1	ENSMUSG00000027071, ENSMUSG00000027067, ENSMUSG00000033955
X0717	chr2	91060501	91067599	C-MYC only	Psmc3, Slc39a13	ENSMUSG00000002102, ENSMUSG00000002105
X0718	chr2	91134201	91140399	BCR-ABL1 only	Madd, Mybpc3	ENSMUSG00000040687, ENSMUSG00000002100
X0719	chr2	91672501	91680999	C-MYC only	Arhgap1, Atg13	ENSMUSG00000027247, ENSMUSG00000027244
X0720	chr2	91917501	91964099	C-MYC only	Ambra1, Chrm4, Dgkz, Mdk, NA	ENSMUSG00000040506, ENSMUSG00000040495, ENSMUSG00000040479, ENSMUSG00000027239, ENSMUSG00000075036
X0721	chr2	92402501	92411099	BCR-ABL1 only	Cry2, D930015M05Rik	ENSMUSG00000068742, ENSMUSG00000084781
X0722	chr2	93186701	93206399	Common	Trp53i11, Tspan18	ENSMUSG00000068735, ENSMUSG00000027217
X0723	chr2	93424201	93433899	C-MYC only	Cd82	ENSMUSG00000027215
X0724	chr3	101574101	101583899	BCR-ABL1 only	Atp1a1	ENSMUSG00000033161
X0725	chr3	107747901	107755299	BCR-ABL1 only	Csf1	ENSMUSG00000014599
X0726	chr3	108072901	108087099	C-MYC only	Ampd2, Gm12500	ENSMUSG00000027889, ENSMUSG00000056411
X0727	chr3	108194801	108207499	C-MYC only	Atxn7l2, Cyb561d1	ENSMUSG00000048997, ENSMUSG00000048796
X0728	chr3	123504001	123509199	C-MYC only	Prss12, Snora24	ENSMUSG00000027978, ENSMUSG00000092730
X0729	chr3	127785801	127806799	BCR-ABL1 only	Ap1ar, Tifa	ENSMUSG00000074238, ENSMUSG00000046688
X0730	chr3	129266201	129272199	BCR-ABL1 only	Enpep	ENSMUSG00000028024
X0731	chr3	131106101	131227299	BCR-ABL1 only	Lef1	ENSMUSG00000027985
X0732	chr3	51724501	51729699	BCR-ABL1 only	Maml3	ENSMUSG00000061143
X0733	chr3	52266301	52354699	BCR-ABL1 only	Foxo1, NA	ENSMUSG00000044167, ENSMUSG00000092405
X0734	chr3	52395401	52402299	BCR-ABL1 only	NA	NA
X0735	chr3	68688901	68694799	BCR-ABL1 only	Il12a	ENSMUSG00000027776
X0736	chr3	83893601	84041499	Common	D930015E06Rik	ENSMUSG00000033767
X0737	chr3	84151701	84158299	C-MYC only	Mnd1	ENSMUSG00000033752
X0738	chr3	87533301	87539599	BCR-ABL1 only	Etv3	ENSMUSG00000003382
X0739	chr3	87845901	87857199	Common	Sh2d2a	ENSMUSG00000028071
X0740	chr3	88138201	88179599	Common	1700113A16Rik, Mef2d	ENSMUSG00000096935, ENSMUSG00000001419
X0741	chr3	88352901	88362499	BCR-ABL1 only	Smg5	ENSMUSG00000001415
X0742	chr3	88447001	88452599	BCR-ABL1 only	Sema4a	ENSMUSG00000028064
X0743	chr3	88906801	88915899	Common	Gon4l, Msto1, NA	ENSMUSG00000054199, ENSMUSG00000068922, ENSMUSG00000065236
X0744	chr3	89204101	89216099	C-MYC only	Gba, Mtx1, Thbs3	ENSMUSG00000028048, ENSMUSG00000064068, ENSMUSG00000028047
X0745	chr3	89747401	89756199	Common	Adar, Chrnb2	ENSMUSG00000027951, ENSMUSG00000027950
X0746	chr3	89772501	89783699	BCR-ABL1 only	Ube2q1, NA	ENSMUSG00000042572, ENSMUSG00000042579
X0747	chr3	89958601	89963999	C-MYC only	Atp8b2	ENSMUSG00000060671
X0748	chr3	90079101	90103199	Common	Tpm3	ENSMUSG00000027940
X0749	chr3	90255801	90266799	Common	Crtc2, Dennd4b	ENSMUSG00000027936, ENSMUSG00000042404
X0750	chr3	94953701	94960599	C-MYC only	Rfx5, NA	ENSMUSG00000005774, ENSMUSG00000087660
X0751	chr3	95317001	95324899	BCR-ABL1 only	Cers2, Setdb1	ENSMUSG00000015714, ENSMUSG00000015697
X0752	chr3	95656901	95678099	C-MYC only	Adamtsl4, Mcl1	ENSMUSG00000015850, ENSMUSG00000038612
X0753	chr3	95735201	95748699	BCR-ABL1 only	Ecm1, Tars2	ENSMUSG00000028108, ENSMUSG00000028107
X0754	chr3	95928401	95952799	C-MYC only	Anp32e	ENSMUSG00000015749
X0755	chr3	95985601	95997799	Common	Plekho1	ENSMUSG00000015745
X0756	chr3	96235301	96247599	C-MYC only	Hist2h2aa1, Hist2h2aa2, Hist2h3c1, Hist2h3c2, NA	ENSMUSG00000064220, ENSMUSG00000063954, ENSMUSG00000093769, ENSMUSG00000081058, ENSMUSG00000093577
X0757	chr3	96261801	96270499	Common	Hist2h3b, Hist2h4, NA	ENSMUSG00000074403, ENSMUSG00000091405, ENSMUSG00000093656
X0758	chr3	96557101	96562799	Common	Gm15441, Txnip	ENSMUSG00000074398, ENSMUSG00000038393
X0759	chr3	9682901	9834999	C-MYC only	Pag1, NA	ENSMUSG00000027508, ENSMUSG00000089794
X0760	chr3	98312601	98320799	BCR-ABL1 only	Phgdh	ENSMUSG00000053398
X0761	chr4	106439901	106447899	BCR-ABL1 only	Pcsk9, Usp24	ENSMUSG00000044254, ENSMUSG00000028514
X0762	chr4	106656701	106661999	C-MYC only	Ttc4	ENSMUSG00000025413
X0763	chr4	107841601	107849499	BCR-ABL1 only	Lrp8	ENSMUSG00000028613
X0764	chr4	117146801	117156199	Common	Rps8, NA	ENSMUSG00000047675, ENSMUSG00000033872
X0765	chr4	117268201	117290299	Common	Rnf220, Tmem53	ENSMUSG00000028677, ENSMUSG00000048772
X0766	chr4	117671401	117682499	Common	Dmap1, Eri3	ENSMUSG00000009640, ENSMUSG00000033423
X0767	chr4	118359301	118367899	Common	Hyi, Szt2	ENSMUSG00000006395, ENSMUSG00000033253
X0768	chr4	118426501	118434099	C-MYC only	Cdc20, Elovl1	ENSMUSG00000006398, ENSMUSG00000006390
X0769	chr4	120114601	120141999	BCR-ABL1 only	Hivep3	ENSMUSG00000028634
X0770	chr4	120538501	120543999	BCR-ABL1 only	Ctps	ENSMUSG00000028633
X0771	chr4	123051601	123057299	BCR-ABL1 only	Trit1	ENSMUSG00000028653
X0772	chr4	124849401	124857799	C-MYC only	1110065P20Rik, Maneal, Mtf1, Yrdc	ENSMUSG00000078570, ENSMUSG00000042763, ENSMUSG00000028890, ENSMUSG00000028889
X0773	chr4	125110401	125129199	Common	Meaf6, Zc3h12a	ENSMUSG00000028863, ENSMUSG00000042677
X0774	chr4	126161901	126183499	BCR-ABL1 only	Sh3d21, Thrap3	ENSMUSG00000073758, ENSMUSG00000043962
X0775	chr4	126742701	126747999	C-MYC only	Ncdn	ENSMUSG00000028833
X0776	chr4	128744001	128754299	BCR-ABL1 only	Phc2	ENSMUSG00000028796
X0777	chr4	129070401	129088299	Common	Rnf19b	ENSMUSG00000028793
X0778	chr4	129597901	129612599	BCR-ABL1 only	Dcdc2b, Eif3i, Tmem234	ENSMUSG00000078552, ENSMUSG00000028798, ENSMUSG00000028797
X0779	chr4	129620701	129632499	C-MYC only	Ccdc28b, Tmem234, Txlna	ENSMUSG00000028795, ENSMUSG00000028797, ENSMUSG00000053841
X0780	chr4	130913101	130938499	Common	Laptm5	ENSMUSG00000028581
X0781	chr4	131869101	131905899	C-MYC only	Gm12992, Srsf4, NA	ENSMUSG00000085667, ENSMUSG00000028911, ENSMUSG00000083013
X0782	chr4	132551401	132557099	C-MYC only	Dnajc8	ENSMUSG00000054405
X0783	chr4	133169201	133211699	C-MYC only	Cd164l2, Gpr3, Wasf2, NA	ENSMUSG00000028865, ENSMUSG00000049649, ENSMUSG00000028868, ENSMUSG00000089298
X0784	chr4	133264501	133271999	C-MYC only	Tmem222	ENSMUSG00000028857
X0785	chr4	133417801	133426499	Common	Slc9a1	ENSMUSG00000028854
X0786	chr4	133577901	133635099	Common	Gpatch3, Gpn2, Sfn, Zdhhc18	ENSMUSG00000028850, ENSMUSG00000028848, ENSMUSG00000047281, ENSMUSG00000037553
X0787	chr4	133657901	133757599	C-MYC only	Arid1a, Pigv	ENSMUSG00000007880, ENSMUSG00000043257
X0788	chr4	133960801	133972199	Common	Dhdds, Hmgn2	ENSMUSG00000012117, ENSMUSG00000003038
X0789	chr4	134112301	134134299	Common	Cep85, Sh3bgrl3, Ubxn11	ENSMUSG00000037443, ENSMUSG00000028843, ENSMUSG00000012126
X0790	chr4	134467401	134479299	Common	Stmn1, NA	ENSMUSG00000028832, ENSMUSG00000092812
X0791	chr4	134740901	134763199	Common	Ldlrap1	ENSMUSG00000037295
X0792	chr4	134900901	134906199	BCR-ABL1 only	Tmem50a	ENSMUSG00000028822
X0793	chr4	135312701	135332899	Common	Srrm1	ENSMUSG00000028809
X0794	chr4	135854001	135859999	C-MYC only	Srsf10, NA	ENSMUSG00000028676, ENSMUSG00000081672
X0795	chr4	135957401	135970399	Common	Gale, Hmgcl, Lypla2	ENSMUSG00000028671, ENSMUSG00000028672, ENSMUSG00000028670
X0796	chr4	136044201	136053699	Common	Rpl11	ENSMUSG00000059291
X0797	chr4	136085001	136090799	C-MYC only	NA	NA
X0798	chr4	136140701	136146999	BCR-ABL1 only	Id3	ENSMUSG00000007872
X0799	chr4	136167401	136196699	Common	E2f2	ENSMUSG00000018983
X0800	chr4	137308401	137318099	C-MYC only	NA	NA
X0801	chr4	137736301	137799599	Common	Alpl	ENSMUSG00000028766
X0802	chr4	138133501	138140499	C-MYC only	1700095J12Rik, Eif4g3	ENSMUSG00000084804, ENSMUSG00000028760
X0803	chr4	138306601	138320999	Common	Ddost, Pink1	ENSMUSG00000028757, ENSMUSG00000028756
X0804	chr4	139191001	139295099	Common	Capzb, Pqlc2	ENSMUSG00000028745, ENSMUSG00000028744
X0805	chr4	139345401	139353299	C-MYC only	Emc1, Mrto4, Ubr4, NA	ENSMUSG00000078517, ENSMUSG00000028741, ENSMUSG00000066036, ENSMUSG00000080708
X0806	chr4	139404501	139412099	BCR-ABL1 only	Ubr4	ENSMUSG00000066036
X0807	chr4	140697601	140728099	Common	Padi6, Rcc2, NA	ENSMUSG00000040935, ENSMUSG00000040945, ENSMUSG00000093071
X0808	chr4	140957001	141009599	Common	Atp13a2, Gm13031, Sdhb	ENSMUSG00000036622, ENSMUSG00000087698, ENSMUSG00000009863
X0809	chr4	141064201	141079099	Common	Necap2	ENSMUSG00000028923
X0810	chr4	141107101	141117399	Common	Spata21, Szrd1, NA	ENSMUSG00000045004, ENSMUSG00000040842, ENSMUSG00000097620
X0811	chr4	141299801	141335399	Common	Epha2	ENSMUSG00000006445
X0812	chr4	141460301	141504899	Common	Spen, Zbtb17	ENSMUSG00000040761, ENSMUSG00000006215
X0813	chr4	141682801	141688699	C-MYC only	Ddi2, Rsc1a1	ENSMUSG00000078515, ENSMUSG00000040715
X0814	chr4	147940901	147947999	C-MYC only	2510039O18Rik	ENSMUSG00000044496
X0815	chr4	148552201	148559699	C-MYC only	Exosc10, Mtor, NA	ENSMUSG00000017264, ENSMUSG00000028991, ENSMUSG00000088625
X0816	chr4	148575501	148628299	Common	Exosc10, Masp2, Srm, Tardbp, NA	ENSMUSG00000017264, ENSMUSG00000028979, ENSMUSG00000006442, ENSMUSG00000041459, ENSMUSG00000087217
X0817	chr4	149640601	149710899	Common	Clstn1, Pik3cd	ENSMUSG00000039953, ENSMUSG00000039936
X0818	chr4	149906401	149926299	BCR-ABL1 only	Spsb1, NA	ENSMUSG00000039911, ENSMUSG00000086767
X0819	chr4	149939501	149951499	BCR-ABL1 only	Spsb1	ENSMUSG00000039911
X0820	chr4	150047501	150073399	BCR-ABL1 only	Mir34a, NA	ENSMUSG00000065493, ENSMUSG00000086665
X0821	chr4	150236101	150249999	C-MYC only	Eno1	ENSMUSG00000063524
X0822	chr4	150580901	150627399	BCR-ABL1 only	Rere	ENSMUSG00000039852
X0823	chr4	150894601	150904299	BCR-ABL1 only	Park7	ENSMUSG00000028964
X0824	chr4	151935101	151942799	C-MYC only	Dnajc11	ENSMUSG00000039768
X0825	chr4	151970901	151984499	C-MYC only	Dnajc11, Thap3	ENSMUSG00000039768, ENSMUSG00000039759
X0826	chr4	152006501	152022499	C-MYC only	Klhl21, Zbtb48	ENSMUSG00000073700, ENSMUSG00000028952
X0827	chr4	152324201	152336399	Common	Rpl22	ENSMUSG00000028936
X0828	chr4	154004201	154023699	C-MYC only	Cep104, Lrrc47, Smim1	ENSMUSG00000039523, ENSMUSG00000029028, ENSMUSG00000078350
X0829	chr4	154955601	154988099	Common	Hes5, Pank4, Plch2, NA	ENSMUSG00000048001, ENSMUSG00000029056, ENSMUSG00000029055, ENSMUSG00000092483
X0830	chr4	155647101	155661499	C-MYC only	Cdk11b, Mib2, Mmp23	ENSMUSG00000029062, ENSMUSG00000029060, ENSMUSG00000029061
X0831	chr4	155904401	155911299	C-MYC only	Acap3, NA	ENSMUSG00000029033, ENSMUSG00000096174
X0832	chr4	156235501	156253399	Common	Noc2l, Samd11	ENSMUSG00000095567, ENSMUSG00000096351
X0833	chr4	32237401	32342599	BCR-ABL1 only	Bach2, NA	ENSMUSG00000040270, ENSMUSG00000090278
X0834	chr4	33242101	33249299	C-MYC only	Pnrc1	ENSMUSG00000040128
X0835	chr4	40800701	40855099	BCR-ABL1 only	B4galt1, NA	ENSMUSG00000028413, ENSMUSG00000096377
X0836	chr4	41185501	41200299	C-MYC only	Ubap2, Ube2r2	ENSMUSG00000028433, ENSMUSG00000036241
X0837	chr4	41709301	41716099	Common	Dctn3, Il11ra1, Rpp25l	ENSMUSG00000028447, ENSMUSG00000073889, ENSMUSG00000036114
X0838	chr4	43442201	43456099	C-MYC only	Cd72, Tesk1	ENSMUSG00000028459, ENSMUSG00000028458
X0839	chr4	44012301	44039299	C-MYC only	Clta, Gne	ENSMUSG00000028478, ENSMUSG00000028479
X0840	chr4	44512601	44712399	Common	Pax5, NA	ENSMUSG00000014030, ENSMUSG00000092761
X0841	chr4	45101801	45108199	C-MYC only	Tomm5	ENSMUSG00000078713
X0842	chr4	45471501	45477499	C-MYC only	Shb	ENSMUSG00000044813
X0843	chr4	46173301	46180499	C-MYC only	Xpa	ENSMUSG00000028329
X0844	chr4	46450201	46477899	Common	Anp32b	ENSMUSG00000028333
X0845	chr4	46532701	46611799	Common	Coro2a, Tbc1d2, Trim14, NA	ENSMUSG00000028337, ENSMUSG00000039813, ENSMUSG00000039853, ENSMUSG00000085990
X0846	chr4	57054801	57144999	BCR-ABL1 only	Epb41l4b	ENSMUSG00000028434
X0847	chr4	57940501	57958099	C-MYC only	Txn1	ENSMUSG00000028367
X0848	chr4	63362101	63411799	BCR-ABL1 only	Akna, Orm2, NA	ENSMUSG00000039158, ENSMUSG00000061540, ENSMUSG00000086953
X0849	chr4	86851101	86858299	C-MYC only	Dennd4c, Rps6	ENSMUSG00000038024, ENSMUSG00000028495
X0850	chr4	95048101	95054099	BCR-ABL1 only	Jun, Junos, NA	ENSMUSG00000052684, ENSMUSG00000087366, ENSMUSG00000052767
X0851	chr5	100031501	100040599	Common	Enoph1, Hnrnpdl	ENSMUSG00000029326, ENSMUSG00000029328
X0852	chr5	100417701	100432399	Common	5430416N02Rik	ENSMUSG00000097772
X0853	chr5	100546101	100571199	Common	Cops4, Plac8	ENSMUSG00000035297, ENSMUSG00000029322
X0854	chr5	103687101	103859299	Common	Aff1	ENSMUSG00000029313
X0855	chr5	107717001	107727399	C-MYC only	Gfi1, NA	ENSMUSG00000029275, ENSMUSG00000090030
X0856	chr5	107900501	107910499	C-MYC only	Fam69a, Rpl5, NA	ENSMUSG00000029270, ENSMUSG00000058558, ENSMUSG00000064453
X0857	chr5	109551001	109557199	BCR-ABL1 only	Crlf2	ENSMUSG00000033467
X0858	chr5	110099601	110108299	C-MYC only	Gtpbp6, Plcxd1	ENSMUSG00000033434, ENSMUSG00000064247
X0859	chr5	110335601	110343299	C-MYC only	P2rx2, Pole	ENSMUSG00000029503, ENSMUSG00000007080
X0860	chr5	111387701	111394399	Common	Pitpnb	ENSMUSG00000050017
X0861	chr5	112278101	112299999	C-MYC only	Tpst2	ENSMUSG00000029344
X0862	chr5	112326201	112341399	C-MYC only	Srrd, Tfip11	ENSMUSG00000029346, ENSMUSG00000029345
X0863	chr5	113084501	113159599	Common	2900026A02Rik	ENSMUSG00000051339
X0864	chr5	113731101	113780099	Common	Ficd, Iscu, Sart3	ENSMUSG00000053334, ENSMUSG00000025825, ENSMUSG00000018974
X0865	chr5	113790701	113800999	BCR-ABL1 only	Tmem119	ENSMUSG00000054675
X0866	chr5	113812801	113908599	Common	Coro1c, Selplg, NA	ENSMUSG00000004530, ENSMUSG00000048163, ENSMUSG00000090458
X0867	chr5	114127101	114141499	C-MYC only	Alkbh2, Ung	ENSMUSG00000044339, ENSMUSG00000029591
X0868	chr5	114358701	114381999	Common	Kctd10, Myo1h, Ube3b, NA	ENSMUSG00000001098, ENSMUSG00000066952, ENSMUSG00000029577, ENSMUSG00000085590
X0869	chr5	114757001	114788799	BCR-ABL1 only	4930515G01Rik, Ankrd13a, Git2	ENSMUSG00000092183, ENSMUSG00000041870, ENSMUSG00000041890
X0870	chr5	114803001	114814099	Common	1500011B03Rik, Ankrd13a, NA	ENSMUSG00000072694, ENSMUSG00000041870, ENSMUSG00000092252
X0871	chr5	115142201	115160399	Common	Mlec	ENSMUSG00000048578
X0872	chr5	115522101	115535399	C-MYC only	Pxn	ENSMUSG00000029528
X0873	chr5	115559301	115566099	C-MYC only	Gcn1l1, Rplp0	ENSMUSG00000041638, ENSMUSG00000067274
X0874	chr5	115631201	115652099	BCR-ABL1 only	Ccdc64, Rab35	ENSMUSG00000041609, ENSMUSG00000029518
X0875	chr5	117996901	118012599	Common	Fbxo21	ENSMUSG00000032898
X0876	chr5	120554901	120560499	BCR-ABL1 only	Tpcn1	ENSMUSG00000032741
X0877	chr5	120576601	120588799	C-MYC only	Iqcd, Tpcn1	ENSMUSG00000029601, ENSMUSG00000032741
X0878	chr5	120616001	120630699	Common	Ccdc42b, Ddx54	ENSMUSG00000094282, ENSMUSG00000029599
X0879	chr5	121204401	121212699	Common	Rpl6, NA	ENSMUSG00000029614, ENSMUSG00000064841
X0880	chr5	121368801	121376799	C-MYC only	Gm15800, Trafd1	ENSMUSG00000042744, ENSMUSG00000042726
X0881	chr5	121415901	121456199	C-MYC only	Erp29, Naa25, Tmem116	ENSMUSG00000029616, ENSMUSG00000042719, ENSMUSG00000029452
X0882	chr5	121806701	121839899	Common	Atxn2, Sh2b3	ENSMUSG00000042605, ENSMUSG00000042594
X0883	chr5	122157801	122178299	Common	Ppp1cc	ENSMUSG00000004455
X0884	chr5	122217701	122222799	BCR-ABL1 only	Hvcn1	ENSMUSG00000064267
X0885	chr5	122399601	122408299	C-MYC only	Arpc3	ENSMUSG00000029465
X0886	chr5	122726501	122742799	C-MYC only	Camkk2, P2rx4	ENSMUSG00000029471, ENSMUSG00000029470
X0887	chr5	123125301	123154099	Common	Rhof, Setd1b, NA	ENSMUSG00000029449, ENSMUSG00000038384, ENSMUSG00000097213
X0888	chr5	123975601	124032799	Common	Hip1r, Vps37b	ENSMUSG00000000915, ENSMUSG00000066278
X0889	chr5	124111401	124123999	Common	Arl6ip4, Ogfod2, Pitpnm2, NA	ENSMUSG00000029404, ENSMUSG00000023707, ENSMUSG00000029406, ENSMUSG00000085433
X0890	chr5	124342001	124355899	Common	2810006K23Rik, Cdk2ap1	ENSMUSG00000047635, ENSMUSG00000029394
X0891	chr5	125003101	125078999	Common	Fam101a, Ncor2	ENSMUSG00000037962, ENSMUSG00000029478
X0892	chr5	125138701	125144799	C-MYC only	Ncor2	ENSMUSG00000029478
X0893	chr5	125381501	125397399	Common	Ubc, NA	ENSMUSG00000008348, ENSMUSG00000072612
X0894	chr5	127588101	127617699	Common	Slc15a4	ENSMUSG00000029416
X0895	chr5	134307101	134314799	C-MYC only	Gtf2i	ENSMUSG00000060261
X0896	chr5	134588601	134601399	BCR-ABL1 only	Lat2, Rfc2	ENSMUSG00000040751, ENSMUSG00000023104
X0897	chr5	134615401	134639899	Common	Eif4h, Lat2	ENSMUSG00000040731, ENSMUSG00000040751
X0898	chr5	135239401	135247599	BCR-ABL1 only	Baz1b	ENSMUSG00000002748
X0899	chr5	135374101	135380299	C-MYC only	Nsun5, Pom121	ENSMUSG00000000916, ENSMUSG00000053293
X0900	chr5	135777901	135785599	C-MYC only	Mdh2, Styxl1	ENSMUSG00000019179, ENSMUSG00000019178
X0901	chr5	135902901	135932599	Common	Ywhag	ENSMUSG00000051391
X0902	chr5	136116501	136131299	Common	Lrwd1, Polr2j	ENSMUSG00000029703, ENSMUSG00000039771
X0903	chr5	136242701	136569399	Common	Cux1, Sh2b2, NA	ENSMUSG00000029705, ENSMUSG00000005057, ENSMUSG00000086220
X0904	chr5	136682401	136709099	Common	Myl10	ENSMUSG00000005474
X0905	chr5	136909901	136916499	C-MYC only	Ift22	ENSMUSG00000007987
X0906	chr5	137110001	137116699	BCR-ABL1 only	Trim56	ENSMUSG00000043279
X0907	chr5	137292901	137306099	Common	Ache, Srrt, Ufsp1	ENSMUSG00000023328, ENSMUSG00000037364, ENSMUSG00000051502
X0908	chr5	137523401	137533399	BCR-ABL1 only	Epo, Gigyf1, Gnb2, NA	ENSMUSG00000029711, ENSMUSG00000029714, ENSMUSG00000029713, ENSMUSG00000090873
X0909	chr5	137629201	137659299	C-MYC only	Agfg2, Fbxo24, Irs3, Lrch4, Sap25, NA	ENSMUSG00000029722, ENSMUSG00000089984, ENSMUSG00000047182, ENSMUSG00000093445, ENSMUSG00000079165, ENSMUSG00000029720
X0910	chr5	137745601	137762999	Common	Tsc22d4	ENSMUSG00000029723
X0911	chr5	137778101	137787699	Common	Mepce, Ppp1r35, Zcwpw1	ENSMUSG00000029726, ENSMUSG00000029725, ENSMUSG00000037108
X0912	chr5	138162701	138181199	Common	Ap4m1, Cops6, Mcm7, Taf6, NA	ENSMUSG00000019518, ENSMUSG00000019494, ENSMUSG00000029730, ENSMUSG00000036980, ENSMUSG00000065394
X0913	chr5	138258001	138267599	C-MYC only	6330418K02Rik, BC037034, Gal3st4, Gpc2, Lamtor4, NA	ENSMUSG00000085227, ENSMUSG00000036948, ENSMUSG00000075593, ENSMUSG00000029510, ENSMUSG00000050552, ENSMUSG00000091964
X0914	chr5	139174001	139179799	BCR-ABL1 only	Dnaaf5	ENSMUSG00000025857
X0915	chr5	139748001	139764999	C-MYC only	Ints1	ENSMUSG00000029547
X0916	chr5	139791101	139807299	C-MYC only	Mafk, Tmem184a	ENSMUSG00000018143, ENSMUSG00000036687
X0917	chr5	139817601	139824799	C-MYC only	Psmg3, Tmem184a	ENSMUSG00000029551, ENSMUSG00000036687
X0918	chr5	140336301	140342799	C-MYC only	Nudt1, Snx8	ENSMUSG00000036639, ENSMUSG00000029560
X0919	chr5	140418201	140446999	C-MYC only	Eif3b	ENSMUSG00000056076
X0920	chr5	140504201	140529699	Common	Chst12	ENSMUSG00000036599
X0921	chr5	140593501	140630499	Common	Lfng, Ttyh3	ENSMUSG00000029570, ENSMUSG00000036565
X0922	chr5	142429901	142466699	C-MYC only	Ap5z1, Foxk1	ENSMUSG00000039623, ENSMUSG00000056493
X0923	chr5	142727701	142733999	C-MYC only	NA	NA
X0924	chr5	142780501	142798499	Common	Tnrc18	ENSMUSG00000039477
X0925	chr5	142809101	142826299	Common	Tnrc18	ENSMUSG00000039477
X0926	chr5	142897401	142910399	Common	Actb	ENSMUSG00000029580
X0927	chr5	143306101	143319099	BCR-ABL1 only	E130309D02Rik, Zdhhc4	ENSMUSG00000039244, ENSMUSG00000001844
X0928	chr5	143900401	143910199	Common	Aimp2, Eif2ak1, Pms2	ENSMUSG00000029610, ENSMUSG00000029613, ENSMUSG00000079109
X0929	chr5	143994001	144001999	BCR-ABL1 only	Ccz1	ENSMUSG00000029617
X0930	chr5	145103501	145135599	Common	Arpc1a, Arpc1b, Pdap1	ENSMUSG00000029621, ENSMUSG00000029622, ENSMUSG00000029623
X0931	chr5	145180901	145187899	BCR-ABL1 only	Atp5j2, Cpsf4	ENSMUSG00000038690, ENSMUSG00000029625
X0932	chr5	146832701	146841599	C-MYC only	Rpl21, NA	ENSMUSG00000041453, ENSMUSG00000077185
X0933	chr5	146948301	146959499	Common	Gtf3a, Mtif3	ENSMUSG00000016503, ENSMUSG00000016510
X0934	chr5	148326101	148409099	C-MYC only	Slc7a1	ENSMUSG00000041313
X0935	chr5	148498901	148510599	Common	Ubl3	ENSMUSG00000001687
X0936	chr5	149004201	149018899	C-MYC only	Gm15408, NA	ENSMUSG00000086610, ENSMUSG00000085971
X0937	chr5	149045001	149054999	Common	Hmgb1	ENSMUSG00000066551
X0938	chr5	149211601	149216899	BCR-ABL1 only	Uspl1	ENSMUSG00000041264
X0939	chr5	23853101	23860799	BCR-ABL1 only	2700038G22Rik	ENSMUSG00000097180
X0940	chr5	24439301	24446999	BCR-ABL1 only	Fastk, Slc4a2, Tmub1	ENSMUSG00000028959, ENSMUSG00000028962, ENSMUSG00000028958
X0941	chr5	24473901	24499099	C-MYC only	Agap3	ENSMUSG00000023353
X0942	chr5	24586701	24597499	BCR-ABL1 only	Chpf2, Smarcd3, NA	ENSMUSG00000038181, ENSMUSG00000028949, ENSMUSG00000076387
X0943	chr5	24704501	24713699	C-MYC only	Nub1, Wdr86, NA	ENSMUSG00000028954, ENSMUSG00000055235, ENSMUSG00000097275
X0944	chr5	24800701	24808199	BCR-ABL1 only	Rheb	ENSMUSG00000028945
X0945	chr5	30667701	30677599	Common	Cenpa	ENSMUSG00000029177
X0946	chr5	30887501	30893499	BCR-ABL1 only	Agbl5	ENSMUSG00000029165
X0947	chr5	31194701	31206499	Common	Ppm1g, Snx17, Zfp513	ENSMUSG00000029147, ENSMUSG00000029146, ENSMUSG00000043059
X0948	chr5	31249701	31255799	C-MYC only	Ift172, Krtcap3, Nrbp1	ENSMUSG00000038564, ENSMUSG00000029149, ENSMUSG00000029148
X0949	chr5	33369701	33375099	C-MYC only	Maea	ENSMUSG00000079562
X0950	chr5	33814801	33821699	C-MYC only	Whsc1	ENSMUSG00000057406
X0951	chr5	34908101	34915399	C-MYC only	Htt	ENSMUSG00000029104
X0952	chr5	3527201	3532799	C-MYC only	NA	NA
X0953	chr5	35601501	35609399	BCR-ABL1 only	Acox3	ENSMUSG00000029098
X0954	chr5	36468801	36486299	C-MYC only	Ccdc96, Grpel1, Tada2b	ENSMUSG00000050677, ENSMUSG00000029198, ENSMUSG00000029196
X0955	chr5	65386701	65391799	BCR-ABL1 only	Lias, Rpl9	ENSMUSG00000029199, ENSMUSG00000047215
X0956	chr5	65862401	65899599	Common	Rhoh	ENSMUSG00000029204
X0957	chr6	113412701	113420199	C-MYC only	Rpusd3, Ttll3	ENSMUSG00000051169, ENSMUSG00000030276
X0958	chr6	114852801	114897299	C-MYC only	Atg7, Vgll4	ENSMUSG00000030314, ENSMUSG00000030315
X0959	chr6	115615701	115623499	C-MYC only	Mkrn2, Raf1	ENSMUSG00000000439, ENSMUSG00000000441
X0960	chr6	115801101	115808799	Common	Cand2, Rpl32, Snora7a	ENSMUSG00000030319, ENSMUSG00000057841, ENSMUSG00000064563
X0961	chr6	117901701	117933699	Common	Fxyd4, Hnrnpf, NA	ENSMUSG00000004988, ENSMUSG00000042079, ENSMUSG00000042087
X0962	chr6	119476601	119488799	Common	Fbxl14, Wnt5b	ENSMUSG00000030019, ENSMUSG00000030170
X0963	chr6	120463001	120495399	Common	Cecr6, Il17ra	ENSMUSG00000094626, ENSMUSG00000002897
X0964	chr6	120663501	120820799	BCR-ABL1 only	Atp6v1e1, Cecr2, Slc25a18, NA	ENSMUSG00000019210, ENSMUSG00000071226, ENSMUSG00000004902, ENSMUSG00000093409
X0965	chr6	124699001	124741799	Common	Atn1, Emg1, Grcc10, Lpcat3, Mir141, Mir200c, Phb2, Ptpn6, Rnu7, NA	ENSMUSG00000004263, ENSMUSG00000004268, ENSMUSG00000072772, ENSMUSG00000004270, ENSMUSG00000065474, ENSMUSG00000065462, ENSMUSG00000004264, ENSMUSG00000004266, ENSMUSG00000089083, ENSMUSG00000088835
X0966	chr6	125095401	125101099	BCR-ABL1 only	Chd4	ENSMUSG00000063870
X0967	chr6	125143601	125189899	Common	Gapdh, Iffo1, Ncapd2, Nop2, NA	ENSMUSG00000057666, ENSMUSG00000038271, ENSMUSG00000038252, ENSMUSG00000038279, ENSMUSG00000089617
X0968	chr6	127124601	127152499	Common	9330179D12Rik, Ccnd2	ENSMUSG00000097166, ENSMUSG00000000184
X0969	chr6	127398201	127408099	BCR-ABL1 only	NA	NA
X0970	chr6	128354801	128360799	C-MYC only	Rhno1, Tulp3, NA	ENSMUSG00000048668, ENSMUSG00000001521, ENSMUSG00000097253
X0971	chr6	128424501	128439399	C-MYC only	Fkbp4, Gm10069, Itfg2	ENSMUSG00000030357, ENSMUSG00000059659, ENSMUSG00000001518
X0972	chr6	128842601	128891199	C-MYC only	BC035044, Clec2i, NA	ENSMUSG00000090164, ENSMUSG00000030365, ENSMUSG00000096931
X0973	chr6	129180401	129186999	BCR-ABL1 only	Clec2d	ENSMUSG00000030157
X0974	chr6	129230701	129238099	BCR-ABL1 only	2310001H17Rik	ENSMUSG00000097354
X0975	chr6	136803301	136828299	C-MYC only	H2afj, Hist4h4, Wbp11	ENSMUSG00000060032, ENSMUSG00000096010, ENSMUSG00000030216
X0976	chr6	136919701	136941899	C-MYC only	Arhgdib, Erp27	ENSMUSG00000030220, ENSMUSG00000030219
X0977	chr6	143171101	143178499	BCR-ABL1 only	Etnk1	ENSMUSG00000030275
X0978	chr6	144989801	145076099	C-MYC only	Bcat1, NA	ENSMUSG00000030268, ENSMUSG00000088867
X0979	chr6	145118701	145182499	Common	Casc1, Gm15543, Lrmp	ENSMUSG00000043541, ENSMUSG00000086863, ENSMUSG00000030263
X0980	chr6	146599301	146605499	BCR-ABL1 only	Fgfr1op2, Tm7sf3	ENSMUSG00000040242, ENSMUSG00000040234
X0981	chr6	147089401	147102899	Common	Klhl42	ENSMUSG00000040102
X0982	chr6	29192601	29217299	C-MYC only	Impdh1	ENSMUSG00000003500
X0983	chr6	29526201	29543499	BCR-ABL1 only	Irf5, Tnpo3	ENSMUSG00000029771, ENSMUSG00000012535
X0984	chr6	34304801	34309899	C-MYC only	Akr1b3, NA	ENSMUSG00000001642, ENSMUSG00000086762
X0985	chr6	38691901	38697099	BCR-ABL1 only	Hipk2	ENSMUSG00000061436
X0986	chr6	48593201	48601199	BCR-ABL1 only	Repin1	ENSMUSG00000052751
X0987	chr6	48674201	48680799	C-MYC only	Gimap9	ENSMUSG00000051124
X0988	chr6	48735901	48750299	Common	Gimap1, Gimap5, NA	ENSMUSG00000090019, ENSMUSG00000043505, ENSMUSG00000044867
X0989	chr6	72354901	72362999	BCR-ABL1 only	Rnf181, Tmem150a	ENSMUSG00000055850, ENSMUSG00000055912
X0990	chr6	72953001	72958999	C-MYC only	Tmsb10, NA	ENSMUSG00000079523, ENSMUSG00000097569
X0991	chr6	82721501	82729899	C-MYC only	Hk2	ENSMUSG00000000628
X0992	chr6	83048101	83064099	Common	Aup1, Dqx1, Htra2, Loxl3	ENSMUSG00000068328, ENSMUSG00000009145, ENSMUSG00000068329, ENSMUSG00000000693
X0993	chr6	83115001	83122599	C-MYC only	Ino80b, Mogs, Wbp1	ENSMUSG00000030034, ENSMUSG00000030036, ENSMUSG00000030035
X0994	chr6	83431801	83457199	C-MYC only	B230319C09Rik, Tet3	ENSMUSG00000051844, ENSMUSG00000034832
X0995	chr6	85466001	85471899	BCR-ABL1 only	Cct7, Fbxo41	ENSMUSG00000030007, ENSMUSG00000047013
X0996	chr6	86518501	86527699	Common	1600020E01Rik, Pcbp1	ENSMUSG00000097048, ENSMUSG00000051695
X0997	chr6	87838101	87851699	C-MYC only	Cnbp, Isy1	ENSMUSG00000030057, ENSMUSG00000030056
X0998	chr6	88495401	88507799	C-MYC only	Ruvbl1, Sec61a1	ENSMUSG00000030079, ENSMUSG00000030082
X0999	chr6	88880101	88904999	Common	Mcm2, Tpra1	ENSMUSG00000002870, ENSMUSG00000002871
X1000	chr6	90752601	90764999	Common	Iqsec1	ENSMUSG00000034312
X1001	chr6	91010801	91119499	BCR-ABL1 only	Nup210	ENSMUSG00000030091
X1002	chr6	91755601	91761099	C-MYC only	Grip2, Slc6a6	ENSMUSG00000030098, ENSMUSG00000030096
X1003	chr6	98917701	99339899	BCR-ABL1 only	Foxp1, NA	ENSMUSG00000030067, ENSMUSG00000030068
X1004	chr6	99520001	99529799	C-MYC only	Foxp1, NA	ENSMUSG00000030067, ENSMUSG00000030068
X1005	chr7	100492501	100508199	Common	Dnajb13, Ucp2	ENSMUSG00000030708, ENSMUSG00000033685
X1006	chr7	100843201	100863599	Common	Relt	ENSMUSG00000008318
X1007	chr7	101403101	101422199	Common	Arap1, Pde2a	ENSMUSG00000032812, ENSMUSG00000030653
X1008	chr7	101449601	101516599	Common	Pde2a, NA	ENSMUSG00000030653, ENSMUSG00000065446
X1009	chr7	101820401	101839199	Common	Inppl1, Phox2a, NA	ENSMUSG00000032737, ENSMUSG00000007946, ENSMUSG00000073985
X1010	chr7	102235701	102251099	Common	Pgap2, Rhog	ENSMUSG00000030990, ENSMUSG00000073982
X1011	chr7	108936601	108942699	C-MYC only	Eif3f	ENSMUSG00000031029
X1012	chr7	109518201	109526599	Common	Rpl27a, St5, NA	ENSMUSG00000046364, ENSMUSG00000031024, ENSMUSG00000065016
X1013	chr7	110057301	110064699	C-MYC only	Zfp143, NA	ENSMUSG00000061079, ENSMUSG00000073867
X1014	chr7	113295301	113315899	C-MYC only	Arntl, Btbd10	ENSMUSG00000055116, ENSMUSG00000038187
X1015	chr7	116328601	116334599	C-MYC only	Rps13, NA	ENSMUSG00000090862, ENSMUSG00000064741
X1016	chr7	118101901	118130199	BCR-ABL1 only	Arl6ip1, Rps15a	ENSMUSG00000030654, ENSMUSG00000008683
X1017	chr7	120936501	120945799	C-MYC only	Polr3e	ENSMUSG00000030880
X1018	chr7	122998501	123004099	BCR-ABL1 only	Rbbp6	ENSMUSG00000030779
X1019	chr7	125555201	125562299	C-MYC only	Il4ra	ENSMUSG00000030748
X1020	chr7	126093201	126105299	Common	Xpo6	ENSMUSG00000000131
X1021	chr7	126270601	126296899	Common	Sbk1	ENSMUSG00000042978
X1022	chr7	126368101	126375699	C-MYC only	Lat, Spns1	ENSMUSG00000030742, ENSMUSG00000030741
X1023	chr7	126462601	126475899	Common	Atp2a1, Sh2b1	ENSMUSG00000030730, ENSMUSG00000030733
X1024	chr7	126490301	126503899	Common	Atxn2l, Tufm	ENSMUSG00000032637, ENSMUSG00000073838
X1025	chr7	126694701	126706399	Common	Bola2, Coro1a, Slx1b	ENSMUSG00000047721, ENSMUSG00000030707, ENSMUSG00000059772
X1026	chr7	126774601	126801899	Common	Aldoa, Gdpd3, Ppp4c, Tbx6, Ypel3, NA	ENSMUSG00000030695, ENSMUSG00000030703, ENSMUSG00000030697, ENSMUSG00000030699, ENSMUSG00000042675, ENSMUSG00000055323
X1027	chr7	127008301	127037699	Common	Kif22, Maz, Mvp, Pagr1a, Prrt2, NA	ENSMUSG00000030677, ENSMUSG00000030678, ENSMUSG00000030681, ENSMUSG00000030680, ENSMUSG00000045114, ENSMUSG00000092534
X1028	chr7	127131601	127138399	Common	Spn	ENSMUSG00000051457
X1029	chr7	127188401	127201199	BCR-ABL1 only	Cd2bp2, Tbc1d10b, NA	ENSMUSG00000042502, ENSMUSG00000042492, ENSMUSG00000092905
X1030	chr7	127228601	127233699	BCR-ABL1 only	Zfp553	ENSMUSG00000045598
X1031	chr7	127252201	127257799	C-MYC only	Dctpp1, Zfp771	ENSMUSG00000042462, ENSMUSG00000054716
X1032	chr7	127269201	127274399	C-MYC only	Sephs2	ENSMUSG00000049091
X1033	chr7	127872601	127892299	Common	Prss53, Zfp646, Zfp668, NA	ENSMUSG00000044139, ENSMUSG00000049739, ENSMUSG00000049728, ENSMUSG00000030804
X1034	chr7	12921501	12930499	Common	Rnf225, Rps5, NA	ENSMUSG00000033967, ENSMUSG00000012848, ENSMUSG00000065006
X1035	chr7	13004701	13011499	C-MYC only	Zbtb45	ENSMUSG00000049600
X1036	chr7	13024101	13039199	Common	Chmp2a, Trim28, Ube2m	ENSMUSG00000033916, ENSMUSG00000005566, ENSMUSG00000005575
X1037	chr7	132686701	132743599	Common	Fam53b, Fgfr2, Lhpp	ENSMUSG00000030956, ENSMUSG00000030849, ENSMUSG00000030946
X1038	chr7	132764001	132814299	Common	Fam53b, Fgfr2	ENSMUSG00000030956, ENSMUSG00000030849
X1039	chr7	135683701	135717599	Common	Mki67, Ptpre	ENSMUSG00000031004, ENSMUSG00000041836
X1040	chr7	140849901	140866699	C-MYC only	Bet1l, Odf3, Ric8, Sirt3	ENSMUSG00000025484, ENSMUSG00000025482, ENSMUSG00000025485, ENSMUSG00000025486
X1041	chr7	140941401	140952099	Common	Athl1, Ifitm5	ENSMUSG00000062031, ENSMUSG00000025489
X1042	chr7	141187401	141196099	C-MYC only	Hras, Lrrc56	ENSMUSG00000025499, ENSMUSG00000038637
X1043	chr7	141428501	141462799	Common	Cend1, Cracr2b, Gm10575, Pidd1, Pnpla2, Rplp2, Slc25a22, NA	ENSMUSG00000060240, ENSMUSG00000048200, ENSMUSG00000073787, ENSMUSG00000025507, ENSMUSG00000025509, ENSMUSG00000025508, ENSMUSG00000019082, ENSMUSG00000064666
X1044	chr7	141480201	141488399	C-MYC only	Tspan4	ENSMUSG00000025511
X1045	chr7	141866801	141875099	C-MYC only	Muc5b, Tollip	ENSMUSG00000066108, ENSMUSG00000025139
X1046	chr7	142470201	142478999	BCR-ABL1 only	Lsp1	ENSMUSG00000018819
X1047	chr7	143002901	143018099	C-MYC only	Tspan32, NA	ENSMUSG00000000244, ENSMUSG00000052281
X1048	chr7	143052201	143073099	Common	Cd81, R74862, Trpm5, Tssc4	ENSMUSG00000037706, ENSMUSG00000059277, ENSMUSG00000009246, ENSMUSG00000045752
X1049	chr7	15933701	15946399	Common	Gltscr2, NA	ENSMUSG00000041560, ENSMUSG00000080478
X1050	chr7	16041901	16052899	C-MYC only	NA	NA
X1051	chr7	16110201	16118999	C-MYC only	Napa	ENSMUSG00000006024
X1052	chr7	16271501	16289099	C-MYC only	Ccdc9, Inafm1	ENSMUSG00000041375, ENSMUSG00000091811
X1053	chr7	16308301	16366899	C-MYC only	Bbc3, Sae1	ENSMUSG00000002083, ENSMUSG00000052833
X1054	chr7	16398701	16439499	Common	Zc3h4	ENSMUSG00000059273
X1055	chr7	16492401	16499199	C-MYC only	Arhgap35	ENSMUSG00000058230
X1056	chr7	16779901	16800199	Common	Slc1a5	ENSMUSG00000001918
X1057	chr7	16822501	16873699	BCR-ABL1 only	9330104G04Rik, Prkd2, Strn4	ENSMUSG00000097842, ENSMUSG00000041187, ENSMUSG00000030374
X1058	chr7	16912101	16925899	BCR-ABL1 only	Calm3	ENSMUSG00000019370
X1059	chr7	16999501	17018399	C-MYC only	Ppp5c	ENSMUSG00000003099
X1060	chr7	19262901	19272999	Common	Vasp	ENSMUSG00000030403
X1061	chr7	19354301	19359399	BCR-ABL1 only	Cd3eap, Ercc1, Ppp1r13l	ENSMUSG00000047649, ENSMUSG00000003549, ENSMUSG00000040734
X1062	chr7	19521701	19566199	Common	Gemin7, Nkpd1, Ppp1r37	ENSMUSG00000044709, ENSMUSG00000060621, ENSMUSG00000051403
X1063	chr7	19696001	19715399	Common	Apoe, Tomm40, NA	ENSMUSG00000002985, ENSMUSG00000002984, ENSMUSG00000092381
X1064	chr7	24555801	24576499	C-MYC only	Xrcc1	ENSMUSG00000051768
X1065	chr7	24884501	24933499	Common	Arhgef1, Cd79a, Rps19	ENSMUSG00000040940, ENSMUSG00000003379, ENSMUSG00000040952
X1066	chr7	25079901	25085999	Common	Zfp574	ENSMUSG00000045252
X1067	chr7	25200001	25211999	BCR-ABL1 only	Dedd2	ENSMUSG00000054499
X1068	chr7	25225101	25233699	BCR-ABL1 only	9130221H12Rik, Gsk3a, Zfp526	ENSMUSG00000090330, ENSMUSG00000057177, ENSMUSG00000046541
X1069	chr7	25268401	25296399	C-MYC only	Cic, Pafah1b3	ENSMUSG00000005442, ENSMUSG00000005447
X1070	chr7	25620401	25650599	Common	Atp5sl, B3gnt8, Bckdha	ENSMUSG00000057229, ENSMUSG00000059479, ENSMUSG00000060376
X1071	chr7	25660501	25756399	Common	B9d2, Ccdc97, Exosc5, Hnrnpul1, Tgfb1, Tmem91	ENSMUSG00000063439, ENSMUSG00000002608, ENSMUSG00000061286, ENSMUSG00000040725, ENSMUSG00000002603, ENSMUSG00000061702
X1072	chr7	27157301	27169099	Common	Cyp2t4, Egln2, Rab4b, NA	ENSMUSG00000078787, ENSMUSG00000058709, ENSMUSG00000053291, ENSMUSG00000095538
X1073	chr7	27183501	27193999	C-MYC only	Snrpa	ENSMUSG00000061479
X1074	chr7	28168901	28184499	C-MYC only	Dyrk1b, Fbl	ENSMUSG00000002409, ENSMUSG00000046865
X1075	chr7	28348401	28389699	Common	Med29, Plekhg2, Rps16, Zfp36, NA	ENSMUSG00000003444, ENSMUSG00000037552, ENSMUSG00000037563, ENSMUSG00000044786, ENSMUSG00000077711
X1076	chr7	28440801	28448899	Common	Gmfg, NA	ENSMUSG00000060791, ENSMUSG00000037513
X1077	chr7	28807601	28826899	Common	Ech1, Hnrnpl	ENSMUSG00000053898, ENSMUSG00000015165
X1078	chr7	28887401	28932399	C-MYC only	Actn4, Capn12	ENSMUSG00000054808, ENSMUSG00000054083
X1079	chr7	29168501	29180499	Common	Ggn, Psmd8, Spred3	ENSMUSG00000031493, ENSMUSG00000030591, ENSMUSG00000037239
X1080	chr7	30417701	30430999	Common	Hcst, Nfkbid, Tyrobp	ENSMUSG00000064109, ENSMUSG00000036931, ENSMUSG00000030579
X1081	chr7	30519501	30525299	BCR-ABL1 only	Arhgap33, Arhgap33os	ENSMUSG00000036882, ENSMUSG00000062132
X1082	chr7	30552101	30558399	BCR-ABL1 only	Hspb6, Lin37, Proser3	ENSMUSG00000036854, ENSMUSG00000036845, ENSMUSG00000036864
X1083	chr7	30578501	30587399	BCR-ABL1 only	Kmt2b	ENSMUSG00000006307
X1084	chr7	30952201	30958099	C-MYC only	Lsr, Usf2, NA	ENSMUSG00000001247, ENSMUSG00000058239, ENSMUSG00000090357
X1085	chr7	31125501	31157099	BCR-ABL1 only	Gramd1a, Scn1b, NA	ENSMUSG00000001248, ENSMUSG00000019194, ENSMUSG00000097149
X1086	chr7	3701201	3709799	Common	Rps9, Tsen34	ENSMUSG00000006333, ENSMUSG00000035585
X1087	chr7	38181801	38193299	Common	1600014C10Rik	ENSMUSG00000054676
X1088	chr7	4136501	4150499	Common	D030047H15Rik, Leng8, Leng9, Ttyh1	ENSMUSG00000085886, ENSMUSG00000035545, ENSMUSG00000043432, ENSMUSG00000030428
X1089	chr7	44245001	44255399	C-MYC only	2410002F23Rik, Acpt, Snord88a, Snord88c, NA	ENSMUSG00000045411, ENSMUSG00000012777, ENSMUSG00000095472, ENSMUSG00000096296, ENSMUSG00000080352
X1090	chr7	44485901	44493499	C-MYC only	Emc10	ENSMUSG00000008140
X1091	chr7	44523101	44554099	Common	Mybpc2, Nr1h2, Pold1, Spib	ENSMUSG00000038670, ENSMUSG00000060601, ENSMUSG00000038644, ENSMUSG00000008193
X1092	chr7	44816001	44859099	Common	Akt1s1, Atf5, Il4i1, Nup62, Pnkp, Tbc1d17, NA	ENSMUSG00000011096, ENSMUSG00000038539, ENSMUSG00000074141, ENSMUSG00000043858, ENSMUSG00000002963, ENSMUSG00000038520, ENSMUSG00000076051
X1093	chr7	44895901	44911999	Common	Ap2a1, Fuz	ENSMUSG00000060279, ENSMUSG00000011658
X1094	chr7	44973001	44988499	Common	Cpt1c, Gm15545, Prmt1	ENSMUSG00000007783, ENSMUSG00000087138, ENSMUSG00000052429
X1095	chr7	44999601	45009299	C-MYC only	Irf3, Scaf1	ENSMUSG00000003184, ENSMUSG00000038406
X1096	chr7	45072601	45079299	C-MYC only	Nosip	ENSMUSG00000003421
X1097	chr7	45117001	45131199	Common	Flt3l, Mir150, Rpl13a, Rps11, NA	ENSMUSG00000089989, ENSMUSG00000065495, ENSMUSG00000074129, ENSMUSG00000003429, ENSMUSG00000064767
X1098	chr7	45230901	45242199	Common	Cd37, Tead2	ENSMUSG00000030798, ENSMUSG00000030796
X1099	chr7	45365201	45396399	C-MYC only	Lin7b, Mtag2, Ppfia3, Snrnp70, NA	ENSMUSG00000003872, ENSMUSG00000091510, ENSMUSG00000003863, ENSMUSG00000063511, ENSMUSG00000049661
X1100	chr7	45417601	45438499	C-MYC only	Gys1, Ntf5, Ruvbl2, NA	ENSMUSG00000003865, ENSMUSG00000074121, ENSMUSG00000003868, ENSMUSG00000038194
X1101	chr7	45454301	45467499	Common	Bax, Ftl1, Gys1, NA	ENSMUSG00000003873, ENSMUSG00000050708, ENSMUSG00000003865, ENSMUSG00000076036
X1102	chr7	45701201	45726099	Common	Car11, Dbp, Fam83e, Rpl18, Spaca4, Sphk2	ENSMUSG00000003273, ENSMUSG00000059824, ENSMUSG00000054161, ENSMUSG00000059070, ENSMUSG00000070563, ENSMUSG00000057342
X1103	chr7	45803001	45814299	Common	Cyth2, Lmtk3	ENSMUSG00000003269, ENSMUSG00000062044
X1104	chr7	46053401	46060299	BCR-ABL1 only	Nomo1	ENSMUSG00000030835
X1105	chr7	4625901	4665499	Common	Hspbp1, Ppp6r1, Tmem86b	ENSMUSG00000063802, ENSMUSG00000052296, ENSMUSG00000045282
X1106	chr7	46844801	46856899	C-MYC only	Ldha	ENSMUSG00000063229
X1107	chr7	48861601	48883599	BCR-ABL1 only	E2f8, NA	ENSMUSG00000046179, ENSMUSG00000085995
X1108	chr7	4914301	4924699	BCR-ABL1 only	Nat14, Zfp628	ENSMUSG00000035285, ENSMUSG00000074406
X1109	chr7	5005401	5013499	C-MYC only	Fiz1	ENSMUSG00000061374
X1110	chr7	5026001	5033699	C-MYC only	Zfp865, NA	ENSMUSG00000074405, ENSMUSG00000063757
X1111	chr7	63883701	63940899	Common	E030018B13Rik, Klf13	ENSMUSG00000095061, ENSMUSG00000052040
X1112	chr7	66271501	66276899	C-MYC only	Lrrk1	ENSMUSG00000015133
X1113	chr7	75766701	75782999	Common	NA	ENSMUSG00000097415
X1114	chr7	79693901	79701099	BCR-ABL1 only	Kif7, Ticrr	ENSMUSG00000050382, ENSMUSG00000046591
X1115	chr7	80064101	80099099	Common	Idh2, Zfp710	ENSMUSG00000030541, ENSMUSG00000048897
X1116	chr7	80197401	80242599	Common	Cib1, Gdpgp1, Sema4b, NA	ENSMUSG00000030538, ENSMUSG00000050973, ENSMUSG00000030539, ENSMUSG00000082954
X1117	chr7	80387401	80394299	C-MYC only	Fes, Furin	ENSMUSG00000053158, ENSMUSG00000030530
X1118	chr7	81862501	81870599	BCR-ABL1 only	Tm6sf1	ENSMUSG00000038623
X1119	chr7	83637401	83655999	Common	Il16, Stard5	ENSMUSG00000001741, ENSMUSG00000046027
X1120	chr7	96209201	96217299	Common	Tenm4	ENSMUSG00000048078
X1121	chr7	98486901	98511499	BCR-ABL1 only	Lrrc32, NA	ENSMUSG00000090958, ENSMUSG00000065803
X1122	chr7	98878901	98891499	Common	Uvrag	ENSMUSG00000035354
X1123	chr7	99464901	99483899	Common	Klhl35, Rps3, NA	ENSMUSG00000035298, ENSMUSG00000030744, ENSMUSG00000064966
X1124	chr7	99915601	99921399	C-MYC only	Rnf169, Xrra1	ENSMUSG00000058761, ENSMUSG00000035211
X1125	chr8	105245101	105261799	Common	B3gnt9, D230025D16Rik, Tradd	ENSMUSG00000069920, ENSMUSG00000031889, ENSMUSG00000031887
X1126	chr8	105297601	105310599	BCR-ABL1 only	E2f4, Elmo3, Mir328	ENSMUSG00000014859, ENSMUSG00000014791, ENSMUSG00000070130
X1127	chr8	105327601	105335399	Common	Fhod1, Tmem208, NA	ENSMUSG00000014778, ENSMUSG00000014856, ENSMUSG00000093345
X1128	chr8	105603201	105649299	Common	Ctcf, Fam65a, NA	ENSMUSG00000005698, ENSMUSG00000038604, ENSMUSG00000089432
X1129	chr8	105675701	105707199	Common	Acd, Ctcf, Enkd1, Pard6a, Rltpr	ENSMUSG00000038000, ENSMUSG00000005698, ENSMUSG00000013155, ENSMUSG00000005699, ENSMUSG00000050357
X1130	chr8	106049201	106060399	Common	Dus2, Nfatc3	ENSMUSG00000031901, ENSMUSG00000031902
X1131	chr8	106129001	106137999	Common	Esrp2, Nfatc3, NA	ENSMUSG00000084128, ENSMUSG00000031902, ENSMUSG00000086390
X1132	chr8	107410101	107423899	C-MYC only	Nob1	ENSMUSG00000003848
X1133	chr8	107580101	107588399	C-MYC only	Psmd7	ENSMUSG00000039067
X1134	chr8	109547001	109560799	BCR-ABL1 only	Dhx38	ENSMUSG00000037993
X1135	chr8	11003301	11009899	C-MYC only	9530052E02Rik, Irs2	ENSMUSG00000096938, ENSMUSG00000038894
X1136	chr8	110714801	110727699	Common	Mtss1l, Vac14	ENSMUSG00000033763, ENSMUSG00000010936
X1137	chr8	110808701	110816899	BCR-ABL1 only	Sf3b3	ENSMUSG00000033732
X1138	chr8	111051101	111063299	Common	Aars	ENSMUSG00000031960
X1139	chr8	111617801	111625499	C-MYC only	Ldhd, Znrf1	ENSMUSG00000031958, ENSMUSG00000033545
X1140	chr8	117154901	117159999	C-MYC only	Gan	ENSMUSG00000052557
X1141	chr8	117255901	117325399	Common	Cmip	ENSMUSG00000034390
X1142	chr8	117423901	117463799	C-MYC only	Cmip	ENSMUSG00000034390
X1143	chr8	119525001	119533399	C-MYC only	Mbtps1	ENSMUSG00000031835
X1144	chr8	119933901	119958499	BCR-ABL1 only	Galnt2, Usp10	ENSMUSG00000092329, ENSMUSG00000031826
X1145	chr8	120480901	120583799	Common	Galnt2, Gins2, Gse1	ENSMUSG00000092329, ENSMUSG00000031821, ENSMUSG00000031822
X1146	chr8	120735301	120770999	Common	Galnt2, Irf8	ENSMUSG00000092329, ENSMUSG00000041515
X1147	chr8	121548901	121555599	C-MYC only	Fbxo31, Galnt2	ENSMUSG00000052934, ENSMUSG00000092329
X1148	chr8	121595301	121600799	BCR-ABL1 only	Galnt2, Map1lc3b, Zcchc14	ENSMUSG00000092329, ENSMUSG00000031812, ENSMUSG00000061410
X1149	chr8	121785401	121802099	Common	Galnt2, Jph3, Klhdc4	ENSMUSG00000092329, ENSMUSG00000025318, ENSMUSG00000040263
X1150	chr8	121875801	121908299	Common	Galnt2, Slc7a5, NA	ENSMUSG00000092329, ENSMUSG00000040010, ENSMUSG00000074052
X1151	chr8	121946101	121957299	Common	Banp, Galnt2	ENSMUSG00000025316, ENSMUSG00000092329
X1152	chr8	122272201	122342299	Common	Galnt2, Zfpm1, NA	ENSMUSG00000092329, ENSMUSG00000049577, ENSMUSG00000043903
X1153	chr8	122383201	122389599	C-MYC only	Galnt2, Zc3h18	ENSMUSG00000092329, ENSMUSG00000017478
X1154	chr8	122403001	122428899	Common	Cyba, Galnt2, Il17c, Zc3h18	ENSMUSG00000006519, ENSMUSG00000092329, ENSMUSG00000046108, ENSMUSG00000017478
X1155	chr8	122473801	122486099	BCR-ABL1 only	Ctu2, Galnt2, Piezo1, Rnf166	ENSMUSG00000049482, ENSMUSG00000092329, ENSMUSG00000014444, ENSMUSG00000014470
X1156	chr8	122522801	122533999	C-MYC only	Galnt2, Piezo1	ENSMUSG00000092329, ENSMUSG00000014444
X1157	chr8	122545801	122552199	C-MYC only	Galnt2, Piezo1	ENSMUSG00000092329, ENSMUSG00000014444
X1158	chr8	122562301	122597599	Common	Aprt, Cdt1, Galns, Galnt2	ENSMUSG00000006589, ENSMUSG00000006585, ENSMUSG00000015027, ENSMUSG00000092329
X1159	chr8	122624501	122629899	BCR-ABL1 only	Cbfa2t3, Galnt2	ENSMUSG00000006362, ENSMUSG00000092329
X1160	chr8	122632501	122701199	Common	Cbfa2t3, Galnt2, NA	ENSMUSG00000006362, ENSMUSG00000092329, ENSMUSG00000085917
X1161	chr8	123102201	123107899	Common	Galnt2, Rpl13, NA	ENSMUSG00000092329, ENSMUSG00000000740, ENSMUSG00000064450
X1162	chr8	123379601	123408699	Common	Galnt2, Mc1r, Tcf25	ENSMUSG00000092329, ENSMUSG00000074037, ENSMUSG00000001472
X1163	chr8	123504201	123511199	Common	Afg3l1, Dbndd1, Galnt2	ENSMUSG00000031967, ENSMUSG00000031970, ENSMUSG00000092329
X1164	chr8	124234001	124289899	Common	Galnt2	ENSMUSG00000092329
X1165	chr8	126582601	126604099	Common	Irf2bp2, NA	ENSMUSG00000051495, ENSMUSG00000097060
X1166	chr8	126927101	126945999	C-MYC only	Tomm20, NA	ENSMUSG00000093904, ENSMUSG00000065637
X1167	chr8	13172501	13180299	BCR-ABL1 only	Grtp1, Lamp1	ENSMUSG00000038515, ENSMUSG00000031447
X1168	chr8	13335601	13382399	Common	Tfdp1	ENSMUSG00000038482
X1169	chr8	13566201	13603999	C-MYC only	Rasa3	ENSMUSG00000031453
X1170	chr8	22564201	22571499	C-MYC only	Slc20a2	ENSMUSG00000037656
X1171	chr8	23171601	23181299	Common	Gpat4	ENSMUSG00000031545
X1172	chr8	25035101	25111699	Common	Htra4, Plekha2, NA	ENSMUSG00000037406, ENSMUSG00000031557, ENSMUSG00000086289
X1173	chr8	27268701	27280099	C-MYC only	Eif4ebp1	ENSMUSG00000031490
X1174	chr8	3606101	3619699	Common	Camsap3, Xab2, NA	ENSMUSG00000044433, ENSMUSG00000019470, ENSMUSG00000084603
X1175	chr8	46491901	46498699	BCR-ABL1 only	Acsl1	ENSMUSG00000018796
X1176	chr8	57510501	57522299	Common	Hmgb2	ENSMUSG00000054717
X1177	chr8	69789301	69824199	BCR-ABL1 only	Atp13a1, Gmip, Lpar2, Zfp866	ENSMUSG00000031862, ENSMUSG00000036246, ENSMUSG00000031861, ENSMUSG00000043090
X1178	chr8	70255201	70270799	Common	Sugp2	ENSMUSG00000036054
X1179	chr8	70327101	70354599	Common	Gdf1, Upf1	ENSMUSG00000055694, ENSMUSG00000058301
X1180	chr8	70446801	70453199	BCR-ABL1 only	Klhl26	ENSMUSG00000055707
X1181	chr8	70463301	70537499	C-MYC only	2810428I15Rik, Crlf1, Fkbp8, Klhl26, Kxd1, Tmem59l, Uba52	ENSMUSG00000058833, ENSMUSG00000007888, ENSMUSG00000019428, ENSMUSG00000055707, ENSMUSG00000055553, ENSMUSG00000035964, ENSMUSG00000090137
X1182	chr8	70580001	70586399	BCR-ABL1 only	Ell	ENSMUSG00000070002
X1183	chr8	70591501	70612299	C-MYC only	Ell, Isyna1, Ssbp4	ENSMUSG00000070002, ENSMUSG00000019139, ENSMUSG00000070003
X1184	chr8	70673001	70680999	Common	Lsm4	ENSMUSG00000031848
X1185	chr8	70695401	70705899	Common	Jund, NA	ENSMUSG00000071076, ENSMUSG00000080058
X1186	chr8	70754101	70794799	C-MYC only	Ifi30, Mast3, Mpv17l2, Pik3r2, Rab3a	ENSMUSG00000031838, ENSMUSG00000031833, ENSMUSG00000035559, ENSMUSG00000031834, ENSMUSG00000031840
X1187	chr8	70862401	70872299	C-MYC only	Ccdc124, NA	ENSMUSG00000007721, ENSMUSG00000020887
X1188	chr8	70887901	70899399	Common	Rpl18a, Slc5a5, NA	ENSMUSG00000045128, ENSMUSG00000000792, ENSMUSG00000077563
X1189	chr8	70910801	70922299	C-MYC only	Map1s	ENSMUSG00000019261
X1190	chr8	71336001	71341599	C-MYC only	Myo9b	ENSMUSG00000004677
X1191	chr8	71347401	71363599	BCR-ABL1 only	Myo9b	ENSMUSG00000004677
X1192	chr8	71468301	71479499	C-MYC only	Ano8, Dda1	ENSMUSG00000034863, ENSMUSG00000074247
X1193	chr8	71588201	71636299	Common	Colgalt1, Fam129c, Pgls, Unc13a	ENSMUSG00000034807, ENSMUSG00000043243, ENSMUSG00000031807, ENSMUSG00000034799
X1194	chr8	71684501	71728899	Common	B3gnt3, Fcho1, Insl3, Jak3	ENSMUSG00000031803, ENSMUSG00000070000, ENSMUSG00000079019, ENSMUSG00000031805
X1195	chr8	72239201	72247399	BCR-ABL1 only	Ap1m1, NA	ENSMUSG00000003033, ENSMUSG00000092750
X1196	chr8	72318701	72323899	Common	Klf2	ENSMUSG00000055148
X1197	chr8	72459601	72466999	BCR-ABL1 only	1700030K09Rik, Cherp	ENSMUSG00000052794, ENSMUSG00000052488
X1198	chr8	75108601	75133799	C-MYC only	Mcm5	ENSMUSG00000005410
X1199	chr8	83565301	83577799	Common	Ndufb7, Tecr	ENSMUSG00000033938, ENSMUSG00000031708
X1200	chr8	83607401	83614599	Common	Dnajb1	ENSMUSG00000005483
X1201	chr8	83663701	83674799	BCR-ABL1 only	Gipc1, Pkn1, Ptger1	ENSMUSG00000019433, ENSMUSG00000057672, ENSMUSG00000019464
X1202	chr8	83713201	83752799	Common	Adgre5, Ddx39, NA	ENSMUSG00000002885, ENSMUSG00000005481, ENSMUSG00000084682
X1203	chr8	84090101	84100399	BCR-ABL1 only	Dcaf15, Rfx1	ENSMUSG00000037103, ENSMUSG00000031706
X1204	chr8	84197301	84226999	Common	Mir23a, Mir24-2, Mir27a, Zswim4, NA	ENSMUSG00000065611, ENSMUSG00000065541, ENSMUSG00000065444, ENSMUSG00000035671, ENSMUSG00000097120
X1205	chr8	84659101	84709899	Common	Ier2, Lyl1, Nacc1, Nfix, Trmt1, NA	ENSMUSG00000053560, ENSMUSG00000034041, ENSMUSG00000001910, ENSMUSG00000001911, ENSMUSG00000001909, ENSMUSG00000097193
X1206	chr8	84832101	84846899	C-MYC only	Calr, Gadd45gip1, Rad23a, NA	ENSMUSG00000003814, ENSMUSG00000033751, ENSMUSG00000003813, ENSMUSG00000087685
X1207	chr8	88290001	88297099	Common	Adcy7	ENSMUSG00000031659
X1208	chr8	88622501	88636899	BCR-ABL1 only	Snx20	ENSMUSG00000031662
X1209	chr8	94383601	94402599	Common	Herpud1, NA	ENSMUSG00000031770, ENSMUSG00000090105
X1210	chr8	94459201	94530599	BCR-ABL1 only	Nlrc5	ENSMUSG00000074151
X1211	chr8	94861501	94867999	BCR-ABL1 only	Dok4, Polr2c	ENSMUSG00000040631, ENSMUSG00000031783
X1212	chr8	94966001	95060799	Common	Adgrg1, Adgrg3, Drc7, NA	ENSMUSG00000031785, ENSMUSG00000060470, ENSMUSG00000031786, ENSMUSG00000070111
X1213	chr8	95326001	95333599	BCR-ABL1 only	Tepp, Usb1, Zfp319	ENSMUSG00000090206, ENSMUSG00000031792, ENSMUSG00000046556
X1214	chr9	103483501	103491799	BCR-ABL1 only	Tmem108, NA	ENSMUSG00000042757, ENSMUSG00000085168
X1215	chr9	106368101	106375099	Common	Dusp7	ENSMUSG00000053716
X1216	chr9	106428101	106436399	Common	Acy1, Rpl29	ENSMUSG00000023262, ENSMUSG00000048758
X1217	chr9	106683501	106689399	BCR-ABL1 only	Rad54l2, Tex264	ENSMUSG00000040661, ENSMUSG00000040813
X1218	chr9	106876301	106892799	Common	Dock3, Manf, Rbm15b, Vprbp, NA	ENSMUSG00000039716, ENSMUSG00000032575, ENSMUSG00000074102, ENSMUSG00000040325, ENSMUSG00000045365
X1219	chr9	107283101	107353199	BCR-ABL1 only	6430571L13Rik, Cish, Hemk1, Mapkapk3, NA	ENSMUSG00000037977, ENSMUSG00000032578, ENSMUSG00000032579, ENSMUSG00000032577, ENSMUSG00000091366
X1220	chr9	107534101	107543799	BCR-ABL1 only	Cyb561d2, Nprl2, Tmem115	ENSMUSG00000037190, ENSMUSG00000010057, ENSMUSG00000010045
X1221	chr9	107612001	107635499	BCR-ABL1 only	Gnai2	ENSMUSG00000032562
X1222	chr9	107958501	107964199	C-MYC only	Traip	ENSMUSG00000032586
X1223	chr9	107975701	107985999	C-MYC only	Cdhr4, Fam212a, Uba7, NA	ENSMUSG00000032595, ENSMUSG00000042106, ENSMUSG00000032596, ENSMUSG00000079323
X1224	chr9	108458601	108467399	C-MYC only	Ccdc71	ENSMUSG00000049305
X1225	chr9	108495601	108503899	Common	Usp19	ENSMUSG00000006676
X1226	chr9	108552501	108580299	C-MYC only	Dalrd3, Impdh2, Mir425, Ndufaf3, P4htm, Qrich1, Wdr6, NA	ENSMUSG00000019039, ENSMUSG00000062867, ENSMUSG00000065579, ENSMUSG00000070283, ENSMUSG00000006675, ENSMUSG00000006673, ENSMUSG00000066357, ENSMUSG00000092915
X1227	chr9	108804401	108810599	C-MYC only	Ip6k2, Nckipsd	ENSMUSG00000032599, ENSMUSG00000032598
X1228	chr9	109049801	109061699	BCR-ABL1 only	Atrip, Shisa5, Trex1	ENSMUSG00000025646, ENSMUSG00000025647, ENSMUSG00000049734
X1229	chr9	110080801	110089699	Common	Dhx30, Map4	ENSMUSG00000032480, ENSMUSG00000032479
X1230	chr9	110679901	110688199	BCR-ABL1 only	Ccdc12	ENSMUSG00000019659
X1231	chr9	110699501	110705199	BCR-ABL1 only	Ccdc12	ENSMUSG00000019659
X1232	chr9	113973801	113982399	C-MYC only	Fbxl2, Ubp1	ENSMUSG00000032507, ENSMUSG00000009741
X1233	chr9	114411501	114417699	C-MYC only	Glb1, Tmppe	ENSMUSG00000045594, ENSMUSG00000079260
X1234	chr9	114743301	114783199	Common	Cmtm6, Cmtm7, NA	ENSMUSG00000032434, ENSMUSG00000032436, ENSMUSG00000052724
X1235	chr9	116085601	116093199	C-MYC only	Tgfbr2	ENSMUSG00000032440
X1236	chr9	116115101	116177299	BCR-ABL1 only	Tgfbr2	ENSMUSG00000032440
X1237	chr9	119922701	119931299	C-MYC only	Cx3cr1, Gorasp1, Wdr48	ENSMUSG00000052336, ENSMUSG00000032513, ENSMUSG00000032512
X1238	chr9	119967601	119985599	Common	Csrnp1, Cx3cr1, Ttc21a	ENSMUSG00000032515, ENSMUSG00000052336, ENSMUSG00000032514
X1239	chr9	120125601	120136599	Common	Rpsa, NA	ENSMUSG00000032518, ENSMUSG00000065041
X1240	chr9	120570501	120579699	C-MYC only	5830454E08Rik, Rpl14	ENSMUSG00000052658, ENSMUSG00000025794
X1241	chr9	120933101	120967399	C-MYC only	Ctnnb1, Ulk4	ENSMUSG00000006932, ENSMUSG00000040936
X1242	chr9	121281401	121418299	C-MYC only	Trak1	ENSMUSG00000032536
X1243	chr9	121418601	121423699	BCR-ABL1 only	Trak1	ENSMUSG00000032536
X1244	chr9	121428901	121477499	Common	Trak1	ENSMUSG00000032536
X1245	chr9	121749401	121758999	BCR-ABL1 only	E530011L22Rik, Nktr	ENSMUSG00000097820, ENSMUSG00000032525
X1246	chr9	20635201	20645499	BCR-ABL1 only	Fbxl12, Ubl5	ENSMUSG00000066892, ENSMUSG00000084786
X1247	chr9	20660401	20669499	BCR-ABL1 only	Olfm2, Pin1	ENSMUSG00000032172, ENSMUSG00000032171
X1248	chr9	20886001	20953499	Common	Dnmt1, Eif3g, Ppan, NA	ENSMUSG00000004099, ENSMUSG00000070319, ENSMUSG00000004100, ENSMUSG00000077702
X1249	chr9	21070001	21092999	C-MYC only	Fdx1l, Raver1, NA	ENSMUSG00000079677, ENSMUSG00000010205, ENSMUSG00000086016
X1250	chr9	21266001	21291999	Common	Atg4d, Cdkn2d, Kri1	ENSMUSG00000002820, ENSMUSG00000096472, ENSMUSG00000035047
X1251	chr9	21320701	21356999	BCR-ABL1 only	Slc44a2	ENSMUSG00000057193
X1252	chr9	21368101	21409199	BCR-ABL1 only	Gm16853, Ilf3	ENSMUSG00000097665, ENSMUSG00000032178
X1253	chr9	21615101	21725199	Common	Ldlr, Smarca4, NA	ENSMUSG00000032193, ENSMUSG00000032187, ENSMUSG00000097155
X1254	chr9	22109101	22115099	C-MYC only	Cnn1, Elof1	ENSMUSG00000001349, ENSMUSG00000013822
X1255	chr9	32419301	32541999	BCR-ABL1 only	Fli1, NA	ENSMUSG00000016087, ENSMUSG00000064492
X1256	chr9	32690901	32759499	Common	Ets1	ENSMUSG00000032035
X1257	chr9	40800101	40810399	Common	Hspa8, NA	ENSMUSG00000015656, ENSMUSG00000096263
X1258	chr9	44334001	44344199	C-MYC only	Dpagt1, H2afx, Hmbs	ENSMUSG00000032123, ENSMUSG00000049932, ENSMUSG00000032126
X1259	chr9	44407101	44414599	C-MYC only	Ccdc84, Rps25, Trappc4	ENSMUSG00000043923, ENSMUSG00000009927, ENSMUSG00000032112
X1260	chr9	44504101	44526499	C-MYC only	Bcl9l, Cxcr5	ENSMUSG00000063382, ENSMUSG00000047880
X1261	chr9	45251001	45271299	BCR-ABL1 only	Il10ra, NA	ENSMUSG00000032089, ENSMUSG00000093722
X1262	chr9	50879101	50889499	Common	Ppp2r1b, NA	ENSMUSG00000032058, ENSMUSG00000088708
X1263	chr9	56105601	56112299	BCR-ABL1 only	Pstpip1	ENSMUSG00000032322
X1264	chr9	56120401	56131699	Common	Pstpip1	ENSMUSG00000032322
X1265	chr9	57072301	57077599	BCR-ABL1 only	Sin3a, NA	ENSMUSG00000042557, ENSMUSG00000074284
X1266	chr9	57240601	57265599	C-MYC only	1700017B05Rik, Trcg1	ENSMUSG00000032300, ENSMUSG00000070298
X1267	chr9	57580901	57591299	BCR-ABL1 only	Scamp2, Ulk3	ENSMUSG00000040188, ENSMUSG00000032308
X1268	chr9	57622601	57654499	Common	Csk	ENSMUSG00000032312
X1269	chr9	57746601	57767799	Common	Clk3, Edc3	ENSMUSG00000032316, ENSMUSG00000038957
X1270	chr9	57928501	57972699	Common	Sema7a, Ubl7	ENSMUSG00000038264, ENSMUSG00000055720
X1271	chr9	58215601	58241899	BCR-ABL1 only	Pml	ENSMUSG00000036986
X1272	chr9	61053501	61058599	BCR-ABL1 only	NA	NA
X1273	chr9	61370501	61421099	Common	Tle3, NA	ENSMUSG00000032280, ENSMUSG00000074256
X1274	chr9	61907701	61914899	C-MYC only	Rplp1	ENSMUSG00000007892
X1275	chr9	62340401	62382999	Common	Anp32a	ENSMUSG00000032249
X1276	chr9	63642501	63649099	Common	Smad3	ENSMUSG00000032402
X1277	chr9	66508701	66518099	BCR-ABL1 only	Fbxl22, Herc1, Usp3	ENSMUSG00000050503, ENSMUSG00000038664, ENSMUSG00000032376
X1278	chr9	78474401	78482799	C-MYC only	Eef1a1, Mto1, NA	ENSMUSG00000037742, ENSMUSG00000032342, ENSMUSG00000076138
X1279	chr9	88438301	88443399	C-MYC only	Snx14, NA	ENSMUSG00000032422, ENSMUSG00000092541
X1280	chrX	12034701	12092199	Common	Bcor	ENSMUSG00000040363
X1281	chrX	169978601	169987999	Common	G530011O06Rik, Mid1, NA	ENSMUSG00000072844, ENSMUSG00000035299, ENSMUSG00000087263
X1282	chrX	37079901	37085199	BCR-ABL1 only	Rpl39, NA	ENSMUSG00000079641, ENSMUSG00000065642
X1283	chrX	48154301	48164499	BCR-ABL1 only	Sash3	ENSMUSG00000031101
X1284	chrX	73773501	73782799	Common	Idh3g, Srpk3	ENSMUSG00000002010, ENSMUSG00000002007
X1285	chrX	73941001	73950799	BCR-ABL1 only	Hcfc1	ENSMUSG00000031386
X1286	chrX	74268901	74274399	BCR-ABL1 only	Dnase1l1, Rpl10, NA	ENSMUSG00000019088, ENSMUSG00000008682, ENSMUSG00000064981
X1287	chrX	8140601	8146099	Common	Rbm3, Rbm3os	ENSMUSG00000031167, ENSMUSG00000055188
X1288	chrY	90734801	90745499	Common	NA	NA
X1289	chrY	90798201	90814099	Common	Erdr1	ENSMUSG00000096768
