# Supplementary material for: Lineage-Specific Genes Are Prominent DNA Damage Hotspots during Leukemic Transformation of B Cell Precursors
Source: Cell Rep. 2017 Feb 14;18(7):1687–98. doi: 10.1016/j.celrep.2017.01.057 (PMC5318656; doi:10.1016/j.celrep.2017.01.057)
Supplement: Table S4. Merged γH2AX Regions GO Results, Related to Figure S2D [file mmc5.xlsx]

## Sheet: BCR-ABL1
GO ID	GO Term	Ontology	Count in dataset	Count in genome	P-value	Adjusted P-value	Entrez gene Ids
GO:0000122	negative regulation of transcription from RNA polymerase II promoter	BP	119	733	4.35373e-07	0.000183773	20922;58230;319594;20602;20788;18021;110213;16476;107932;108655;108961;118445;12014;12053;12151;12161;12227;12261;12398;12416;12418;12445;12953;13018;13047;13198;13207;13433;13555;13714;13856;14183;14957;15184;15205;15208;15242;15258;15331;15384;15499;15900;15903;16478;16842;16969;16975;17127;17131;17190;17192;17283;17428;17859;17869;18032;18034;18128;18140;18412;18507;18626;18627;18769;19401;196…
GO:0001701	in utero embryonic development	BP	75	444	1.30314e-05	0.00337134	11931;14791;18005;67439;53414;11486;20586;84505;15499;21425;21849;12702;14183;14784;58231;108961;16878;16842;17979;15205;18022;72469;100126824;108655;12048;12125;12151;12394;13207;13445;13716;14559;15242;16598;17069;17127;17134;17192;17300;17308;17685;17886;18107;18128;18803;19647;20182;20466;20602;211401;216527;21813;22059;22339;225876;30928;30957;328365;329559;387135;387139;50776;56305;56417;68…
GO:0001775	cell activation	BP	128	886	5.78134e-05	0.00983424	12775;17886;15289;13051;16476;12028;16157;20850;21423;22778;26362;18034;18754;20963;216161;20351;22059;11486;16848;108655;12484;241296;387135;387139;723891;723905;751527;751549;102545;12018;21803;11816;20670;12053;12518;15184;15242;15985;16205;17095;17685;321006;54672;56233;76022;18021;277360;74734;12493;22780;16331;320795;57916;11444;12151;12520;12575;20737;75345;16859;16159;16362;19267;12010;12…
GO:0001783	B cell apoptotic process	BP	17	40	1.33869e-07	8.25867e-05	57741;723885;723925;723926;751527;751549;12028;12484;17869;11486;12018;12125;320795;387135;387139;723891;723905
GO:0002327	immature B cell differentiation	BP	9	16	7.36126e-06	0.00203577	108655;12484;241296;387135;387139;723891;723905;751527;751549
GO:0002329	pre-B cell differentiation	BP	9	13	6.14356e-07	0.000246357	108655;12484;241296;387135;387139;723891;723905;751527;751549
GO:0002520	immune system development	BP	152	944	2.19434e-08	1.59987e-05	16157;20850;21423;22778;26362;17685;13629;15170;20466;21803;21973;320208;56417;57916;67563;80287;20351;11486;16848;12394;22059;108655;12484;241296;387135;387139;723891;723905;751527;751549;102545;12018;12028;15242;15289;12775;21813;16992;16994;18034;216892;22761;12193;16923;17283;17347;22362;225049;68275;15900;18854;12053;12518;15184;15985;16205;17095;321006;54672;56233;76022;18021;277360;74734;1…
GO:0002521	leukocyte differentiation	BP	86	517	5.98074e-06	0.00171306	16157;20850;21423;22778;26362;20351;11486;16848;22059;108655;12484;241296;387135;387139;723891;723905;751527;751549;102545;12018;12028;21803;15242;12053;12518;15184;15985;16205;17095;17685;321006;54672;56233;76022;18021;277360;74734;16842;234836;16476;22339;12977;15467;272382;13836;216161;21926;12398;22761;19401;16331;12394;16859;16362;12010;12193;52683;83945;243910;229473;12151;19219;16364;21813…
GO:0006323	DNA packaging	BP	50	160	3.18729e-13	1.15697e-09	12615;14312;14957;15078;15081;17216;20586;26914;319148;319150;319151;319154;319156;319157;319158;319160;319178;319179;319180;319181;319182;319183;319184;319185;319186;319187;319188;326619;326620;360198;50708;53890;56702;67628;69386;80838;97122;15289;22059;57741;104248;67849;68298;13018;12534;21973;52683;56215;231861;116848
GO:0006325	chromatin organization	BP	128	685	2.60757e-11	2.98753e-08	116848;21429;22385;12615;14312;14957;15078;15081;17216;20586;26914;319148;319150;319151;319154;319156;319157;319158;319160;319178;319179;319180;319181;319182;319183;319184;319185;319186;319187;319188;326619;326620;360198;50708;53890;56702;67628;69386;80838;97122;20926;19231;58230;15289;22059;57741;104248;66993;17283;17869;239985;66233;68703;231861;319165;319166;319167;319168;319169;319170;319172;…
GO:0006333	chromatin assembly or disassembly	BP	46	141	4.88879e-13	1.15697e-09	12615;14312;14957;15078;15081;17216;20586;26914;319148;319150;319151;319154;319156;319157;319158;319160;319178;319179;319180;319181;319182;319183;319184;319185;319186;319187;319188;326619;326620;360198;50708;53890;56702;67628;69386;80838;97122;15289;22059;57741;104248;66993;13018;231861;116848;22385
GO:0006334	nucleosome assembly	BP	38	104	9.48489e-13	1.26781e-09	319150;319151;319154;319156;319157;319158;319160;326619;326620;360198;69386;97122;104248;12615;14312;14957;15078;15081;17216;20586;26914;319148;319178;319179;319180;319181;319182;319183;319184;319185;319186;319187;319188;50708;53890;56702;67628;80838
GO:0006335	DNA replication-dependent nucleosome assembly	BP	12	31	2.94889e-05	0.00550002	319150;319151;319154;319156;319157;319158;319160;326619;326620;360198;69386;97122
GO:0006342	chromatin silencing	BP	24	100	6.01699e-05	0.00983424	116848;21429;17190;17192;20586;208266;20466;18676;18140;13433;21849;84505;20926;231861;26914;319165;319166;319167;319168;319169;319170;319172;319173;319191
GO:0006412	translation	BP	108	637	1.69439e-07	9.70644e-05	75420;16865;16898;22384;55944;114641;19934;19944;19988;20005;26961;54217;67186;13681;53356;54709;73158;76366;13629;14904;233870;15467;17347;19045;192160;217331;217351;22121;241846;27050;56484;67671;216443;22321;226539;71807;234734;50776;19704;20103;12567;12696;15388;19205;192170;53817;68943;12227;13144;14433;14786;16201;19401;23879;67578;66416;66973;68565;79044;387216;723905;20848;22695;242726;76…
GO:0006518	peptide metabolic process	BP	115	778	5.11248e-05	0.0089135	75420;16865;16898;22384;55944;13809;114641;19934;19944;19988;20005;26961;54217;67186;625249;13358;13629;13681;16785;18120;19896;19899;19921;19951;20044;20054;20055;20085;20088;20103;20115;20116;20589;216443;22121;22228;22321;226539;231872;233870;234734;26451;268449;270106;27050;27207;27367;52530;53356;54127;54709;65019;66481;66973;67025;67671;67863;68267;68565;71803;71807;76366;76808;76846;73158;…
GO:0010558	negative regulation of macromolecule biosynthetic process	BP	187	1355	2.35266e-05	0.00496535	107932;108655;108961;118445;12014;12053;12151;12161;12227;12261;12398;12416;12418;12445;12953;13018;13047;13198;13207;13433;13555;13714;13856;14183;14957;15184;15205;15208;15242;15258;15331;15384;15499;15900;15903;16476;16478;16842;16969;16975;17127;17131;17190;17192;17283;17428;17859;17869;18032;18034;18128;18140;18412;18507;18626;18627;18769;19401;19697;20044;20354;20466;20586;20589;20602;20670…
GO:0010629	negative regulation of gene expression	BP	204	1476	9.59547e-06	0.00256519	107932;108655;108961;118445;12014;12053;12151;12161;12227;12261;12398;12416;12418;12445;12953;13018;13047;13198;13207;13433;13555;13714;13856;14183;14957;15184;15205;15208;15242;15258;15331;15384;15499;15900;15903;16476;16478;16842;16969;16975;17127;17131;17190;17192;17283;17428;17859;17869;18032;18034;18128;18140;18412;18507;18626;18627;18769;19401;19697;20044;20354;20466;20586;20589;20602;20670…
GO:0016032	viral process	BP	82	503	2.03692e-05	0.00453781	11931;20466;211401;227615;230738;23879;243813;319150;319151;319154;360198;50783;53374;56215;72512;12048;21926;232989;267019;56417;110355;26943;17127;21803;228545;26362;78610;21354;21355;15516;11816;17869;74735;94091;12261;23983;68953;16476;230908;16842;20586;68776;12631;15481;13207;723885;723960;18128;21973;73158;16201;80287;21849;384309;18453;53817;18643;12493;20737;12767;15980;16362;18854;23109…
GO:0030097	hemopoiesis	BP	139	847	2.64901e-08	1.77042e-05	16157;20850;21423;22778;26362;13629;15170;20466;21803;21973;320208;56417;57916;67563;80287;20351;11486;16848;12394;22059;108655;12484;241296;387135;387139;723891;723905;751527;751549;102545;12018;12028;15242;22761;15900;18854;12053;12518;15184;15985;16205;17095;17685;321006;54672;56233;76022;18021;277360;74734;13856;20044;20085;106722;17886;23991;16842;234836;16476;22339;12977;15467;272382;13836;…
GO:0030098	lymphocyte differentiation	BP	66	361	2.99453e-06	0.00104418	16157;20850;21423;22778;26362;20351;11486;16848;22059;108655;12484;241296;387135;387139;723891;723905;751527;751549;102545;12018;12028;21803;12053;12518;15184;15242;15985;16205;17095;17685;321006;54672;56233;76022;18021;277360;74734;16859;16362;12010;12193;52683;83945;243910;229473;12151;16842;19219;20963;14998;20869;12775;20737;23882;15170;22780;387168;16331;22433;16159;234695;19401;19934;11776;…
GO:0030183	B cell differentiation	BP	35	139	4.28265e-07	0.000183773	11486;16848;22059;108655;12484;241296;387135;387139;723891;723905;751527;751549;102545;12018;12028;15170;22780;387168;16331;20850;20963;22433;22778;12053;12518;15184;15242;15985;16205;17095;17685;321006;54672;56233;76022
GO:0031497	chromatin assembly	BP	44	120	1.38447e-14	1.11034e-10	12615;14312;14957;15078;15081;17216;20586;26914;319148;319150;319151;319154;319156;319157;319158;319160;319178;319179;319180;319181;319182;319183;319184;319185;319186;319187;319188;326619;326620;360198;50708;53890;56702;67628;69386;80838;97122;104248;13018;231861;116848;15289;22059;57741
GO:0034622	cellular macromolecular complex assembly	BP	122	816	1.86089e-05	0.0042641	19988;235036;268449;27367;67025;16785;16898;20044;20054;20085;20103;54127;67097;192159;27756;53890;20222;50783;53817;67439;276919;74335;16865;22384;55944;14998;12615;14312;14957;15078;15081;17216;20586;26914;319148;319150;319151;319154;319156;319157;319158;319160;319178;319179;319180;319181;319182;319183;319184;319185;319186;319187;319188;326619;326620;360198;50708;56702;67628;69386;80838;97122;1…
GO:0034723	DNA replication-dependent nucleosome organization	BP	12	31	2.94889e-05	0.00550002	319150;319151;319154;319156;319157;319158;319160;326619;326620;360198;69386;97122
GO:0034728	nucleosome organization	BP	43	128	8.94375e-13	1.26781e-09	12615;14312;14957;15078;15081;17216;20586;26914;319148;319150;319151;319154;319156;319157;319158;319160;319178;319179;319180;319181;319182;319183;319184;319185;319186;319187;319188;326619;326620;360198;50708;53890;56702;67628;69386;80838;97122;19231;58230;104248;66993;13018;20926
GO:0042113	B cell activation	BP	57	274	1.98059e-07	0.000105896	11486;16848;22059;108655;12484;241296;387135;387139;723891;723905;751527;751549;102545;12018;12028;12053;12518;15184;15242;15985;16205;17095;17685;22778;321006;54672;56233;76022;22780;16331;320795;57916;11444;12151;12520;12575;16842;18753;22362;22363;51797;13870;58230;20926;15170;387168;20850;20963;22433;21803;69583;67278;108995;16136;17060;18707;56743
GO:0043043	peptide biosynthetic process	BP	110	658	2.69897e-07	0.000127328	75420;16865;16898;22384;55944;114641;19934;19944;19988;20005;26961;54217;67186;13358;13629;13681;16785;18120;19896;19899;19921;19951;20044;20054;20055;20085;20088;20103;20115;20116;20589;216443;22121;22228;22321;226539;231872;233870;234734;26451;268449;270106;27050;27207;27367;52530;53356;54127;54709;65019;66481;66973;67025;67671;67863;68267;68565;71803;71807;76366;76808;76846;73158;14904;15467;1…
GO:0043604	amide biosynthetic process	BP	114	726	3.74364e-06	0.001251	75420;20446;16865;16898;22384;55944;114641;19934;19944;19988;20005;26961;54217;67186;13358;13629;13681;16785;18120;19896;19899;19921;19951;20044;20054;20055;20085;20088;20103;20115;20116;20589;216443;22121;22228;22321;226539;231872;233870;234734;26451;268449;270106;27050;27207;27367;52530;53356;54127;54709;65019;66481;66973;67025;67671;67863;68267;68565;71803;71807;76366;76808;76846;73158;14904;1…
GO:0043933	macromolecular complex subunit organization	BP	271	2073	2.69401e-05	0.00526975	19988;235036;268449;27367;67025;16785;16898;20044;20054;20085;20103;54127;67097;116848;21429;192159;27756;53890;20222;50783;53817;67439;276919;74335;16865;22384;55944;14998;22385;12615;14312;14957;15078;15081;17216;20586;26914;319148;319150;319151;319154;319156;319157;319158;319160;319178;319179;319180;319181;319182;319183;319184;319185;319186;319187;319188;326619;326620;360198;50708;56702;67628;…
GO:0044764	multi-organism cellular process	BP	82	506	2.52766e-05	0.00506797	11931;20466;211401;227615;230738;23879;243813;319150;319151;319154;360198;50783;53374;56215;72512;12048;21926;232989;267019;56417;110355;18854;22059;22196;321006;59004;26943;17127;21803;228545;26362;78610;21354;21355;15516;11816;17869;74735;94091;12261;23983;68953;16476;230908;16842;20586;68776;12631;15481;13207;723885;723960;18128;21973;73158;16201;80287;21849;384309;18453;53817;18643;12493;2073…
GO:0045321	leukocyte activation	BP	115	769	3.11228e-05	0.00567284	12775;17886;15289;13051;16476;12028;16157;20850;21423;22778;26362;18754;20963;216161;20351;22059;11486;16848;108655;12484;241296;387135;387139;723891;723905;751527;751549;102545;12018;21803;12053;12518;15184;15242;15985;16205;17095;17685;321006;54672;56233;76022;18021;277360;74734;12493;22780;16331;320795;57916;11444;12151;12520;12575;20737;75345;16859;16159;16362;19267;12010;12193;52683;83945;24…
GO:0045653	negative regulation of megakaryocyte differentiation	BP	9	17	1.42084e-05	0.00345308	23991;319156;319157;319158;319160;326619;326620;69386;97122
GO:0045892	negative regulation of transcription, DNA-templated	BP	157	1058	2.1237e-06	0.000811053	107932;108655;108961;118445;12014;12053;12151;12161;12227;12261;12398;12416;12418;12445;12953;13018;13047;13198;13207;13433;13555;13714;13856;14183;14957;15184;15205;15208;15242;15258;15331;15384;15499;15900;15903;16476;16478;16842;16969;16975;17127;17131;17190;17192;17283;17428;17859;17869;18032;18034;18128;18140;18412;18507;18626;18627;18769;19401;19697;20044;20354;20466;20586;20589;20602;20670…
GO:0045934	negative regulation of nucleobase-containing compound metabolic process	BP	177	1263	1.62027e-05	0.00382194	107932;108655;108961;118445;12014;12053;12151;12161;12227;12261;12398;12416;12418;12445;12953;13018;13047;13198;13207;13433;13555;13714;13856;14183;14957;15184;15205;15208;15242;15258;15331;15384;15499;15900;15903;16476;16478;16842;16969;16975;17127;17131;17190;17192;17283;17428;17859;17869;18032;18034;18128;18140;18412;18507;18626;18627;18769;19401;19697;20044;20354;20466;20586;20589;20602;20670…
GO:0046649	lymphocyte activation	BP	102	659	2.10591e-05	0.00456471	12775;17886;12028;16157;20850;21423;22778;26362;20351;22059;11486;16848;108655;12484;241296;387135;387139;723891;723905;751527;751549;102545;12018;21803;12053;12518;15184;15242;15985;16205;17095;17685;321006;54672;56233;76022;18021;277360;74734;22780;16331;320795;57916;11444;12151;12520;12575;20737;75345;16859;16159;16362;12010;12193;52683;83945;243910;229473;16842;19219;12445;12767;51797;18753;2…
GO:0048534	hematopoietic or lymphoid organ development	BP	146	895	1.78613e-08	1.43248e-05	16157;20850;21423;22778;26362;13629;15170;20466;21803;21973;320208;56417;57916;67563;80287;20351;11486;16848;12394;22059;108655;12484;241296;387135;387139;723891;723905;751527;751549;102545;12018;12028;15242;12775;16992;16994;18034;216892;22761;12193;16923;17283;17347;22362;225049;68275;15900;18854;12053;12518;15184;15985;16205;17095;17685;321006;54672;56233;76022;18021;277360;74734;13856;20044;2…
GO:0051101	regulation of DNA binding	BP	24	100	6.01699e-05	0.00983424	15205;15258;16364;17869;20586;21849;97165;13198;13555;16476;16842;18005;215001;497652;67849;16878;208266;18627;20466;11545;16859;21803;57320;11596
GO:0051172	negative regulation of nitrogen compound metabolic process	BP	198	1449	2.51903e-05	0.00506797	107932;108655;108961;118445;12014;12053;12151;12161;12227;12261;12398;12416;12418;12445;12953;13018;13047;13198;13207;13433;13555;13714;13856;14183;14957;15184;15205;15208;15242;15258;15331;15384;15499;15900;15903;16476;16478;16842;16969;16975;17127;17131;17190;17192;17283;17428;17859;17869;18032;18034;18128;18140;18412;18507;18626;18627;18769;19401;19697;20044;20354;20466;20586;20589;20602;20670…
GO:0051253	negative regulation of RNA metabolic process	BP	166	1132	2.27209e-06	0.000828281	107932;108655;108961;118445;12014;12053;12151;12161;12227;12261;12398;12416;12418;12445;12953;13018;13047;13198;13207;13433;13555;13714;13856;14183;14957;15184;15205;15208;15242;15258;15331;15384;15499;15900;15903;16476;16478;16842;16969;16975;17127;17131;17190;17192;17283;17428;17859;17869;18032;18034;18128;18140;18412;18507;18626;18627;18769;19401;19697;20044;20354;20466;20586;20589;20602;20670…
GO:0051276	chromosome organization	BP	86	479	2.46685e-07	0.000123651	12615;18005;70218;74335;11545;11792;14375;19704;269400;497652;68275;21973;16825;66679;14312;14957;15078;15081;17216;20586;26914;319148;319150;319151;319154;319156;319157;319158;319160;319178;319179;319180;319181;319182;319183;319184;319185;319186;319187;319188;326619;326620;360198;50708;53890;56702;67628;69386;80838;97122;15289;22059;57741;21976;17220;104248;229512;110033;12034;67849;68298;68953;…
GO:0051290	protein heterotetramerization	BP	14	42	4.64043e-05	0.00827028	14375;20135;319150;319151;319154;319156;319157;319158;319160;326619;326620;360198;69386;97122
GO:0060968	regulation of gene silencing	BP	17	59	6.1893e-05	0.00983424	20466;217351;21803;18676;18140;13433;21849;84505;56417;20602;230738;26396;20848;319150;319151;319154;360198
GO:0065004	protein-DNA complex assembly	BP	42	160	8.74616e-09	7.7938e-06	74335;12615;14312;14957;15078;15081;17216;20586;26914;319148;319150;319151;319154;319156;319157;319158;319160;319178;319179;319180;319181;319182;319183;319184;319185;319186;319187;319188;326619;326620;360198;50708;53890;56702;67628;69386;80838;97122;104248;22778;68776;20892
GO:0071103	DNA conformation change	BP	55	189	5.77042e-13	1.15697e-09	12615;14312;14957;15078;15081;17216;20586;26914;319148;319150;319151;319154;319156;319157;319158;319160;319178;319179;319180;319181;319182;319183;319184;319185;319186;319187;319188;326619;326620;360198;50708;53890;56702;67628;69386;80838;97122;15289;22059;57741;21973;21976;17220;104248;67849;68298;13018;12534;52683;56215;231861;14375;269400;116848;15242
GO:0071824	protein-DNA complex subunit organization	BP	47	184	3.11053e-09	3.11831e-06	74335;12615;14312;14957;15078;15081;17216;20586;26914;319148;319150;319151;319154;319156;319157;319158;319160;319178;319179;319180;319181;319182;319183;319184;319185;319186;319187;319188;326619;326620;360198;50708;53890;56702;67628;69386;80838;97122;20926;19231;58230;104248;66993;13018;22778;68776;20892
GO:1902679	negative regulation of RNA biosynthetic process	BP	159	1087	4.19054e-06	0.00134432	107932;108655;108961;118445;12014;12053;12151;12161;12227;12261;12398;12416;12418;12445;12953;13018;13047;13198;13207;13433;13555;13714;13856;14183;14957;15184;15205;15208;15242;15258;15331;15384;15499;15900;15903;16476;16478;16842;16969;16975;17127;17131;17190;17192;17283;17428;17859;17869;18032;18034;18128;18140;18412;18507;18626;18627;18769;19401;19697;20044;20354;20466;20586;20589;20602;20670…
GO:1903507	negative regulation of nucleic acid-templated transcription	BP	157	1073	4.70474e-06	0.00145123	107932;108655;108961;118445;12014;12053;12151;12161;12227;12261;12398;12416;12418;12445;12953;13018;13047;13198;13207;13433;13555;13714;13856;14183;14957;15184;15205;15208;15242;15258;15331;15384;15499;15900;15903;16476;16478;16842;16969;16975;17127;17131;17190;17192;17283;17428;17859;17869;18032;18034;18128;18140;18412;18507;18626;18627;18769;19401;19697;20044;20354;20466;20586;20589;20602;20670…
GO:1903706	regulation of hemopoiesis	BP	64	353	5.53155e-06	0.00164308	22761;19401;16331;12394;16842;16859;16362;20850;26362;21803;243910;229473;11486;12151;12053;12484;15170;22780;387168;20963;22433;22778;14998;16159;234695;12775;22695;15289;211770;12010;16825;50794;223690;23871;56484;97165;12977;16878;23991;319156;319157;319158;319160;326619;326620;69386;97122;17869;16476;16969;21926;26379;93694;14683;11776;21813;22339;17300;18712;18024;15205;15208;18128;11596
GO:2000113	negative regulation of cellular macromolecule biosynthetic process	BP	181	1293	1.40334e-05	0.00345308	107932;108655;108961;118445;12014;12053;12151;12161;12227;12261;12398;12416;12418;12445;12953;13018;13047;13198;13207;13433;13555;13714;13856;14183;14957;15184;15205;15208;15242;15258;15331;15384;15499;15900;15903;16476;16478;16842;16969;16975;17127;17131;17190;17192;17283;17428;17859;17869;18032;18034;18128;18140;18412;18507;18626;18627;18769;19401;19697;20044;20354;20466;20586;20589;20602;20670…

## Sheet: C-MYC
GO ID	GO Term	Ontology	Count in dataset	Count in genome	P-value	Adjusted P-value	Entrez gene Ids
GO:0000028	ribosomal small subunit assembly	BP	12	20	2.00742e-07	4.03743e-05	67671;16785;16898;20044;20054;20085;20103;50529;54127;67097;74778;75617
GO:0000122	negative regulation of transcription from RNA polymerase II promoter	BP	117	733	5.75606e-05	0.0055128	170472;20922;27632;58230;20602;20788;18021;20807;107392;107823;108655;11568;118445;12053;12161;12317;12387;12398;12418;12445;13018;13047;13163;13198;13207;13433;13498;13555;13714;14183;14581;14957;15077;15184;15205;15208;15223;15331;15384;15499;15900;16478;16969;17127;17131;17192;17283;17428;17691;17869;18018;18032;18034;18140;18193;18412;18507;18626;18627;19401;20044;20354;20586;20670;207728;207…
GO:0000375	RNA splicing, via transesterification reactions	BP	46	219	1.94013e-05	0.00236491	27756;53890;20222;20641;50783;53817;67332;67439;57905;15382;67996;76936;77411;109095;13207;15388;19205;19826;20382;67465;72289;69731;54723;108121;14105;20637;20826;224836;22668;51796;53607;56381;68278;71766;72935;93838;433702;60321;107817;20383;56215;57317;15481;192170;70248;74351
GO:0000377	RNA splicing, via transesterification reactions with bulged adenosine as nucleophile	BP	45	218	3.71012e-05	0.00408876	27756;53890;20222;20641;50783;53817;67332;67439;57905;15382;67996;76936;77411;109095;13207;15388;19205;19826;20382;67465;72289;69731;54723;108121;14105;20637;20826;224836;22668;51796;53607;56381;68278;71766;72935;93838;433702;60321;107817;20383;56215;57317;15481;192170;70248
GO:0000398	mRNA splicing, via spliceosome	BP	45	218	3.71012e-05	0.00408876	27756;53890;20222;20641;50783;53817;67332;67439;57905;15382;67996;76936;77411;109095;13207;15388;19205;19826;20382;67465;72289;69731;54723;14105;433702;60321;107817;20383;56215;57317;15481;192170;20637;70248;108121;20826;224836;22668;51796;53607;56381;68278;71766;72935;93838
GO:0001783	B cell apoptotic process	BP	17	40	4.57205e-07	8.1738e-05	384783;57741;723885;723925;723926;751527;751549;12028;12484;17869;16149;12018;12125;387135;387139;723891;723905
GO:0002181	cytoplasmic translation	BP	21	53	9.03453e-08	2.13773e-05	55944;13685;16865;18521;19205;27979;66085;217331;13629;114641;11837;19934;19941;19944;19988;22384;26961;54217;56040;57808;67186
GO:0002192	IRES-dependent translational initiation	BP	7	12	0.000103341	0.00913604	18521;19205;27979;55944;66085;13685;16865
GO:0002329	pre-B cell differentiation	BP	8	13	1.86011e-05	0.00230225	108655;12484;387135;387139;723891;723905;751527;751549
GO:0002520	immune system development	BP	160	944	7.66979e-08	1.8698e-05	16157;20850;21423;22778;30925;13629;15170;21803;320208;56417;57317;57916;654801;67563;76646;80287;101142;16848;12394;22059;108655;12484;387135;387139;723891;723905;751527;751549;102545;18018;12018;12028;15223;20807;15289;21813;18102;18103;12145;16453;16992;18034;216892;22761;18861;22256;12193;12387;14581;16923;17283;17347;22362;230126;26462;66049;15900;12053;12518;15184;15985;16205;17095;321006;5…
GO:0002521	leukocyte differentiation	BP	88	517	4.63469e-05	0.00473537	16157;20850;21423;22778;30925;101142;16848;22059;108655;12484;387135;387139;723891;723905;751527;751549;102545;18018;12018;12028;21803;18102;18103;12053;12518;15184;15985;16205;16453;17095;321006;54672;56233;76022;12387;18021;277360;74734;22339;15467;272382;13836;21926;12398;22761;19401;16331;12394;16859;16362;107817;12010;12193;20104;52683;83945;15223;243910;13866;229473;18472;233328;19219;21813…
GO:0006323	DNA packaging	BP	58	160	9.43351e-17	1.51785e-13	110749;12615;13163;14312;14957;15077;15078;15081;17216;20586;26914;319148;319150;319151;319154;319156;319157;319158;319159;319160;319178;319179;319180;319181;319182;319183;319184;319185;319186;319187;319188;320332;326619;326620;360198;50708;50709;53890;56086;56702;66471;67628;69386;78303;80838;97114;97122;15289;22059;57741;104248;67849;68298;13018;12534;52683;56215;231861
GO:0006325	chromatin organization	BP	152	685	1.49448e-16	2.00385e-13	21429;18193;110749;12615;13163;14312;14957;15077;15078;15081;17216;20586;26914;319148;319150;319151;319154;319156;319157;319158;319159;319160;319178;319179;319180;319181;319182;319183;319184;319185;319186;319187;319188;320332;326619;326620;360198;50708;50709;53890;56086;56702;66471;67628;69386;78303;80838;97114;97122;19231;58230;15289;22059;57741;104248;319162;77044;83796;93760;17283;17869;20174;…
GO:0006333	chromatin assembly or disassembly	BP	58	141	8.36484e-20	2.24317e-16	110749;12615;13163;14312;14957;15077;15078;15081;17216;20586;26914;319148;319150;319151;319154;319156;319157;319158;319159;319160;319178;319179;319180;319181;319182;319183;319184;319185;319186;319187;319188;320332;326619;326620;360198;50708;50709;53890;56086;56702;66471;67628;69386;78303;80838;97114;97122;15289;22059;57741;104248;319162;77044;83796;93760;270058;13018;231861
GO:0006334	nucleosome assembly	BP	48	104	3.70431e-19	7.45028e-16	110749;15077;319150;319151;319154;319156;319157;319158;319159;319160;320332;326619;326620;360198;69386;97114;97122;104248;12615;13163;14312;14957;15078;15081;17216;20586;26914;319148;319178;319179;319180;319181;319182;319183;319184;319185;319186;319187;319188;50708;50709;53890;56086;56702;66471;67628;78303;80838
GO:0006335	DNA replication-dependent nucleosome assembly	BP	17	31	3.70017e-09	1.14492e-06	110749;15077;319150;319151;319154;319156;319157;319158;319159;319160;320332;326619;326620;360198;69386;97114;97122
GO:0006342	chromatin silencing	BP	25	100	8.34657e-05	0.00771818	21429;93760;17192;20586;208266;18140;13433;21849;15267;15270;231861;232440;26914;319162;319165;319166;319167;319168;319169;319170;319172;319173;319191;319192;381022
GO:0006364	rRNA processing	BP	49	170	2.89682e-10	1.16524e-07	67134;16785;66481;12181;16418;50912;14791;20044;20055;20085;20088;20116;213773;53414;57315;56095;66489;140546;227715;52530;67619;19896;20826;27176;54127;27998;14113;100609;67493;67674;17975;100503670;108673;18114;18572;18813;19941;20054;20104;20115;52513;57808;60321;67025;67115;67936;69902;72462;74778
GO:0006396	RNA processing	BP	142	751	3.59492e-10	1.3146e-07	67134;27756;53890;20222;20641;50783;53817;67332;67439;57905;14105;51796;74351;66078;15382;67996;76936;77411;109095;13207;15388;19205;19826;20382;67465;72289;69731;54723;108121;20637;20826;224836;22668;53607;56381;68278;71766;72935;93838;16785;66481;12181;16418;50912;14791;20044;20055;20085;20088;20116;213773;53414;57315;56095;66489;140546;227715;52530;67619;19896;27176;14113;68205;68291;69372;212…
GO:0006412	translation	BP	144	637	1.7754e-16	2.04045e-13	75420;16865;16898;22384;55944;114641;11837;19934;19941;19944;19988;26961;54217;56040;57808;67186;13685;13681;16418;208643;230861;27979;53356;66085;73158;76366;13627;13629;233870;276770;68572;72650;108954;14694;15467;17347;18813;19045;217331;217351;22121;231659;239528;241846;27050;433702;67671;69674;72068;73826;78428;22321;226539;67789;234734;50776;19704;20103;230734;68015;12567;12696;13866;15388;…
GO:0006417	regulation of translation	BP	73	341	4.14308e-08	1.11104e-05	75420;108954;13681;13685;208643;27979;433702;19704;20103;230734;68015;239528;56417;15467;12567;12696;13629;13866;15388;16418;19205;192170;230861;53817;56717;68943;73826;78428;12317;13144;14433;14694;14786;19401;22121;23879;27050;67578;72068;83701;94223;217351;387216;723905;20848;22695;72322;242726;276770;76846;58988;21926;213236;21803;12193;230738;234384;52469;68572;72650;18626;18627;20602;26396;…
GO:0006518	peptide metabolic process	BP	156	778	4.78119e-13	2.95882e-10	75420;16865;16898;22384;55944;114641;11837;19934;19941;19944;19988;26961;54217;56040;57808;67186;13685;68214;100503670;13358;13627;13629;13681;14694;16418;16785;18120;19896;19899;19921;19933;19951;19981;20044;20054;20055;20084;20085;20088;20103;20115;20116;208643;22121;22228;22321;226539;227731;230861;231872;233870;234734;26451;268449;269261;270106;27050;27176;27207;27367;27376;276770;27979;31919…
GO:0006974	cellular response to DNA damage stimulus	BP	104	645	9.5655e-05	0.00864657	22594;13555;18611;19367;208266;72440;22590;15270;170472;231855;67561;272551;12581;18971;18973;107260;107951;109275;110033;110749;11545;11792;14088;14156;14375;17766;18140;18861;19358;19704;20174;20833;20892;21849;22256;231642;268395;268465;269400;27050;50776;56505;56717;58230;59047;66233;67439;70020;74528;75764;78610;15289;15361;22059;17687;243897;67849;76915;81601;225876;12575;57913;83383;12534;…
GO:0009890	negative regulation of biosynthetic process	BP	212	1440	2.35265e-05	0.00270387	107392;107823;108655;11568;118445;12053;12161;12317;12387;12398;12418;12445;13018;13047;13163;13198;13207;13433;13498;13555;13714;14183;14581;14957;15077;15184;15205;15208;15223;15331;15384;15499;15900;16478;16969;17127;17131;17192;17283;17428;17691;17869;18018;18032;18034;18140;18193;18412;18507;18626;18627;19401;20044;20354;20586;20602;20670;207728;20787;20788;20922;21389;21423;21428;21803;2181…
GO:0010467	gene expression	BP	623	4799	5.39002e-05	0.00522442	107392;107823;108655;11568;118445;12053;12161;12317;12387;12398;12418;12445;13018;13047;13163;13198;13207;13433;13498;13555;13714;14183;14581;14957;15077;15184;15205;15208;15223;15331;15384;15499;15900;16478;16969;17127;17131;17192;17283;17428;17691;17869;18018;18032;18034;18140;18193;18412;18507;18626;18627;19401;20044;20354;20586;20602;20670;207728;20787;20788;20922;21389;21423;21428;21803;2181…
GO:0010558	negative regulation of macromolecule biosynthetic process	BP	204	1355	8.36702e-06	0.00116056	107392;107823;108655;11568;118445;12053;12161;12317;12387;12398;12418;12445;13018;13047;13163;13198;13207;13433;13498;13555;13714;14183;14581;14957;15077;15184;15205;15208;15223;15331;15384;15499;15900;16478;16969;17127;17131;17192;17283;17428;17691;17869;18018;18032;18034;18140;18193;18412;18507;18626;18627;19401;20044;20354;20586;20602;20670;207728;20787;20788;20922;21389;21423;21428;21803;2181…
GO:0010608	posttranscriptional regulation of gene expression	BP	81	402	1.24775e-07	2.79035e-05	75420;108954;13685;14694;15467;17347;18813;19045;208643;217331;217351;22121;230861;231659;239528;241846;27050;433702;56040;67671;69674;72068;73826;78428;13681;27979;19704;20103;230734;68015;56417;12567;12696;13629;13866;15388;16418;19205;192170;53817;56717;68943;723897;12317;13144;14433;14786;19401;23879;67578;83701;94223;387216;723905;20848;22695;72322;242726;11792;12193;276770;76846;58988;21926…
GO:0010629	negative regulation of gene expression	BP	231	1476	1.24863e-07	2.79035e-05	107392;107823;108655;11568;118445;12053;12161;12317;12387;12398;12418;12445;13018;13047;13163;13198;13207;13433;13498;13555;13714;14183;14581;14957;15077;15184;15205;15208;15223;15331;15384;15499;15900;16478;16969;17127;17131;17192;17283;17428;17691;17869;18018;18032;18034;18140;18193;18412;18507;18626;18627;19401;20044;20354;20586;20602;20670;207728;20787;20788;20922;21389;21423;21428;21803;2181…
GO:0016072	rRNA metabolic process	BP	49	175	8.61961e-10	2.88937e-07	67134;16785;66481;12181;16418;50912;14791;20044;20055;20085;20088;20116;213773;53414;57315;56095;66489;140546;227715;52530;67619;19896;20826;27176;100503670;100609;108673;14113;18114;18572;18813;19941;20054;20104;20115;27998;52513;54127;57808;60321;67025;67115;67936;69902;72462;74778;67493;67674;17975
GO:0016458	gene silencing	BP	50	249	3.08482e-05	0.00349541	21429;15267;15270;231861;232440;26914;319162;319165;319166;319167;319168;319169;319170;319172;319173;319191;319192;381022;93760;17192;20586;208266;239528;56417;723897;217351;433702;72068;72322;83701;94223;16418;387216;723905;20848;22695;213236;21803;15077;319150;319151;319154;360198;97114;18140;13433;21849;20602;230738;26396
GO:0016569	chromatin modification	BP	86	490	1.80076e-05	0.00230225	18193;17192;20586;18140;107823;14113;17283;18753;223775;26404;20174;56505;70088;81601;19763;216825;107392;15184;19060;68606;216850;217218;107951;13018;26914;12053;20787;21803;22059;13163;193796;225876;58230;208266;214855;231151;57741;104416;224836;18626;21423;223770;66233;74343;226976;76719;381022;74322;12387;14581;329559;13433;18507;107817;13714;18627;67278;14957;194388;50708;50709;21849;16878;2…
GO:0016570	histone modification	BP	68	385	0.000102865	0.00913604	18193;18140;107823;14113;17283;18753;223775;26404;17192;20174;56505;70088;81601;19763;216825;107392;15184;19060;68606;216850;217218;107951;13018;26914;12053;20787;21803;22059;13163;193796;225876;58230;208266;214855;231151;57741;104416;224836;18626;20586;21423;223770;66233;74343;226976;76719;381022;74322;12387;14581;329559;13433;18507;107817;13714;18627;67278;14957;194388;50708;50709;16878;22339;6…
GO:0022411	cellular component disassembly	BP	70	398	9.40816e-05	0.00860098	54723;235040;68943;74244;12345;12631;171580;13804;20586;319162;77044;83796;93760;68572;72650;19704;16765;70218;23805;23991;78798;23871;270058;14251;71893;106025;12484;56215;230908;73723;16865;76366;108124;74747;21926;15481;276770;18472;83431;20740;18627;228361;234695;12534;109658;110749;11931;14088;18103;18412;20641;243813;26404;50783;51897;53374;22059;12028;15499;20787;20788;218832;22642;228993;…
GO:0022613	ribonucleoprotein complex biogenesis	BP	94	372	2.66674e-14	1.95035e-11	11837;12181;14791;16418;20084;27176;52513;52530;53414;54127;56095;56321;67134;69902;72831;100503670;19988;235036;268449;269261;27367;67025;16785;16898;20044;20054;20085;20103;50529;67097;74778;75617;27756;53890;20222;20641;50783;53817;67332;67439;57905;69731;67465;66481;50912;20055;20088;20116;213773;57315;66489;140546;227715;67619;19896;20826;20174;56505;16865;22384;55944;100609;108673;14113;181…
GO:0022618	ribonucleoprotein complex assembly	BP	51	181	3.10643e-10	1.19006e-07	100503670;19988;235036;268449;269261;27367;67025;69902;16785;16898;20044;20054;20085;20103;50529;54127;67097;74778;75617;27756;53890;20222;20641;50783;53817;67332;67439;57905;69731;67465;20174;56505;16865;22384;55944;14105;67996;20239;233871;72068;67578;353190;12696;14786;67671;239528;56417;16418;234384;22121;72831
GO:0030097	hemopoiesis	BP	144	847	2.71793e-07	5.20613e-05	16157;20850;21423;22778;30925;13629;15170;21803;320208;56417;57317;57916;654801;67563;76646;80287;101142;16848;12394;22059;108655;12484;387135;387139;723891;723905;751527;751549;102545;18018;12018;12028;20807;18102;18103;22761;14581;15900;12053;12518;15184;15985;16205;16453;17095;321006;54672;56233;76022;12387;18021;277360;74734;20044;20085;106722;17150;17886;23991;22339;15467;272382;13836;21926;…
GO:0030098	lymphocyte differentiation	BP	65	361	8.09364e-05	0.00757132	16157;20850;21423;22778;30925;101142;16848;22059;108655;12484;387135;387139;723891;723905;751527;751549;102545;18018;12018;12028;21803;12053;12518;15184;15985;16205;16453;17095;321006;54672;56233;76022;12387;18021;277360;74734;16859;16362;107817;12010;12193;20104;52683;83945;15223;243910;13866;229473;19219;20963;16149;20807;20869;20737;15170;22780;387168;16331;66494;234695;230126;16190;19401;1993…
GO:0030099	myeloid cell differentiation	BP	70	362	3.86947e-06	0.000576479	18102;18103;22761;20044;20085;22778;56417;106722;15170;17150;17886;20807;23991;22339;15467;272382;12387;13836;18018;21926;12398;19401;16331;12394;242687;18472;233328;21803;21813;16598;59003;22695;14159;15289;211770;12010;74443;20850;50794;223690;23871;97165;16878;16418;241764;319156;319157;319158;319159;319160;320332;326619;326620;69386;97122;17869;16969;26379;56717;93675;14683;170826;21847;10781…
GO:0030183	B cell differentiation	BP	33	139	2.15296e-05	0.00255265	101142;16848;22059;108655;12484;387135;387139;723891;723905;751527;751549;102545;18018;12018;12028;15170;22780;387168;16331;20850;20963;22778;12053;12518;15184;15985;16205;16453;17095;321006;54672;56233;76022
GO:0030219	megakaryocyte differentiation	BP	19	49	5.47061e-07	9.56763e-05	106722;15170;20807;22761;242687;16418;241764;23991;319156;319157;319158;319159;319160;320332;326619;326620;69386;97122;97165
GO:0031327	negative regulation of cellular biosynthetic process	BP	206	1409	4.56263e-05	0.00473537	107392;107823;108655;11568;118445;12053;12161;12317;12387;12398;12418;12445;13018;13047;13163;13198;13207;13433;13498;13555;13714;14183;14581;14957;15077;15184;15205;15208;15223;15331;15384;15499;15900;16478;16969;17127;17131;17192;17283;17428;17691;17869;18018;18032;18034;18140;18193;18412;18507;18626;18627;19401;20044;20354;20586;20602;20670;207728;20787;20788;20922;21389;21423;21428;21803;2181…
GO:0031497	chromatin assembly	BP	53	120	6.53824e-20	2.24317e-16	110749;12615;13163;14312;14957;15077;15078;15081;17216;20586;26914;319148;319150;319151;319154;319156;319157;319158;319159;319160;319178;319179;319180;319181;319182;319183;319184;319185;319186;319187;319188;320332;326619;326620;360198;50708;50709;53890;56086;56702;66471;67628;69386;78303;80838;97114;97122;104248;13018;231861;15289;22059;57741
GO:0034248	regulation of cellular amide metabolic process	BP	78	368	2.30687e-08	6.39957e-06	75420;108954;13685;14694;15467;17347;18813;19045;208643;217331;217351;22121;230861;231659;239528;241846;27050;433702;56040;67671;69674;72068;73826;78428;13681;27979;19704;20103;230734;68015;56417;12567;12696;13629;13866;15388;16418;19205;192170;53817;56717;68943;12317;13144;14433;14786;19401;23879;67578;83701;94223;387216;723905;20848;22695;72322;242726;56012;276770;76846;58988;21926;213236;21803…
GO:0034250	positive regulation of cellular amide metabolic process	BP	27	104	2.15761e-05	0.00255265	12567;12696;13629;13866;15388;16418;19205;192170;230861;53817;56717;68943;73826;78428;276770;76846;58988;21926;213236;21803;234384;52469;18024;20602;230738;75420;18753
GO:0034470	ncRNA processing	BP	69	302	6.24187e-09	1.85984e-06	67134;66078;16785;66481;12181;16418;50912;14791;20044;20055;20085;20088;20116;213773;53414;57315;56095;66489;140546;227715;52530;67619;19896;20826;27176;14113;68205;68291;69372;212528;230734;66246;100503670;100609;108673;18114;18572;18813;19941;20054;20104;20115;27998;52513;54127;57808;60321;67025;67115;67936;69902;72462;74778;17299;234734;57773;100113398;224907;66369;68730;68510;67674;83701;9422…
GO:0034622	cellular macromolecular complex assembly	BP	158	816	6.02255e-12	3.02821e-09	100503670;19988;235036;268449;269261;27367;67025;69902;16785;16898;20044;20054;20085;20103;50529;54127;67097;74778;75617;70572;27756;53890;20222;20641;50783;53817;67332;67439;57905;69731;67465;20174;56505;16865;22384;55944;12317;110749;12615;13163;14312;14957;15077;15078;15081;17216;20586;26914;319148;319150;319151;319154;319156;319157;319158;319159;319160;319178;319179;319180;319181;319182;31918…
GO:0034641	cellular nitrogen compound metabolic process	BP	717	5592	6.70564e-05	0.00634669	22594;15194;110749;14156;170472;17215;17216;17218;17220;18032;18969;18971;18972;18973;19704;20135;20833;21927;223970;23834;240697;269400;272551;50776;67177;71735;107392;107823;108655;11568;118445;12053;12161;12317;12387;12398;12418;12445;13018;13047;13163;13198;13207;13433;13498;13555;13714;14183;14581;14957;15077;15184;15205;15208;15223;15331;15384;15499;15900;16478;16969;17127;17131;17192;17283…
GO:0034660	ncRNA metabolic process	BP	83	407	5.11919e-08	1.287e-05	67134;66078;16785;66481;12181;16418;50912;14791;20044;20055;20085;20088;20116;213773;53414;57315;56095;66489;140546;227715;52530;67619;19896;20826;27176;14113;68205;68291;69372;212528;230734;66246;100503670;100609;108673;18114;18572;18813;19941;20054;20104;20115;27998;52513;54127;57808;60321;67025;67115;67936;69902;72462;74778;17299;234734;57773;22321;226539;67789;50776;100113398;224907;66369;687…
GO:0034723	DNA replication-dependent nucleosome organization	BP	17	31	3.70017e-09	1.14492e-06	110749;15077;319150;319151;319154;319156;319157;319158;319159;319160;320332;326619;326620;360198;69386;97114;97122
GO:0034728	nucleosome organization	BP	55	128	6.40928e-20	2.24317e-16	110749;12615;13163;14312;14957;15077;15078;15081;17216;20586;26914;319148;319150;319151;319154;319156;319157;319158;319159;319160;319178;319179;319180;319181;319182;319183;319184;319185;319186;319187;319188;320332;326619;326620;360198;50708;50709;53890;56086;56702;66471;67628;69386;78303;80838;97114;97122;19231;58230;104248;319162;77044;83796;93760;13018
GO:0040029	regulation of gene expression, epigenetic	BP	51	259	4.43604e-05	0.00473537	21429;15267;15270;231861;232440;26914;319162;319165;319166;319167;319168;319169;319170;319172;319173;319191;319192;381022;12387;66126;93760;17192;20586;208266;13018;19704;50912;239528;56417;723897;83701;94223;16418;217351;387216;723905;20848;22695;72322;213236;21803;18140;13433;21849;20602;230738;26396;15184;16598;241764;329559
GO:0042113	B cell activation	BP	57	274	2.97118e-06	0.000459676	101142;16848;22059;108655;12484;387135;387139;723891;723905;751527;751549;102545;18018;12018;12028;12053;12518;15184;15985;16205;16453;17095;22778;321006;54672;56233;76022;22780;16331;57916;11444;12520;12575;16149;384783;18753;22362;22363;230126;58230;15170;387168;20850;20963;22256;107823;21803;69583;67278;108995;15223;16136;109658;12145;17060;18707;56743
GO:0042254	ribosome biogenesis	BP	66	255	5.34992e-11	2.53177e-08	100503670;19988;235036;268449;269261;27367;67025;69902;16785;16898;20044;20054;20085;20103;50529;54127;67097;74778;75617;16418;67134;66481;12181;50912;14791;20055;20088;20116;213773;53414;57315;56095;66489;140546;227715;52530;67619;19896;20826;27176;100609;108673;14113;18114;18572;18813;19941;20104;20115;27998;52513;57808;60321;67115;67936;72462;67671;57741;234384;67493;67674;72831;17975;11837;20…
GO:0042255	ribosome assembly	BP	23	58	2.19003e-08	6.29241e-06	100503670;19988;235036;268449;269261;27367;67025;69902;16785;16898;20044;20054;20085;20103;50529;54127;67097;74778;75617;67671;16418;234384;72831
GO:0042273	ribosomal large subunit biogenesis	BP	23	69	8.72619e-07	0.000146255	100503670;19988;235036;268449;269261;27367;67025;69902;12181;56095;66489;16418;19896;20826;27176;52530;67671;72831;19941;57741;57808;67115;67936
GO:0042274	ribosomal small subunit biogenesis	BP	24	68	1.50766e-07	3.19188e-05	16785;16898;20044;20054;20085;20103;50529;54127;67097;74778;75617;66481;14791;20055;20088;20116;213773;53414;57315;20826;67619;67671;20104;20115
GO:0043043	peptide biosynthetic process	BP	147	658	2.52448e-16	2.53868e-13	75420;16865;16898;22384;55944;114641;11837;19934;19941;19944;19988;26961;54217;56040;57808;67186;13685;100503670;13358;13627;13629;13681;14694;16418;16785;18120;19896;19899;19921;19933;19951;19981;20044;20054;20055;20084;20085;20088;20103;20115;20116;208643;22121;22228;22321;226539;227731;230861;231872;233870;234734;26451;268449;269261;270106;27050;27176;27207;27367;27376;276770;27979;319195;5052…
GO:0043603	cellular amide metabolic process	BP	164	891	1.41586e-10	6.3281e-08	15194;20850;75420;16865;16898;22384;55944;114641;11837;19934;19941;19944;19988;26961;54217;56040;57808;67186;13685;68214;100503670;13358;13627;13629;13681;14694;16418;16785;18120;19896;19899;19921;19933;19951;19981;20044;20054;20055;20084;20085;20088;20103;20115;20116;208643;22121;22228;22321;226539;227731;230861;231872;233870;234734;26451;268449;269261;270106;27050;27176;27207;27367;27376;276770…
GO:0043604	amide biosynthetic process	BP	152	726	2.57099e-14	1.95035e-11	15194;75420;16865;16898;22384;55944;114641;11837;19934;19941;19944;19988;26961;54217;56040;57808;67186;13685;100503670;13358;13627;13629;13681;14694;16418;16785;18120;19896;19899;19921;19933;19951;19981;20044;20054;20055;20084;20085;20088;20103;20115;20116;208643;22121;22228;22321;226539;227731;230861;231872;233870;234734;26451;268449;269261;270106;27050;27176;27207;27367;27376;276770;27979;31919…
GO:0043933	macromolecular complex subunit organization	BP	335	2073	5.62364e-12	3.01615e-09	100503670;19988;235036;268449;269261;27367;67025;69902;16785;16898;20044;20054;20085;20103;50529;54127;67097;74778;75617;70572;21429;27756;53890;20222;20641;50783;53817;67332;67439;57905;69731;67465;54723;18193;20174;56505;16865;22384;55944;12317;110749;12615;13163;14312;14957;15077;15078;15081;17216;20586;26914;319148;319150;319151;319154;319156;319157;319158;319159;319160;319178;319179;319180;3…
GO:0044085	cellular component biogenesis	BP	343	2469	1.8391e-05	0.00230225	11837;12181;14791;16418;20084;27176;52513;52530;53414;54127;56095;56321;67134;69902;72831;100503670;19988;235036;268449;269261;27367;67025;16785;16898;20044;20054;20085;20103;50529;67097;74778;75617;235040;51897;68118;74244;70572;23790;27756;53890;20222;20641;50783;53817;67332;67439;57905;69731;67465;66481;50912;20055;20088;20116;213773;57315;66489;140546;227715;67619;19896;20826;20174;56505;1847…
GO:0045637	regulation of myeloid cell differentiation	BP	43	194	8.91412e-06	0.00121549	18102;18103;22761;19401;16331;12394;22695;14159;15289;211770;12010;74443;20850;50794;223690;23871;97165;16878;16418;241764;23991;319156;319157;319158;319159;319160;320332;326619;326620;69386;97122;17869;22778;12387;16969;21926;26379;56717;93675;14683;170826;21847;22177
GO:0045638	negative regulation of myeloid cell differentiation	BP	23	86	5.14868e-05	0.00511372	18102;18103;16331;19401;20850;22695;50794;23991;319156;319157;319158;319159;319160;320332;326619;326620;69386;97122;17869;211770;12387;93675;22761
GO:0045652	regulation of megakaryocyte differentiation	BP	14	28	4.09557e-07	7.66253e-05	23991;319156;319157;319158;319159;319160;320332;326619;326620;69386;97122;97165;16418;241764
GO:0045653	negative regulation of megakaryocyte differentiation	BP	11	17	2.20259e-07	4.3219e-05	23991;319156;319157;319158;319159;319160;320332;326619;326620;69386;97122
GO:0045727	positive regulation of translation	BP	25	92	1.8478e-05	0.00230225	276770;76846;58988;21926;213236;21803;234384;52469;20602;230738;75420;13629;12567;12696;13866;15388;16418;19205;192170;230861;53817;56717;68943;73826;78428
GO:0045892	negative regulation of transcription, DNA-templated	BP	168	1058	2.42975e-06	0.000390947	107392;107823;108655;11568;118445;12053;12161;12317;12387;12398;12418;12445;13018;13047;13163;13198;13207;13433;13498;13555;13714;14183;14581;14957;15077;15184;15205;15208;15223;15331;15384;15499;15900;16478;16969;17127;17131;17192;17283;17428;17691;17869;18018;18032;18034;18140;18193;18412;18507;18626;18627;19401;20044;20354;20586;20602;20670;207728;20787;20788;20922;21389;21423;21428;21803;2181…
GO:0045934	negative regulation of nucleobase-containing compound metabolic process	BP	190	1263	1.72601e-05	0.00227636	107392;107823;108655;11568;118445;12053;12161;12317;12387;12398;12418;12445;13018;13047;13163;13198;13207;13433;13498;13555;13714;14183;14581;14957;15077;15184;15205;15208;15223;15331;15384;15499;15900;16478;16969;17127;17131;17192;17283;17428;17691;17869;18018;18032;18034;18140;18193;18412;18507;18626;18627;19401;20044;20354;20586;20602;20670;207728;20787;20788;20922;21389;21423;21428;21803;2181…
GO:0048534	hematopoietic or lymphoid organ development	BP	152	895	1.39415e-07	3.03134e-05	16157;20850;21423;22778;30925;13629;15170;21803;320208;56417;57317;57916;654801;67563;76646;80287;101142;16848;12394;22059;108655;12484;387135;387139;723891;723905;751527;751549;102545;18018;12018;12028;20807;18102;18103;12145;16453;16992;18034;216892;22761;12193;12387;14581;16923;17283;17347;22362;230126;26462;66049;15900;12053;12518;15184;15985;16205;17095;321006;54672;56233;76022;18021;277360;…
GO:0051172	negative regulation of nitrogen compound metabolic process	BP	219	1449	3.1161e-06	0.000473	107392;107823;108655;11568;118445;12053;12161;12317;12387;12398;12418;12445;13018;13047;13163;13198;13207;13433;13498;13555;13714;14183;14581;14957;15077;15184;15205;15208;15223;15331;15384;15499;15900;16478;16969;17127;17131;17192;17283;17428;17691;17869;18018;18032;18034;18140;18193;18412;18507;18626;18627;19401;20044;20354;20586;20602;20670;207728;20787;20788;20922;21389;21423;21428;21803;2181…
GO:0051253	negative regulation of RNA metabolic process	BP	182	1132	4.28739e-07	7.8391e-05	107392;107823;108655;11568;118445;12053;12161;12317;12387;12398;12418;12445;13018;13047;13163;13198;13207;13433;13498;13555;13714;14183;14581;14957;15077;15184;15205;15208;15223;15331;15384;15499;15900;16478;16969;17127;17131;17192;17283;17428;17691;17869;18018;18032;18034;18140;18193;18412;18507;18626;18627;19401;20044;20354;20586;20602;20670;207728;20787;20788;20922;21389;21423;21428;21803;2181…
GO:0051276	chromosome organization	BP	87	479	4.18008e-06	0.000611432	12615;70218;22590;11545;11792;14375;19704;269400;497652;66679;110749;13163;14312;14957;15077;15078;15081;17216;20586;26914;319148;319150;319151;319154;319156;319157;319158;319159;319160;319178;319179;319180;319181;319182;319183;319184;319185;319186;319187;319188;320332;326619;326620;360198;50708;50709;53890;56086;56702;66471;67628;69386;78303;80838;97114;97122;15289;22059;57741;21976;17220;104248…
GO:0051290	protein heterotetramerization	BP	18	42	1.80559e-07	3.72461e-05	14375;15077;20135;319150;319151;319154;319156;319157;319158;319159;319160;320332;326619;326620;360198;69386;97114;97122
GO:0060968	regulation of gene silencing	BP	18	59	5.05813e-05	0.00508658	217351;213236;21803;18140;13433;21849;56417;72322;20602;230738;26396;20848;15077;319150;319151;319154;360198;97114
GO:0065003	macromolecular complex assembly	BP	227	1428	4.65749e-08	1.20869e-05	100503670;19988;235036;268449;269261;27367;67025;69902;16785;16898;20044;20054;20085;20103;50529;54127;67097;74778;75617;70572;27756;53890;20222;20641;50783;53817;67332;67439;57905;69731;67465;20174;56505;16865;22384;55944;12317;110749;12615;13163;14312;14957;15077;15078;15081;17216;20586;26914;319148;319150;319151;319154;319156;319157;319158;319159;319160;319178;319179;319180;319181;319182;31918…
GO:0065004	protein-DNA complex assembly	BP	52	160	5.29179e-13	3.04089e-10	110749;12615;13163;14312;14957;15077;15078;15081;17216;20586;26914;319148;319150;319151;319154;319156;319157;319158;319159;319160;319178;319179;319180;319181;319182;319183;319184;319185;319186;319187;319188;320332;326619;326620;360198;50708;50709;53890;56086;56702;66471;67628;69386;78303;80838;97114;97122;104248;19182;19184;22778;20892
GO:0070227	lymphocyte apoptotic process	BP	24	91	4.57374e-05	0.00473537	12018;12028;12125;17869;387135;387139;723891;723905;384783;57741;723885;723925;723926;751527;751549;12484;16149;20104;83945;16453;66494;22059;170770;243910
GO:0071103	DNA conformation change	BP	62	189	2.05201e-15	1.83427e-12	110749;12615;13163;14312;14957;15077;15078;15081;17216;20586;26914;319148;319150;319151;319154;319156;319157;319158;319159;319160;319178;319179;319180;319181;319182;319183;319184;319185;319186;319187;319188;320332;326619;326620;360198;50708;50709;53890;56086;56702;66471;67628;69386;78303;80838;97114;97122;15289;22059;57741;21976;17220;104248;67849;68298;13018;12534;52683;56215;231861;14375;269400
GO:0071353	cellular response to interleukin-4	BP	11	26	5.24415e-05	0.00514502	16453;11837;12567;12721;14104;15516;16898;17216;22143;23918;27367
GO:0071822	protein complex subunit organization	BP	199	1320	9.80207e-06	0.00131429	70572;12317;110749;12615;13163;14312;14957;15077;15078;15081;17216;20586;26914;319148;319150;319151;319154;319156;319157;319158;319159;319160;319178;319179;319180;319181;319182;319183;319184;319185;319186;319187;319188;320332;326619;326620;360198;50708;50709;53890;56086;56702;66471;67628;69386;78303;80838;97114;97122;19231;58230;12345;12631;171580;18643;19240;104248;319162;77044;83796;93760;68572…
GO:0071824	protein-DNA complex subunit organization	BP	59	184	2.99368e-14	2.00701e-11	110749;12615;13163;14312;14957;15077;15078;15081;17216;20586;26914;319148;319150;319151;319154;319156;319157;319158;319159;319160;319178;319179;319180;319181;319182;319183;319184;319185;319186;319187;319188;320332;326619;326620;360198;50708;50709;53890;56086;56702;66471;67628;69386;78303;80838;97114;97122;19231;58230;104248;319162;77044;83796;93760;13018;19182;19184;22778;20892
GO:0071826	ribonucleoprotein complex subunit organization	BP	53	190	2.12327e-10	8.99037e-08	100503670;19988;235036;268449;269261;27367;67025;69902;16785;16898;20044;20054;20085;20103;50529;54127;67097;74778;75617;27756;53890;20222;20641;50783;53817;67332;67439;57905;69731;67465;54723;20174;56505;16865;22384;55944;14105;67996;20239;233871;72068;67578;76366;353190;12696;14786;67671;239528;56417;16418;234384;22121;72831
GO:1901564	organonitrogen compound metabolic process	BP	266	1863	2.32666e-05	0.00270387	15194;51793;20850;75420;16865;16898;22384;55944;17869;68943;114641;11837;19934;19941;19944;19988;26961;54217;56040;57808;67186;13685;11674;13808;14433;15277;18641;56012;21881;66171;16418;103172;20930;66416;68214;14923;18102;18103;107227;23917;23918;11821;11513;109674;17766;207728;22245;72962;80914;56717;194388;100503670;13358;13627;13629;13681;14694;16785;18120;19896;19899;19921;19933;19951;19981…
GO:1901566	organonitrogen compound biosynthetic process	BP	207	1210	5.10704e-10	1.78635e-07	15194;75420;16865;16898;22384;55944;114641;11837;19934;19941;19944;19988;26961;54217;56040;57808;67186;13685;23917;23918;11821;11513;18102;18103;14923;109674;56717;80914;100503670;13358;13627;13629;13681;14694;16418;16785;18120;19896;19899;19921;19933;19951;19981;20044;20054;20055;20084;20085;20088;20103;20115;20116;208643;22121;22228;22321;226539;227731;230861;231872;233870;234734;26451;268449;2…
GO:1902679	negative regulation of RNA biosynthetic process	BP	170	1087	5.24902e-06	0.000754078	107392;107823;108655;11568;118445;12053;12161;12317;12387;12398;12418;12445;13018;13047;13163;13198;13207;13433;13498;13555;13714;14183;14581;14957;15077;15184;15205;15208;15223;15331;15384;15499;15900;16478;16969;17127;17131;17192;17283;17428;17691;17869;18018;18032;18034;18140;18193;18412;18507;18626;18627;19401;20044;20354;20586;20602;20670;207728;20787;20788;20922;21389;21423;21428;21803;2181…
GO:1903146	regulation of mitophagy	BP	14	39	4.65002e-05	0.00473537	22059;68943;228361;15277;20787;20788;218832;22642;228993;27801;56505;60321;72344;74244
GO:1903311	regulation of mRNA metabolic process	BP	31	131	4.01342e-05	0.00436324	109095;13207;15388;19205;19826;20382;67465;67996;72289;433702;107817;14105;20383;56215;57317;15481;192170;20637;70248;12537;224902;224903;217351;22695;239528;19704;230738;12193;107951;27632;75420
GO:1903507	negative regulation of nucleic acid-templated transcription	BP	168	1073	5.55357e-06	0.000783833	107392;107823;108655;11568;118445;12053;12161;12317;12387;12398;12418;12445;13018;13047;13163;13198;13207;13433;13498;13555;13714;14183;14581;14957;15077;15184;15205;15208;15223;15331;15384;15499;15900;16478;16969;17127;17131;17192;17283;17428;17691;17869;18018;18032;18034;18140;18193;18412;18507;18626;18627;19401;20044;20354;20586;20602;20670;207728;20787;20788;20922;21389;21423;21428;21803;2181…
GO:1903706	regulation of hemopoiesis	BP	70	353	1.53838e-06	0.000252577	18102;18103;22761;19401;16331;12394;16859;16362;20850;21803;15223;243910;13866;229473;12053;12484;15170;22780;387168;20963;22778;66494;16149;234695;230126;16190;16453;22695;14159;15289;211770;12010;74443;50794;223690;23871;97165;16878;16418;241764;23991;319156;319157;319158;319159;319160;320332;326619;326620;69386;97122;17869;12387;16969;21926;26379;56717;93675;14683;170826;21847;21813;22339;1730…
GO:1903707	negative regulation of hemopoiesis	BP	35	132	8.4077e-07	0.000143915	18102;18103;16331;19401;15223;243910;13866;229473;16149;16362;16190;16453;12053;22695;20850;50794;23991;319156;319157;319158;319159;319160;320332;326619;326620;69386;97122;17869;211770;12387;93675;22761;18024;15205;15208
GO:2000113	negative regulation of cellular macromolecule biosynthetic process	BP	199	1293	2.63665e-06	0.000415919	107392;107823;108655;11568;118445;12053;12161;12317;12387;12398;12418;12445;13018;13047;13163;13198;13207;13433;13498;13555;13714;14183;14581;14957;15077;15184;15205;15208;15223;15331;15384;15499;15900;16478;16969;17127;17131;17192;17283;17428;17691;17869;18018;18032;18034;18140;18193;18412;18507;18626;18627;19401;20044;20354;20586;20602;20670;207728;20787;20788;20922;21389;21423;21428;21803;2181…
