# Supplementary material for: Lineage-Specific Genes Are Prominent DNA Damage Hotspots during Leukemic Transformation of B Cell Precursors
Source: Cell Rep. 2017 Feb 14;18(7):1687–98. doi: 10.1016/j.celrep.2017.01.057 (PMC5318656; doi:10.1016/j.celrep.2017.01.057)
Supplement: Table S5. Gene Defects in Human B-ALL versus γH2AX Regions, Related to Figure 3 [file mmc6.xlsx]

## Sheet: sheet 1
Genes associated to defects in normal pediatric B -ALL (Mullighan et al., 2007 Nature)	gH2AX+ region in BCR-ABL1 and/or C-MYC	Associated lesion		Genes associated to defects in high-risk pediatric B-ALL (Mullighan et al., 2009 NEJM)	gH2AX+ region in BCR-ABL1 and/or C-MYC	Associated lesion		Genes associated to defects in Ph-like B-ALL (Roberts et al., 2012 Cancer Cell)	gH2AX+ region in BCR-ABL1 and/or C-MYC	Associated lesion
Add3	no	deletion (Table S10 of Mullighan et al 2007 Nature)		Adar	yes	deletion (Table S4 of Mullighan et al 2009 NEJM)		ABL1	no	fusion (Table S3 of Roberts et al 2012 Cancer Cell)
Armc2/Sesn1	no	deletion (Table S10 of Mullighan et al 2007 Nature)		Adarb2	no	deletion (Table S4 of Mullighan et al 2009 NEJM)		AMN1	no	fusion (Table S3 of Roberts et al 2012 Cancer Cell)
Atm/Rab39/Npat (+17 genes)	no	deletion (Table S10 of Mullighan et al 2007 Nature)		Add3	no	deletion (Table S4 of Mullighan et al 2009 NEJM)		ARL8B	no	deletion (Table S7 of Roberts et al 2012 Cancer Cell)
Blnk	yes	deletion (Table S10 of Mullighan et al 2007 Nature)		Arhgap24	no	deletion (Table S4 of Mullighan et al 2009 NEJM)		ARRDC5	no	deletion (Table S7 of Roberts et al 2012 Cancer Cell)
Btg1	yes	deletion (Table S10 of Mullighan et al 2007 Nature)		Arid1b	yes	deletion (Table S4 of Mullighan et al 2009 NEJM)		BCR	yes	fusion (Table S3 of Roberts et al 2012 Cancer Cell)
Btla/CD200	no	deletion (Table S10 of Mullighan et al 2007 Nature)		Armc2/Sesn1	no	deletion (Table S4 of Mullighan et al 2009 NEJM)		BTBD7	no	fusion (Table S3 of Roberts et al 2012 Cancer Cell)
C13orf21/Tsc22d1/Tusc8	no	deletion (Table S10 of Mullighan et al 2007 Nature)		Arpp-21	no	deletion (Table S4 of Mullighan et al 2009 NEJM)		C12ORF35	no	fusion (Table S3 of Roberts et al 2012 Cancer Cell)
C19orf7/Npas1/GRLF1/Tmem160	yes	deletion (Table S10 of Mullighan et al 2007 Nature)		Atp10a	no	deletion (Table S4 of Mullighan et al 2009 NEJM)		CBWD2	no	fusion (Table S3 of Roberts et al 2012 Cancer Cell)
Ccnc (+15 genes)	no	deletion (Table S10 of Mullighan et al 2007 Nature)		Btg1	yes	deletion (Table S4 of Mullighan et al 2009 NEJM)		CCNL1	no	deletion (Table S7 of Roberts et al 2012 Cancer Cell)
Cdk6/Gatad1/Ervwe1/Pex1	no	deletion (Table S10 of Mullighan et al 2007 Nature)		Btla/CD200	no	deletion (Table S4 of Mullighan et al 2009 NEJM)		CDH2	no	deletion (Table S7 of Roberts et al 2012 Cancer Cell)
Cdkn2a	no	deletion (Table S10 of Mullighan et al 2007 Nature)		C13orf21/Tsc22d1	no	deletion (Table S4 of Mullighan et al 2009 NEJM)		CDK6	no	deletion (Table S7 of Roberts et al 2012 Cancer Cell)
Crlf3/Suz12p/NF1	no	deletion (Table S10 of Mullighan et al 2007 Nature)		Cdkn2a/b	no	deletion (Table S4 of Mullighan et al 2009 NEJM)		CRLF2	no	fusion (Table S3 of Roberts et al 2012 Cancer Cell)
Dleu1/Dleu2/Dleu7/Mir15/Mir16a/Rfp2/Kcnrg/Fam104a	yes	deletion (Table S10 of Mullighan et al 2007 Nature)		Copeb/Klf6	no	deletion (Table S4 of Mullighan et al 2009 NEJM)		DOCK8	no	fusion (Table S3 of Roberts et al 2012 Cancer Cell)
Dnajc4/Stip1/Urp2/Trpt1/Nudt22/Vegfb/Fkbp2/Ppp1r14b/plcb3	yes	deletion (Table S10 of Mullighan et al 2007 Nature)		Dleu2/7/Mir15/16a	yes	deletion (Table S4 of Mullighan et al 2009 NEJM)		EBF1	yes	fusion (Table S3 of Roberts et al 2012 Cancer Cell)
Dpf3	no	deletion (Table S10 of Mullighan et al 2007 Nature)		Dmd	no	deletion (Table S4 of Mullighan et al 2009 NEJM)		EDEM1	no	deletion (Table S7 of Roberts et al 2012 Cancer Cell)
Ebf1	yes	deletion (Table S10 of Mullighan et al 2007 Nature)		Ebf1	yes	deletion (Table S4 of Mullighan et al 2009 NEJM)		ELF1	no	deletion (Table S7 of Roberts et al 2012 Cancer Cell)
Elf1	no	deletion (Table S10 of Mullighan et al 2007 Nature)		Erg	yes	deletion (Table S4 of Mullighan et al 2009 NEJM)		EPOR	no	fusion (Table S3 of Roberts et al 2012 Cancer Cell)
Erg	yes	deletion (Table S10 of Mullighan et al 2007 Nature)		Etv6	no	deletion (Table S4 of Mullighan et al 2009 NEJM)		ETV6	no	fusion (Table S3 of Roberts et al 2012 Cancer Cell)
Etv6	no	deletion (Table S10 of Mullighan et al 2007 Nature)		Fbxw7	no	deletion (Table S4 of Mullighan et al 2009 NEJM)		FAM23A	no	fusion (Table S3 of Roberts et al 2012 Cancer Cell)
Fam65A/Ctcf/Rltpr/Acd/Pard6a/Gfod2/Ranbp10/Tsnaxip1/Cenpt	yes	deletion (Table S10 of Mullighan et al 2007 Nature)		Fhit	no	deletion (Table S4 of Mullighan et al 2009 NEJM)		FEM1C	no	fusion (Table S3 of Roberts et al 2012 Cancer Cell)
Fhit	no	deletion (Table S10 of Mullighan et al 2007 Nature)		Flnb	no	deletion (Table S4 of Mullighan et al 2009 NEJM)		IGH	yes	fusion (Table S3 of Roberts et al 2012 Cancer Cell)
Hist1 cluster	yes	deletion (Table S10 of Mullighan et al 2007 Nature)		Grik2	no	deletion (Table S4 of Mullighan et al 2009 NEJM)		JAK2	no	fusion (Table S3 of Roberts et al 2012 Cancer Cell)
Ikzf1	yes	deletion (Table S10 of Mullighan et al 2007 Nature)		Hist1 cluster	yes	deletion (Table S4 of Mullighan et al 2009 NEJM)		KLF2	yes	fusion (Table S3 of Roberts et al 2012 Cancer Cell)
Ikzf3	yes	deletion (Table S10 of Mullighan et al 2007 Nature)		Ikzf1	yes	deletion (Table S4 of Mullighan et al 2009 NEJM)		MRC1	no	fusion (Table S3 of Roberts et al 2012 Cancer Cell)
Lef1	yes	deletion (Table S10 of Mullighan et al 2007 Nature)		Il1rap	no	deletion (Table S4 of Mullighan et al 2009 NEJM)		NCOA6	no	deletion (Table S7 of Roberts et al 2012 Cancer Cell)
5' flanking Lmo2	no	deletion (Table S10 of Mullighan et al 2007 Nature)		Il3ra/Csf2ra	no	deletion (Table S4 of Mullighan et al 2009 NEJM)		NCR	no	deletion (Table S7 of Roberts et al 2012 Cancer Cell)
Ltk/Mir626 +16 others	no	deletion (Table S10 of Mullighan et al 2007 Nature)		Kras	no	deletion (Table S4 of Mullighan et al 2009 NEJM)		NUP214	no	fusion (Table S3 of Roberts et al 2012 Cancer Cell)
Mll (Kmt2a) +16 others	no	deletion (Table S10 of Mullighan et al 2007 Nature)		Mbnl1	no	deletion (Table S4 of Mullighan et al 2009 NEJM)		OAZ1	no	fusion (Table S3 of Roberts et al 2012 Cancer Cell)
Mllt3	no	deletion (Table S10 of Mullighan et al 2007 Nature)		Msra	no	deletion (Table S4 of Mullighan et al 2009 NEJM)		PAX5	yes	fusion (Table S3 of Roberts et al 2012 Cancer Cell)
Nr3c1/LOC389335	no	deletion (Table S10 of Mullighan et al 2007 Nature)		Nf1	no	deletion (Table S4 of Mullighan et al 2009 NEJM)		PDGFRB	no	fusion (Table S3 of Roberts et al 2012 Cancer Cell)
Pax5	yes	deletion (Table S10 of Mullighan et al 2007 Nature)		Nr3c2	no	deletion (Table S4 of Mullighan et al 2009 NEJM)		RANBP2	no	fusion (Table S3 of Roberts et al 2012 Cancer Cell)
Rag2	no	deletion (Table S10 of Mullighan et al 2007 Nature)		Nras	no	deletion (Table S4 of Mullighan et al 2009 NEJM)		RASSF3	no	deletion (Table S7 of Roberts et al 2012 Cancer Cell)
Rb1	no	deletion (Table S10 of Mullighan et al 2007 Nature)		Nup160/Ptprj	no	deletion (Table S4 of Mullighan et al 2009 NEJM)		RCSD1	yes	fusion (Table S3 of Roberts et al 2012 Cancer Cell)
Runx1 +32 genes	yes	deletion (Table S10 of Mullighan et al 2007 Nature)		Pax5	yes	deletion (Table S4 of Mullighan et al 2009 NEJM)		SEMA6A	no	fusion (Table S3 of Roberts et al 2012 Cancer Cell)
Tbl1xr1	no	deletion (Table S10 of Mullighan et al 2007 Nature)		Pde4B	no	deletion (Table S4 of Mullighan et al 2009 NEJM)		SH2B3	yes	deletion (Table S7 of Roberts et al 2012 Cancer Cell)
Tcf3 + 63 genes	yes	deletion (Table S10 of Mullighan et al 2007 Nature)		Rag1/2	no	deletion (Table S4 of Mullighan et al 2009 NEJM)		SLC2A5	no	fusion (Table S3 of Roberts et al 2012 Cancer Cell)
Thada	yes	deletion (Table S10 of Mullighan et al 2007 Nature)		Rb1	no	deletion (Table S4 of Mullighan et al 2009 NEJM)		SLC35A1	no	fusion (Table S3 of Roberts et al 2012 Cancer Cell)
5' flanking Tox	no	deletion (Table S10 of Mullighan et al 2007 Nature)		Tbl1xr1	no	deletion (Table S4 of Mullighan et al 2009 NEJM)		STRN3	no	fusion (Table S3 of Roberts et al 2012 Cancer Cell)
Trove2/Glrx2/Cdc73/B3Galt2	no	deletion (Table S10 of Mullighan et al 2007 Nature)		Tcf3	yes	deletion (Table S4 of Mullighan et al 2009 NEJM)		SYNCRIP	no	fusion (Table S3 of Roberts et al 2012 Cancer Cell)
				Tox	no	deletion (Table S4 of Mullighan et al 2009 NEJM)		TPM4	no	fusion (Table S3 of Roberts et al 2012 Cancer Cell)
				Vpreb1	yes	deletion (Table S4 of Mullighan et al 2009 NEJM)		TSHZ2	no	fusion (Table S3 of Roberts et al 2012 Cancer Cell)
				Zmym5	no	deletion (Table S4 of Mullighan et al 2009 NEJM)		UHRF1	yes	deletion (Table S7 of Roberts et al 2012 Cancer Cell)
Of note:
From the Mullighan studies only lesions that affected annotated genes and relate to deletions were used. Lesions at Znf528, Ccdc26, Fam22f, C20orf94, FLJ11273 and iAMP21 were excluded from the analysis because they could not be related to an annotated mouse gene.
