# Supplementary material for: Lineage-Specific Genes Are Prominent DNA Damage Hotspots during Leukemic Transformation of B Cell Precursors
Source: Cell Rep. 2017 Feb 14;18(7):1687–98. doi: 10.1016/j.celrep.2017.01.057 (PMC5318656; doi:10.1016/j.celrep.2017.01.057)
Supplement: Table S6. CEBPA + DOX-Specific γH2AX Regions Summary, Related to Figure 6 [file mmc7.xlsx]

## Sheet: Sheet1
Region_ID	Chr	Start	End	FC vs. CEBPA-DOX	ChIP_RPKM	Gene_symbols	Ensembl_IDs
X0001	chr2	118111301	118129599	27.7239	21.2657	Gm13986, Thbs1	ENSMUSG00000087203, ENSMUSG00000040152
X0002	chr10	117273601	117298799	11.6415	5.66596	Lyz1, Lyz2	ENSMUSG00000069515, ENSMUSG00000069516
X0003	chr10	60252101	60308499	6.05086	7.64135	Cdh23, Psap	ENSMUSG00000012819, ENSMUSG00000004207
X0004	chr3	96555001	96562699	5.83122	10.2101	Gm15441, Txnip	ENSMUSG00000074398, ENSMUSG00000038393
X0005	chr2	129589501	129634499	5.79904	5.18033	Sirpa	ENSMUSG00000037902
X0006	chr4	86655501	86670399	5.54269	3.41223	Plin2	ENSMUSG00000028494
X0007	chr7	43525501	43540499	5.26983	2.24607	Cd33	ENSMUSG00000004609
X0008	chr11	83062701	83071199	5.10843	6.26487	Slfn2	ENSMUSG00000072620
X0009	chr15	59647301	59664299	5.10168	6.38134	Trib1	ENSMUSG00000032501
X0010	chr9	7557901	7569499	5.00827	1.8902	Mmp8	ENSMUSG00000005800
X0011	chr3	83834201	83846099	4.97656	3.80707	Tlr2	ENSMUSG00000027995
X0012	chr2	102809901	102902299	4.70564	2.27897	Cd44	ENSMUSG00000005087
X0013	chr11	67586201	67691099	4.69485	4.19686	Gas7, Glp2r	ENSMUSG00000033066, ENSMUSG00000049928
X0014	chr6	39200901	39207599	4.50589	3.31841	Kdm7a	ENSMUSG00000042599
X0015	chr2	72947201	72981199	4.45949	1.53575	Sp3	ENSMUSG00000027109
X0016	chr13	5859801	5871299	4.33994	5.00909	Klf6	ENSMUSG00000000078
X0017	chr2	44988401	45117699	4.32314	2.06077	Zeb2, Zeb2os	ENSMUSG00000026872, ENSMUSG00000052248
X0018	chr2	13573301	13583999	4.29221	4.94809	Vim	ENSMUSG00000026728
X0019	chr5	32135001	32158999	4.23021	4.78902	Fosl2	ENSMUSG00000029135
X0020	chr19	9974001	9990799	4.06971	5.50464	Best1, Fth1	ENSMUSG00000037418, ENSMUSG00000024661
X0021	chr3	107738701	107761399	4.05365	5.73301	Csf1	ENSMUSG00000014599
X0022	chr10	96616301	96641699	4.05094	2.65427	Btg1	ENSMUSG00000036478
X0023	chr8	126582601	126597899	4.02968	9.81924	Irf2bp2	ENSMUSG00000051495
X0024	chr15	77754301	77842899	4.00432	6.09417	Apol8, Myh9	ENSMUSG00000056656, ENSMUSG00000022443
X0025	chr10	111155001	111299099	3.98385	1.71552	Bbs10, Osbpl8	ENSMUSG00000035759, ENSMUSG00000020189
X0026	chr14	75166201	75231499	3.81416	2.58543	Lcp1	ENSMUSG00000021998
X0027	chr12	73902701	73908899	3.77656	2.28596	Hif1a	ENSMUSG00000021109
X0028	chr15	38292101	38303599	3.67338	6.01555	Klf10	ENSMUSG00000037465
X0029	chr14	47373501	47396999	3.63986	2.63157	Dlgap5, Lgals3	ENSMUSG00000037544, ENSMUSG00000050335
X0030	chr3	93520401	93526799	3.63467	1.93397	S100a11	ENSMUSG00000027907
X0031	chr7	80710101	80803799	3.61821	3.66799	Iqgap1	ENSMUSG00000030536
X0032	chr8	33641601	33697799	3.61016	2.53987	Gsr, Ubxn8	ENSMUSG00000031584, ENSMUSG00000052906
X0033	chr15	78325401	78352699	3.59786	4.80335	Csf2rb	ENSMUSG00000071713
X0034	chrX	74219501	74247499	3.59379	2.35459	Flna	ENSMUSG00000031328
X0035	chr10	98913701	99031699	3.53392	1.53789	Atp2b1	ENSMUSG00000019943
X0036	chr2	61654401	61661099	3.52823	1.57368	Tank	ENSMUSG00000064289
X0037	chr2	167682801	167718199	3.49992	4.67859	A530013C23Rik, Cebpb, Tmem189	ENSMUSG00000006462, ENSMUSG00000056501, ENSMUSG00000090213
X0038	chr3	83857601	83863599	3.49681	1.6809
X0039	chr10	99261101	99271499	3.48879	6.31763	Dusp6	ENSMUSG00000019960
X0040	chr1	170957201	170976999	3.4784	2.27065	Fcgr2b	ENSMUSG00000026656
X0041	chr17	80563701	80571799	3.45707	2.46182	Cdkl4	ENSMUSG00000033966
X0042	chr2	26457401	26509599	3.36705	7.32835	Notch1	ENSMUSG00000026923
X0043	chr11	83567701	83593299	3.36684	1.68158	Ccl6, Ccl9, E230016K23Rik	ENSMUSG00000018927, ENSMUSG00000019122, ENSMUSG00000051832
X0044	chr4	145213001	145278399	3.36417	3.12405	Tnfrsf1b, Tnfrsf8	ENSMUSG00000028599, ENSMUSG00000028602
X0045	chr5	142898901	142933799	3.32996	4.92293	Actb	ENSMUSG00000029580
X0046	chr11	62248101	62269899	3.31075	4.59599	Adora2b, Zswim7	ENSMUSG00000018500, ENSMUSG00000014243
X0047	chr1	171044001	171059699	3.29439	2.14349	Fcgr3	ENSMUSG00000059498
X0048	chr11	114921201	114934899	3.29432	2.41461	Cd300lb	ENSMUSG00000063193
X0049	chr6	42348601	42366199	3.25895	2.88873	Epha1, Zyx	ENSMUSG00000029859, ENSMUSG00000029860
X0050	chr11	115113601	115135799	3.25741	3.16593	Cd300lf, Rab37	ENSMUSG00000047798, ENSMUSG00000020732
X0051	chr11	5520501	5525799	3.2451	6.61707	Xbp1	ENSMUSG00000020484
X0052	chr7	3700101	3720499	3.22908	2.27689	Pirb, Rps9, Tsen34	ENSMUSG00000058818, ENSMUSG00000006333, ENSMUSG00000035585
X0053	chr16	10947701	11005299	3.20952	3.77125	Litaf	ENSMUSG00000022500
X0054	chr4	3677701	3755699	3.20838	1.54059	Lyn	ENSMUSG00000042228
X0055	chr7	24427001	24484099	3.20061	2.81023	Cadm4, Irgc1, Plaur	ENSMUSG00000054793, ENSMUSG00000062028, ENSMUSG00000046223
X0056	chr5	125385201	125390399	3.19067	5.67172	Ubc	ENSMUSG00000008348
X0057	chr1	184722301	184735699	3.18479	3.20414	Hlx	ENSMUSG00000039377
X0058	chr19	6252401	6304299	3.16968	4.61304	Atg2a, Ehd1, LOC105246847, Mir192, Mir194-2	ENSMUSG00000024773, ENSMUSG00000024772, ENSMUSG00000085196, ENSMUSG00000065523, ENSMUSG00000065582
X0059	chr19	61223101	61230099	3.16764	5.29908	Csf2ra	ENSMUSG00000059326
X0060	chr19	5817801	5853899	3.12287	4.90212	Frmd8	ENSMUSG00000024816
X0061	chr2	91081801	91121899	3.10189	4.20071	Mybpc3, Spi1	ENSMUSG00000002100, ENSMUSG00000002111
X0062	chr11	98934301	98975799	3.08215	6.1207	Rara	ENSMUSG00000037992
X0063	chr14	73347001	73385499	3.05276	1.59237	Itm2b	ENSMUSG00000022108
X0064	chr11	34047101	34095199	3.04471	1.97495	Lcp2	ENSMUSG00000002699
X0065	chr11	97309301	97316099	3.0131	1.66289	Mrpl45	ENSMUSG00000018882
X0066	chr13	52959901	53002699	3.0048	2.21238	Nfil3	ENSMUSG00000056749
X0067	chr3	8923101	9008499	3.00048	2.45727	Mrps28, Tpd52	ENSMUSG00000040269, ENSMUSG00000027506
X0068	chr4	132562301	132592899	2.98755	2.71375	Ptafr	ENSMUSG00000056529
X0069	chr1	152807501	152839399	2.97534	2.99111	Ncf2, Smg7	ENSMUSG00000026480, ENSMUSG00000042772
X0070	chr1	182276501	182283699	2.96396	3.24711	Degs1	ENSMUSG00000038633
X0071	chr19	8987401	9028099	2.96008	2.8352	Ahnak	ENSMUSG00000069833
X0072	chr6	29522301	29540799	2.95447	3.65668	Irf5, Tnpo3	ENSMUSG00000029771, ENSMUSG00000012535
X0073	chr1	39545601	39577799	2.93379	1.64295	Cnot11, Rnf149, Snord89	ENSMUSG00000003135, ENSMUSG00000048234, ENSMUSG00000077704
X0074	chr5	43780101	43786199	2.91631	2.77436	Fbxl5	ENSMUSG00000039753
X0075	chr16	32139501	32166399	2.91555	3.93901	Nrros	ENSMUSG00000052384
X0076	chrX	106186601	106194799	2.91163	1.57927	Pgk1	ENSMUSG00000062070
X0077	chr1	88693101	88702899	2.90907	3.84727	Arl4c	ENSMUSG00000049866
X0078	chr2	174414901	174448799	2.90673	2.84506	Ctsz, Nelfcd	ENSMUSG00000016256, ENSMUSG00000016253
X0079	chr7	63886501	63940899	2.88503	4.28589	E030018B13Rik, Klf13	ENSMUSG00000095061, ENSMUSG00000052040
X0080	chr7	142353901	142404899	2.87201	2.87224	Ctsd, Ifitm10	ENSMUSG00000007891, ENSMUSG00000045777
X0081	chr9	44227301	44234899	2.8637	1.62354	Cbl	ENSMUSG00000034342
X0082	chr7	139969601	140000199	2.8599	2.8186	6430531B16Rik, Adam8, LOC102635948, Tubgcp2	ENSMUSG00000073795, ENSMUSG00000025473, ENSMUSG00000086742, ENSMUSG00000025474
X0083	chr13	24799601	24818099	2.85595	1.94707	Acot13, BC005537	ENSMUSG00000006717, ENSMUSG00000019132
X0084	chr7	142458801	142499699	2.84517	3.94203	Lsp1, Prr33, Tnnt3	ENSMUSG00000018819, ENSMUSG00000043795, ENSMUSG00000061723
X0085	chr11	86576901	86588299	2.83459	3.91375	Mir21a, Vmp1	ENSMUSG00000065455, ENSMUSG00000018171
X0086	chr1	128587301	128594199	2.80768	5.64164	Cxcr4	ENSMUSG00000045382
X0087	chr2	75673301	75706599	2.77611	3.45265	Nfe2l2	ENSMUSG00000015839
X0088	chr14	120307301	120412399	2.75516	1.63942	Mbnl2	ENSMUSG00000022139
X0089	chr16	49854901	49913599	2.7479	1.66061	Cd47	ENSMUSG00000055447
X0090	chr14	63120901	63152899	2.74665	2.74661	Ctsb, Fdft1	ENSMUSG00000021939, ENSMUSG00000021273
X0091	chr6	129180501	129186999	2.74437	1.98062	Clec2d	ENSMUSG00000030157
X0092	chr6	108657501	108671199	2.73774	3.92304	0610040F04Rik, Bhlhe40	ENSMUSG00000087341, ENSMUSG00000030103
X0093	chr11	120343501	120355899	2.73709	5.2	0610009L18Rik, Actg1	ENSMUSG00000043644, ENSMUSG00000062825
X0094	chr3	144187601	144206399	2.73012	1.81644	Lmo4	ENSMUSG00000028266
X0095	chr4	149149001	149167799	2.70843	3.16352	Pgd	ENSMUSG00000028961
X0096	chr16	23967801	23990699	2.7018	2.70552	Bcl6	ENSMUSG00000022508
X0097	chr8	8685501	8690699	2.70022	2.0571	Arglu1	ENSMUSG00000040459
X0098	chr10	117809001	117846399	2.68755	1.64533	Rap1b	ENSMUSG00000052681
X0099	chr13	41407301	41487499	2.68346	1.81933	Nedd9	ENSMUSG00000021365
X0100	chr2	152734201	152742999	2.68248	3.70716	Id1	ENSMUSG00000042745
X0101	chr6	125443901	125499999	2.67511	1.60208	Cd9	ENSMUSG00000030342
X0102	chr3	98013001	98159999	2.65483	1.92696	Notch2	ENSMUSG00000027878
X0103	chr12	55485701	55493799	2.653	7.07891	Nfkbia	ENSMUSG00000021025
X0104	chr19	41263001	41385999	2.65076	2.51133	Pik3ap1, Tm9sf3	ENSMUSG00000025017, ENSMUSG00000025016
X0105	chr1	131044901	131099499	2.65008	3.93929	Mapkapk2	ENSMUSG00000016528
X0106	chr3	93554001	93564499	2.62597	1.67714	S100a10	ENSMUSG00000041959
X0107	chr10	77529901	77584399	2.62307	2.66886	Itgb2, Pttg1ip	ENSMUSG00000000290, ENSMUSG00000009291
X0108	chr5	38524001	38562399	2.62166	2.84885	Wdr1	ENSMUSG00000005103
X0109	chr18	77793401	77840199	2.61205	1.54746	Pstpip2	ENSMUSG00000025429
X0110	chr6	31052701	31199799	2.60867	2.59272	Lincpint, Mir29a, Mir29b-1	ENSMUSG00000044471, ENSMUSG00000065610, ENSMUSG00000065604
X0111	chr14	64434101	64441199	2.60419	1.79708	Msra	ENSMUSG00000054733
X0112	chr17	71244501	71313099	2.58905	2.1164	Emilin2, Lpin2	ENSMUSG00000024053, ENSMUSG00000024052
X0113	chr7	80373701	80406199	2.58648	3.71629	Fes, Furin	ENSMUSG00000053158, ENSMUSG00000030530
X0114	chr10	19000401	19017599	2.57326	2.36518	Tnfaip3	ENSMUSG00000019850
X0115	chr11	59540701	59568899	2.57301	2.23495	Nlrp3	ENSMUSG00000032691
X0116	chr7	135629001	135692399	2.57262	2.99728	5830432E09Rik, Mki67, Ptpre	ENSMUSG00000097471, ENSMUSG00000031004, ENSMUSG00000041836
X0117	chr7	35116201	35121699	2.56521	4.86219	Cebpa	ENSMUSG00000034957
X0118	chr6	117906101	117918399	2.56331	2.79505	Hnrnpf	ENSMUSG00000042079
X0119	chr1	40089001	40126299	2.55625	1.65486	Il1r2	ENSMUSG00000026073
X0120	chr12	91843901	91849499	2.55474	1.66455	Sel1l	ENSMUSG00000020964
X0121	chr19	32121501	32202299	2.54811	1.5964	Sgms1	ENSMUSG00000040451
X0122	chr2	128358801	128455399	2.53973	2.04979
X0123	chr6	116629801	116681999	2.53964	2.78572	8430408G22Rik, Rassf4	ENSMUSG00000048489, ENSMUSG00000042129
X0124	chr17	26505101	26517199	2.53833	3.77571	Dusp1	ENSMUSG00000024190
X0125	chr6	113638101	113732199	2.52582	2.50773	Ghrl, Irak2, Sec13, Tatdn2	ENSMUSG00000064177, ENSMUSG00000060477, ENSMUSG00000030298, ENSMUSG00000056952
X0126	chr10	19591301	19611599	2.50985	1.79135	Ifngr1	ENSMUSG00000020009
X0127	chr7	30412901	30429499	2.5092	4.05454	Hcst, Nfkbid, Tyrobp	ENSMUSG00000064109, ENSMUSG00000036931, ENSMUSG00000030579
X0128	chr17	29489401	29497599	2.48886	9.11224	Pim1	ENSMUSG00000024014
X0129	chr16	64850801	64856099	2.48682	3.04904	Cggbp1	ENSMUSG00000054604
X0130	chr9	108331001	108348499	2.48224	1.56721	Gpx1, Rhoa, Usp4	ENSMUSG00000063856, ENSMUSG00000007815, ENSMUSG00000032612
X0131	chr15	63997401	64063599	2.47528	2.76319	Fam49b	ENSMUSG00000022378
X0132	chr6	125331801	125365299	2.472	2.20745	Plekhg6, Scnn1a, Tnfrsf1a	ENSMUSG00000038167, ENSMUSG00000030340, ENSMUSG00000030341
X0133	chr13	52571701	52651699	2.46355	2.48754	Syk	ENSMUSG00000021457
X0134	chr2	143913901	144011799	2.46079	1.94922	Dstn, Rrbp1	ENSMUSG00000015932, ENSMUSG00000027422
X0135	chr15	27653501	27682099	2.45753	1.99133	Fam105a	ENSMUSG00000056069
X0136	chr7	126695301	126707099	2.44438	5.95972	Bola2, Coro1a, Slx1b	ENSMUSG00000047721, ENSMUSG00000030707, ENSMUSG00000059772
X0137	chr6	120462901	120487799	2.44171	4.31677	Il17ra	ENSMUSG00000002897
X0138	chr18	66457401	66466399	2.43734	2.21137	Pmaip1	ENSMUSG00000024521
X0139	chr9	21723101	21752699	2.437	3.28677	Ldlr	ENSMUSG00000032193
X0140	chr6	136919201	136941999	2.42561	2.32871	Arhgdib, Erp27	ENSMUSG00000030220, ENSMUSG00000030219
X0141	chr3	95649401	95678699	2.42275	3.21483	Adamtsl4, Mcl1	ENSMUSG00000015850, ENSMUSG00000038612
X0142	chr8	25597001	25603099	2.41979	2.60526	Letm2, Whsc1l1	ENSMUSG00000037363, ENSMUSG00000054823
X0143	chr8	86838101	86885999	2.41788	2.0765	N4bp1	ENSMUSG00000031652
X0144	chr1	91051101	91130599	2.41239	2.78858	Lrrfip1	ENSMUSG00000026305
X0145	chr7	3288901	3302799	2.40448	3.08338	Myadm	ENSMUSG00000068566
X0146	chr1	133130901	133142199	2.4005	2.77537	Ppp1r15b	ENSMUSG00000046062
X0147	chr10	78424401	78429999	2.40005	3.17219	Cstb	ENSMUSG00000005054
X0148	chr16	87697201	87737599	2.39475	2.27574	Bach1	ENSMUSG00000025612
X0149	chr5	136215001	136254399	2.38948	2.78139	Cux1, Sh2b2	ENSMUSG00000029705, ENSMUSG00000005057
X0150	chr12	102323401	102400399	2.38662	2.67821	Lgmn, Rin3	ENSMUSG00000021190, ENSMUSG00000044456
X0151	chr7	45454301	45466899	2.36924	4.88704	Bax, Ftl1, Gys1	ENSMUSG00000003873, ENSMUSG00000050708, ENSMUSG00000003865
X0152	chr3	27182901	27246499	2.35869	1.61194	Nceh1	ENSMUSG00000027698
X0153	chr5	43232401	43237599	2.35656	3.29136	Cpeb2, Gm7854	ENSMUSG00000039782, ENSMUSG00000085720
X0154	chr7	141007201	141017899	2.35581	2.99884	Ifitm3, Ifitm6	ENSMUSG00000025492, ENSMUSG00000059108
X0155	chr5	145099501	145134499	2.34796	2.7993	Arpc1a, Arpc1b, Pdap1	ENSMUSG00000029621, ENSMUSG00000029622, ENSMUSG00000029623
X0156	chr8	13154901	13181599	2.34698	2.44635	Grtp1, Lamp1	ENSMUSG00000038515, ENSMUSG00000031447
X0157	chr15	38468201	38473899	2.34563	3.53207
X0158	chr6	91681801	91761099	2.34213	2.50998	Grip2, Slc6a6	ENSMUSG00000030098, ENSMUSG00000030096
X0159	chr2	91919801	91972699	2.33861	3.38066	Chrm4, Dgkz, Mdk	ENSMUSG00000040495, ENSMUSG00000040479, ENSMUSG00000027239
X0160	chr18	61096201	61139499	2.33804	2.07304	Csf1r, Hmgxb3	ENSMUSG00000024621, ENSMUSG00000024622
X0161	chr17	84178601	84192599	2.33723	6.03266	Thada, Zfp36l2	ENSMUSG00000024251, ENSMUSG00000045817
X0162	chr16	55812601	55822699	2.3355	3.29425	Nfkbiz	ENSMUSG00000035356
X0163	chr1	74235901	74271299	2.33346	1.62607	Arpc2	ENSMUSG00000006304
X0164	chr1	152766001	152778399	2.33298	2.24881	Arpc5, Rgl1	ENSMUSG00000008475, ENSMUSG00000026482
X0165	chr18	84666201	84685999	2.32751	1.81343	Cndp2	ENSMUSG00000024644
X0166	chr11	70430701	70452599	2.3269	1.80523	Arrb2, Med11	ENSMUSG00000060216, ENSMUSG00000018923
X0167	chr8	3663601	3685099	2.32243	1.50126	Fcer2a, Fcor, Mcemp1, Trappc5	ENSMUSG00000005540, ENSMUSG00000089665, ENSMUSG00000013974, ENSMUSG00000040236
X0168	chr5	105689301	105814399	2.31081	1.95805	Lrrc8d, Rps15a-ps5	ENSMUSG00000046079, ENSMUSG00000067058
X0169	chr10	60341401	60383399	2.30989	3.1376	4632428N05Rik, Cdh23	ENSMUSG00000020101, ENSMUSG00000012819
X0170	chr8	119803401	119841499	2.29326	3.38158	Cotl1	ENSMUSG00000031827
X0171	chr16	91545101	91564999	2.29179	3.59329	Ifngr2	ENSMUSG00000022965
X0172	chr15	78242301	78265099	2.28731	3.029	Ncf4	ENSMUSG00000071715
X0173	chr6	122874301	122890799	2.28332	1.56266	Necap1	ENSMUSG00000030327
X0174	chr15	36768701	36794899	2.27698	1.57018	Ywhaz	ENSMUSG00000022285
X0175	chr2	32873701	32930399	2.27028	3.35686	Fam129b, Lrsam1	ENSMUSG00000026796, ENSMUSG00000026792
X0176	chr8	72318601	72323899	2.26902	7.21535	Klf2	ENSMUSG00000055148
X0177	chr12	25092201	25102199	2.26782	3.01014	Id2	ENSMUSG00000020644
X0178	chr9	59655901	59676799	2.26603	2.52398	Pkm	ENSMUSG00000032294
X0179	chr6	114643001	114662499	2.26291	1.52008	Atg7	ENSMUSG00000030314
X0180	chr4	109057201	109070699	2.25503	1.70055	Nrd1, Osbpl9	ENSMUSG00000053510, ENSMUSG00000028559
X0181	chr11	121701401	121722099	2.25398	2.40997	Metrnl	ENSMUSG00000039208
X0182	chr16	92601101	92700099	2.247	2.92877	Runx1	ENSMUSG00000022952
X0183	chr15	99391401	99412399	2.24518	2.1991	Tmbim6	ENSMUSG00000023010
X0184	chr5	64802401	64829199	2.24484	1.87424	Klf3, LOC105244755	ENSMUSG00000029178, ENSMUSG00000097640
X0185	chr2	128122901	128163499	2.24133	3.56567	Acoxl, Bcl2l11	ENSMUSG00000027380, ENSMUSG00000027381
X0186	chr17	29090801	29101699	2.24128	6.09439	Cdkn1a	ENSMUSG00000023067
X0187	chr15	82989201	83041899	2.23778	2.74262	Nfam1	ENSMUSG00000058099
X0188	chr16	3743201	3749699	2.23615	1.75728	Zfp263	ENSMUSG00000022529
X0189	chr11	70642201	70657099	2.2298	4.05058	Eno3, Gp1ba, Pfn1, Rnf167, Slc25a11	ENSMUSG00000060600, ENSMUSG00000050675, ENSMUSG00000018293, ENSMUSG00000040746, ENSMUSG00000014606
X0190	chr15	78282401	78306999	2.22875	2.30738	Csf2rb2	ENSMUSG00000071714
X0191	chr13	111748501	111817099	2.22549	2.54847	Map3k1	ENSMUSG00000021754
X0192	chr5	113839701	113912399	2.21964	2.79197	Coro1c	ENSMUSG00000004530
X0193	chr11	103170201	103201999	2.2181	3.30561	1700023F06Rik, Fmnl1	ENSMUSG00000020940, ENSMUSG00000055805
X0194	chr7	25680601	25734999	2.21761	3.46859	B9d2, Ccdc97, Hnrnpul1, Tgfb1	ENSMUSG00000063439, ENSMUSG00000002608, ENSMUSG00000040725, ENSMUSG00000002603
X0195	chr5	103741801	103858499	2.21236	1.70263	Aff1	ENSMUSG00000029313
X0196	chr11	3100301	3105799	2.20741	1.77122
X0197	chr10	93160201	93166799	2.20618	1.71908	Cdk17, Mir1931	ENSMUSG00000020015, ENSMUSG00000089214
X0198	chr16	91646001	91662799	2.20401	1.90536	Gart, Son	ENSMUSG00000022962, ENSMUSG00000022961
X0199	chr17	49427801	49459899	2.19381	1.58619	Daam2, Mocs1	ENSMUSG00000040260, ENSMUSG00000064120
X0200	chr5	34525401	34574999	2.19375	2.70149	Add1, Sh3bp2	ENSMUSG00000029106, ENSMUSG00000054520
X0201	chr7	43650901	43660999	2.19347	1.56959	Siglece	ENSMUSG00000030474
X0202	chr9	32446901	32541899	2.18571	2.02159	Fli1	ENSMUSG00000016087
X0203	chr9	101073301	101079599	2.18148	2.29818	Msl2	ENSMUSG00000066415
X0204	chr15	64294501	64299599	2.17963	1.70792	Asap1	ENSMUSG00000022377
X0205	chr18	23852201	23893399	2.17856	1.80044	Mapre2	ENSMUSG00000024277
X0206	chr13	113590201	113619299	2.17837	1.96368	Snx18	ENSMUSG00000042364
X0207	chr3	95227901	95238299	2.17466	3.64733	Cdc42se1, Gm128, Mllt11	ENSMUSG00000046722, ENSMUSG00000068860, ENSMUSG00000053192
X0208	chr2	27017601	27029499	2.17415	3.6883	Cacfd1, Slc2a6	ENSMUSG00000015488, ENSMUSG00000036067
X0209	chr8	84659701	84667199	2.17402	4.92539	Ier2	ENSMUSG00000053560
X0210	chr14	30589101	30632499	2.17327	4.05379	Prkcd	ENSMUSG00000021948
X0211	chr5	137820201	137836199	2.17174	1.91947	Pilra, Zcwpw1	ENSMUSG00000046245, ENSMUSG00000037108
X0212	chr7	141389701	141406799	2.16857	2.24721	Taldo1	ENSMUSG00000025503
X0213	chr2	148434201	148443799	2.16487	2.28802	Cd93	ENSMUSG00000027435
X0214	chr10	21991301	21999399	2.16136	2.72592	Sgk1	ENSMUSG00000019970
X0215	chr4	134923001	134931499	2.16067	3.82454	Rsrp1, Syf2	ENSMUSG00000037266, ENSMUSG00000028821
X0216	chrX	74423801	74430199	2.16004	1.66536	G6pdx, Ikbkg	ENSMUSG00000031400, ENSMUSG00000004221
X0217	chr2	131488001	131531999	2.15826	2.17461	Smox	ENSMUSG00000027333
X0218	chr6	135361901	135381999	2.15129	2.67005	Emp1	ENSMUSG00000030208
X0219	chr12	80105201	80133199	2.14967	2.98757	2310015A10Rik, Zfp36l1	ENSMUSG00000097729, ENSMUSG00000021127
X0220	chr6	108823501	108865399	2.14884	1.56981	Arl8b, Edem1	ENSMUSG00000030105, ENSMUSG00000030104
X0221	chr6	87993701	88045699	2.1469	1.64246	Gm5577, Rab7	ENSMUSG00000084950, ENSMUSG00000079477
X0222	chr6	136803401	136828499	2.14192	1.8353	BC049715, H2afj, Hist4h4, Wbp11	ENSMUSG00000047515, ENSMUSG00000060032, ENSMUSG00000096010, ENSMUSG00000030216
X0223	chr14	60732701	60762999	2.14107	2.33974	Spata13	ENSMUSG00000021990
X0224	chr15	76168401	76252499	2.14022	2.74006	Grina, Parp10, Plec	ENSMUSG00000022564, ENSMUSG00000063268, ENSMUSG00000022565
X0225	chr4	125114501	125148899	2.1401	2.83591	Zc3h12a	ENSMUSG00000042677
X0226	chr17	32278401	32285299	2.13767	1.5502	Brd4	ENSMUSG00000024002
X0227	chr13	23738601	23764999	2.13738	2.92268	Hist1h1a, Hist1h1c, Hist1h2ab, Hist1h2bb, Hist1h3a, Hist1h3b, Hist1h3c, Hist1h4a, Hist1h4b	ENSMUSG00000049539, ENSMUSG00000036181, ENSMUSG00000061615, ENSMUSG00000075031, ENSMUSG00000069265, ENSMUSG00000069267, ENSMUSG00000069310, ENSMUSG00000060093, ENSMUSG00000069266
X0228	chr12	85471901	85478199	2.13584	4.3235	Fos	ENSMUSG00000021250
X0229	chr7	31031301	31045799	2.13098	2.98212	Fxyd5, Fxyd7	ENSMUSG00000009687, ENSMUSG00000036578
X0230	chr4	144888501	144930499	2.12729	1.97623	Dhrs3	ENSMUSG00000066026
X0231	chr13	56167901	56185899	2.12612	3.16832	Tifab	ENSMUSG00000049625
X0232	chr10	121364401	121477099	2.12385	2.15282	Gns, Rassf3	ENSMUSG00000034707, ENSMUSG00000025795
X0233	chr18	4920101	4925299	2.12022	2.57872	Svil	ENSMUSG00000024236
X0234	chr2	30925001	30931599	2.11916	2.46575	Ptges	ENSMUSG00000050737
X0235	chr4	33242301	33248899	2.11418	2.60466	Pnrc1	ENSMUSG00000040128
X0236	chr19	10841501	10866999	2.11393	2.87454	Slc15a3, Tmem132a	ENSMUSG00000024737, ENSMUSG00000024736
X0237	chr9	40799901	40805799	2.11009	3.08209	Hspa8	ENSMUSG00000015656
X0238	chr18	60470901	60501899	2.10783	1.57101	Smim3	ENSMUSG00000038059
X0239	chr3	9690801	9834199	2.10754	1.50787	Pag1	ENSMUSG00000027508
X0240	chr1	58823001	58830299	2.10469	1.87343	Casp8	ENSMUSG00000026029
X0241	chr5	124540301	124545699	2.10153	1.98797	Tmed2	ENSMUSG00000029390
X0242	chr7	99139301	99191399	2.10104	2.31746	Dgat2, Uvrag	ENSMUSG00000030747, ENSMUSG00000035354
X0243	chr18	84856201	84863499	2.09682	1.50711	Cyb5a	ENSMUSG00000024646
X0244	chr10	79925001	79958599	2.09107	3.57643	Arid3a	ENSMUSG00000019564
X0245	chr2	35396801	35464599	2.09018	2.59207	4930402F06Rik, Ggta1	ENSMUSG00000079421, ENSMUSG00000035778
X0246	chr5	134213101	134242099	2.08933	2.64088	Gtf2i, Gtf2ird2, Ncf1	ENSMUSG00000060261, ENSMUSG00000015942, ENSMUSG00000015950
X0247	chr2	167291301	167353699	2.08801	2.86229	B4galt5	ENSMUSG00000017929
X0248	chr19	53528201	53545699	2.08765	5.49616	Dusp5	ENSMUSG00000034765
X0249	chr7	44580701	44585999	2.08349	1.69391	Napsa	ENSMUSG00000002204
X0250	chr9	75388301	75410699	2.08315	1.50574	4933433G15Rik, Mapk6	ENSMUSG00000097021, ENSMUSG00000042688
X0251	chr5	123858401	123866399	2.0818	1.69993	Hcar2	ENSMUSG00000045502
X0252	chr10	19933501	19951299	2.08126	1.59659	Map3k5	ENSMUSG00000071369
X0253	chr14	55765701	55773799	2.08067	2.40994	Adcy4, Ltb4r1	ENSMUSG00000022220, ENSMUSG00000046908
X0254	chr12	111440601	111461099	2.08013	3.16949	Tnfaip2	ENSMUSG00000021281
X0255	chr7	28373801	28394699	2.0758	4.22734	Med29, Paf1, Zfp36	ENSMUSG00000003444, ENSMUSG00000003437, ENSMUSG00000044786
X0256	chr8	72134601	72146999	2.07567	2.28578	Tpm4	ENSMUSG00000031799
X0257	chr1	172499301	172510899	2.07483	4.30071	Igsf9, Tagln2	ENSMUSG00000037995, ENSMUSG00000026547
X0258	chr7	123273101	123344699	2.0728	1.65056	Arhgap17, Slc5a11	ENSMUSG00000030766, ENSMUSG00000030769
X0259	chr17	70974201	71002899	2.0703	1.65167	Myl12a, Myl12b	ENSMUSG00000024048, ENSMUSG00000034868
X0260	chr8	26157601	26162799	2.06763	1.50609	Thap1	ENSMUSG00000037214
X0261	chr11	88998901	89022799	2.06203	2.3382	Trim25	ENSMUSG00000000275
X0262	chr8	46470101	46535499	2.06069	1.88296	Acsl1	ENSMUSG00000018796
X0263	chr6	90660001	90765999	2.06026	2.85716	Iqsec1	ENSMUSG00000034312
X0264	chr7	102234201	102250999	2.05671	3.29232	Pgap2, Rhog	ENSMUSG00000030990, ENSMUSG00000073982
X0265	chr10	83011901	83017599	2.05457	1.52811	Chst11	ENSMUSG00000034612
X0266	chr11	97799001	97839799	2.04918	2.78332	Lasp1	ENSMUSG00000038366
X0267	chr9	65532801	65581299	2.04748	2.91004	Plekho2	ENSMUSG00000050721
X0268	chr18	70621101	70628699	2.04083	1.68888	Mbd2	ENSMUSG00000024513
X0269	chr7	83636401	83655799	2.03986	2.80577	Il16, Stard5	ENSMUSG00000001741, ENSMUSG00000046027
X0270	chr4	43529901	43572399	2.03667	2.49583	Creb3, Gba2, Tln1	ENSMUSG00000028466, ENSMUSG00000028467, ENSMUSG00000028465
X0271	chr3	90603401	90616199	2.0363	1.60853	S100a4, S100a5, S100a6	ENSMUSG00000001020, ENSMUSG00000001023, ENSMUSG00000001025
X0272	chr5	138254501	138269099	2.03552	2.70791	6330418K02Rik, BC037034, Gal3st4, Gpc2, Lamtor4	ENSMUSG00000085227, ENSMUSG00000036948, ENSMUSG00000075593, ENSMUSG00000029510, ENSMUSG00000050552
X0273	chr5	135901201	135935599	2.03406	2.66047	Ywhag	ENSMUSG00000051391
X0274	chr17	57277801	57331899	2.03377	1.99314	Vav1	ENSMUSG00000034116
X0275	chr8	117256001	117408999	2.02947	2.93611	Cmip	ENSMUSG00000034390
X0276	chr4	130900801	130938599	2.02784	3.18914	Laptm5	ENSMUSG00000028581
X0277	chr3	10010401	10016199	2.02712	2.87836	Fabp5	ENSMUSG00000027533
X0278	chr7	100492301	100507099	2.02521	6.02401	Dnajb13, Ucp2	ENSMUSG00000030708, ENSMUSG00000033685
X0279	chr4	95048101	95054099	2.02493	5.71124	Jun, Junos	ENSMUSG00000052684, ENSMUSG00000087366
X0280	chr17	37045101	37053499	2.02107	1.65535	Gabbr1	ENSMUSG00000024462
X0281	chr17	24140401	24172499	2.0207	2.32277	Amdhd2, Atp6v0c, Pdpk1	ENSMUSG00000036820, ENSMUSG00000024121, ENSMUSG00000024122
X0282	chr8	122404701	122442199	2.01997	2.85408	Cyba, Galnt2, Il17c, Mvd, Zc3h18	ENSMUSG00000006519, ENSMUSG00000092329, ENSMUSG00000046108, ENSMUSG00000006517, ENSMUSG00000017478
X0283	chr9	45249101	45272999	2.01534	2.9679	BC049352, Il10ra	ENSMUSG00000091996, ENSMUSG00000032089
X0284	chr4	132781401	132796899	2.01513	2.10954	Themis2	ENSMUSG00000037731
X0285	chr17	83271701	83281099	2.01498	2.49519
X0286	chr8	13000501	13076899	2.01363	1.68584	F10, F7, Mcf2l, Pcid2, Proz	ENSMUSG00000031444, ENSMUSG00000031443, ENSMUSG00000031442, ENSMUSG00000038542, ENSMUSG00000031445
X0287	chr9	61370601	61419499	2.01252	3.05574	Tle3	ENSMUSG00000032280
X0288	chr1	167221701	167285599	2.012	2.67256	Uck2	ENSMUSG00000026558
X0289	chr15	5112301	5117999	2.00756	1.68896	Rpl37	ENSMUSG00000041841
X0290	chr8	126825801	126853299	2.00394	1.84319
X0291	chr13	41014001	41022599	2.00155	1.80341	Tmem14c	ENSMUSG00000021361
X0292	chr8	84197201	84238599	1.99838	3.42296	Mir23a, Mir24-2, Mir27a, Zswim4	ENSMUSG00000065611, ENSMUSG00000065541, ENSMUSG00000065444, ENSMUSG00000035671
X0293	chr6	83794201	83799399	1.99683	2.61546	Nagk	ENSMUSG00000034744
X0294	chr8	88622601	88673599	1.99603	2.10906	Nod2, Snx20	ENSMUSG00000055994, ENSMUSG00000031662
X0295	chr5	144248501	144270799	1.99492	2.59847	Baiap2l1, Bri3	ENSMUSG00000038859, ENSMUSG00000047843
X0296	chr9	107600901	107635599	1.99429	3.36068	Gnai2, Sema3b	ENSMUSG00000032562, ENSMUSG00000057969
X0297	chr15	98543001	98548099	1.99025	1.57308	Ccnt1	ENSMUSG00000011960
X0298	chr1	170703201	170710299	1.98129	1.76479	Atf6	ENSMUSG00000026663
X0299	chr17	12123101	12206599	1.97909	1.68156	Agpat4	ENSMUSG00000023827
X0300	chr8	105515901	105567699	1.97888	1.85822	Agrp, Atp6v0d1, Hsd11b2	ENSMUSG00000005705, ENSMUSG00000013160, ENSMUSG00000031891
X0301	chr6	119478701	119489599	1.97602	3.38889	Fbxl14, Wnt5b	ENSMUSG00000030019, ENSMUSG00000030170
X0302	chr8	71271601	71361799	1.97553	2.29729	Haus8, Myo9b	ENSMUSG00000035439, ENSMUSG00000004677
X0303	chr7	7294601	7300999	1.97473	2.84127	Clcn4-2, Mir5620	ENSMUSG00000000605, ENSMUSG00000093599
X0304	chr17	23815101	23826099	1.97383	2.9865	Srrm2, Tceb2	ENSMUSG00000039218, ENSMUSG00000055839
X0305	chr11	87744301	87759199	1.97138	5.80156	Mir142b	ENSMUSG00000065420
X0306	chr8	11447601	11477499	1.96971	1.64797	Col4a2, E230013L22Rik, Rab20	ENSMUSG00000031503, ENSMUSG00000096957, ENSMUSG00000031504
X0307	chr6	120787701	120822899	1.96871	1.76444	Atp6v1e1, Slc25a18	ENSMUSG00000019210, ENSMUSG00000004902
X0308	chr19	46499701	46516099	1.96766	3.43086	Trim8	ENSMUSG00000025034
X0309	chr9	107252801	107338899	1.96532	2.52114	Cish, Hemk1, Mapkapk3	ENSMUSG00000032578, ENSMUSG00000032579, ENSMUSG00000032577
X0310	chr12	84146401	84219499	1.96293	2.14862	Dnal1, Elmsan1, Pnma1	ENSMUSG00000042523, ENSMUSG00000042507, ENSMUSG00000054383
X0311	chr5	127589001	127621299	1.96123	2.4704	Slc15a4	ENSMUSG00000029416
X0312	chr11	68816601	68828699	1.95976	1.55322	Myh10, Ndel1	ENSMUSG00000020900, ENSMUSG00000018736
X0313	chr18	46520201	46526899	1.9558	1.83596	Fem1c	ENSMUSG00000033319
X0314	chr11	75529501	75631399	1.95499	2.11036	Inpp5k, Pitpna, Slc43a2	ENSMUSG00000006127, ENSMUSG00000017781, ENSMUSG00000038178
X0315	chr11	50195901	50240599	1.95429	2.4046	3010026O09Rik, Ltc4s, Mgat4b, Sqstm1	ENSMUSG00000020381, ENSMUSG00000020377, ENSMUSG00000036620, ENSMUSG00000015837
X0316	chr14	73170001	73185199	1.95408	1.50532	Rb1, Rcbtb2	ENSMUSG00000022105, ENSMUSG00000022106
X0317	chr5	109549801	109559399	1.95284	2.14875	Crlf2	ENSMUSG00000033467
X0318	chr17	31056701	31120599	1.95261	3.03002	Abcg1	ENSMUSG00000024030
X0319	chr10	81354301	81374699	1.95203	3.86659	4930404N11Rik, Fzr1, Mfsd12	ENSMUSG00000020234, ENSMUSG00000020235, ENSMUSG00000034854
X0320	chr11	75446901	75465899	1.95165	2.65174	Mir22, Mir22hg, Tlcd2, Wdr81	ENSMUSG00000065529, ENSMUSG00000085148, ENSMUSG00000038217, ENSMUSG00000045374
X0321	chr3	89866701	89914899	1.95137	2.06912	Il6ra	ENSMUSG00000027947
X0322	chr2	18055901	18066399	1.94689	1.77173	Mllt10	ENSMUSG00000026743
X0323	chr2	170102601	170131699	1.9445	2.50973	Zfp217	ENSMUSG00000052056
X0324	chr7	141159701	141173699	1.94229	2.81033	Rnh1	ENSMUSG00000038650
X0325	chr10	42177701	42278899	1.94119	1.78073	Foxo3	ENSMUSG00000048756
X0326	chr11	102424101	102441399	1.94049	2.45528	Fam171a2, Grn	ENSMUSG00000034685, ENSMUSG00000034708
X0327	chr2	38508001	38591199	1.93896	2.54245	Nek6, Psmb7	ENSMUSG00000026749, ENSMUSG00000026750
X0328	chr11	115639101	115710199	1.9311	1.55042	Grb2	ENSMUSG00000059923
X0329	chr17	35808201	35839399	1.93042	2.44854	Flot1, Ier3, Tubb5	ENSMUSG00000059714, ENSMUSG00000003541, ENSMUSG00000001525
X0330	chr5	149264901	149290299	1.92983	1.71588	Alox5ap	ENSMUSG00000060063
X0331	chr2	181548501	181555099	1.92391	2.18792	Dnajc5	ENSMUSG00000000826
X0332	chr3	90079201	90101699	1.92356	2.3377	Tpm3	ENSMUSG00000027940
X0333	chr11	4228501	4242199	1.92187	3.29011	Osm	ENSMUSG00000058755
X0334	chr10	67096001	67127599	1.92024	1.58349	Jmjd1c, Reep3	ENSMUSG00000037876, ENSMUSG00000019873
X0335	chr17	48346001	48352699	1.91301	2.25219	Trem2	ENSMUSG00000023992
X0336	chr17	29415401	29441299	1.91251	1.54707
X0337	chr8	84973901	84983199	1.91202	5.615	Junb, Prdx2	ENSMUSG00000052837, ENSMUSG00000005161
X0338	chr4	141856301	141876599	1.91089	2.48568	Efhd2	ENSMUSG00000040659
X0339	chr5	140501001	140526599	1.91077	2.82154	Chst12	ENSMUSG00000036599
X0340	chr3	145923801	145940299	1.90985	1.72934	2410004B18Rik, Bcl10	ENSMUSG00000036873, ENSMUSG00000028191
X0341	chr2	122147401	122157799	1.90792	3.39756	B2m, Patl2	ENSMUSG00000060802, ENSMUSG00000027233
X0342	chr11	76583701	76590099	1.90602	1.74893	Abr	ENSMUSG00000017631
X0343	chr14	47177901	47189499	1.90399	1.57407	Gch1	ENSMUSG00000037580
X0344	chr1	180803401	180814699	1.90301	2.00124	H3f3a	ENSMUSG00000060743
X0345	chr9	77958301	77986899	1.90294	1.72689	Elovl5	ENSMUSG00000032349
X0346	chr9	109052701	109061799	1.90121	3.16515	Atrip, Shisa5, Trex1	ENSMUSG00000025646, ENSMUSG00000025647, ENSMUSG00000049734
X0347	chr8	83718501	83743299	1.9004	3.95375	Adgre5, Ddx39	ENSMUSG00000002885, ENSMUSG00000005481
X0348	chr15	76495701	76514099	1.90039	2.68424	Dgat1, Hsf1	ENSMUSG00000022555, ENSMUSG00000022556
X0349	chr16	94568801	94580299	1.90035	2.00961	Dyrk1a	ENSMUSG00000022897
X0350	chr9	111053201	111058399	1.90025	1.91751	Ccrl2	ENSMUSG00000043953
X0351	chr5	121809801	121839899	1.89351	3.79434	Atxn2, Sh2b3	ENSMUSG00000042605, ENSMUSG00000042594
X0352	chr8	109547101	109586499	1.89268	1.63064	Dhx38, Hp, Txnl4b	ENSMUSG00000037993, ENSMUSG00000031722, ENSMUSG00000031723
X0353	chr14	103069601	103079899	1.89237	1.94707	Cln5, Fbxl3	ENSMUSG00000022125, ENSMUSG00000022124
X0354	chr17	48234601	48249099	1.89201	1.83617	Trem1, Trem3	ENSMUSG00000042265, ENSMUSG00000041754
X0355	chr7	125549801	125590899	1.88836	2.90055	Il4ra	ENSMUSG00000030748
X0356	chr6	86788001	86794099	1.88834	1.8287	Anxa4	ENSMUSG00000029994
X0357	chr10	127164701	127175299	1.88716	3.47039	B4galnt1, Slc26a10	ENSMUSG00000006731, ENSMUSG00000040441
X0358	chr6	115616001	115625599	1.88654	2.26016	Mkrn2, Raf1	ENSMUSG00000000439, ENSMUSG00000000441
X0359	chr7	16308401	16318199	1.88583	4.43976	Bbc3	ENSMUSG00000002083
X0360	chr15	78590501	78626899	1.88576	2.78817	Cyth4	ENSMUSG00000018008
X0361	chr5	43818401	43825699	1.88464	2.51186	Bst1, Fbxl5	ENSMUSG00000029082, ENSMUSG00000039753
X0362	chr1	135130901	135157999	1.88235	1.81966	Arl8a, Ptpn7	ENSMUSG00000026426, ENSMUSG00000031506
X0363	chr4	154158201	154164699	1.87988	2.32149	Tprgl, Wrap73	ENSMUSG00000029030, ENSMUSG00000029029
X0364	chr14	47352301	47362999	1.87972	1.55654
X0365	chr4	155558201	155592899	1.87825	2.35457	Gnb1, Nadk	ENSMUSG00000029064, ENSMUSG00000029063
X0366	chr1	191344701	191359099	1.87822	1.77199	Ppp2r5a, Tmem206	ENSMUSG00000026626, ENSMUSG00000026627
X0367	chr17	24730801	24745199	1.87794	2.65533	Msrb1, Rpl3l	ENSMUSG00000075705, ENSMUSG00000002500
X0368	chr9	57245201	57266799	1.87541	3.79501	1700017B05Rik, Trcg1	ENSMUSG00000032300, ENSMUSG00000070298
X0369	chr12	24650301	24660599	1.87343	1.85806	Klf11	ENSMUSG00000020653
X0370	chr11	69661301	69673599	1.87306	4.09009	Cd68, Eif4a1, Mir1934, Mpdu1, Senp3	ENSMUSG00000018774, ENSMUSG00000059796, ENSMUSG00000088752, ENSMUSG00000018761, ENSMUSG00000005204
X0371	chr17	79332801	79356599	1.87232	1.77667	Cdc42ep3	ENSMUSG00000036533
X0372	chr6	115517401	115526599	1.87114	2.4664
X0373	chr7	4130601	4150299	1.86997	2.47026	D030047H15Rik, Leng8, Leng9, Ttyh1	ENSMUSG00000085886, ENSMUSG00000035545, ENSMUSG00000043432, ENSMUSG00000030428
X0374	chr4	123916701	123923399	1.86894	1.55087	Rragc	ENSMUSG00000028646
X0375	chr12	33169001	33177499	1.86894	1.68082	Atxn7l1	ENSMUSG00000020564
X0376	chr5	124444501	124475999	1.86798	2.13662	Rilpl2, Setd8	ENSMUSG00000029401, ENSMUSG00000049327
X0377	chr7	35021401	35057199	1.86677	1.65591	Cebpg, Pepd	ENSMUSG00000056216, ENSMUSG00000063931
X0378	chr8	126880201	126889099	1.86382	2.03019
X0379	chr8	122883601	122992599	1.86355	1.8527	Ankrd11, Galnt2	ENSMUSG00000035569, ENSMUSG00000092329
X0380	chr4	141622201	141665499	1.86042	2.08098	Plekhm2, Slc25a34	ENSMUSG00000028917, ENSMUSG00000040740
X0381	chr8	84693601	84709999	1.85954	3.54964	Lyl1, Nfix, Trmt1	ENSMUSG00000034041, ENSMUSG00000001911, ENSMUSG00000001909
X0382	chr5	30949601	30960699	1.85538	2.11989	Abhd1, Preb	ENSMUSG00000006638, ENSMUSG00000045302
X0383	chr11	101968301	101985299	1.8543	2.33458	1700006E09Rik, Dusp3	ENSMUSG00000010841, ENSMUSG00000003518
X0384	chr1	72192701	72201099	1.8531	1.7554	Mreg	ENSMUSG00000039395
X0385	chr4	128732601	128754299	1.85284	1.64056	Phc2	ENSMUSG00000028796
X0386	chr2	38480901	38487399	1.85283	2.29799
X0387	chr7	75744201	75756299	1.85227	2.24459	Akap13	ENSMUSG00000066406
X0388	chr11	120619901	120635299	1.85139	3.76775	Mafg, Pycr1, Sirt7	ENSMUSG00000051510, ENSMUSG00000025140, ENSMUSG00000025138
X0389	chr8	120090401	120164799	1.85032	1.94935	6430548M08Rik, Galnt2, Zdhhc7	ENSMUSG00000031824, ENSMUSG00000092329, ENSMUSG00000031823
X0390	chr17	86959901	86977099	1.84998	2.16752	Rhoq	ENSMUSG00000024143
X0391	chr2	32373501	32391599	1.84728	2.34042	1110008P14Rik, Ciz1, Lcn2	ENSMUSG00000039195, ENSMUSG00000039205, ENSMUSG00000026822
X0392	chr2	36214801	36246199	1.84673	1.60817	Ptgs1	ENSMUSG00000047250
X0393	chr11	75646601	75694599	1.84432	2.03318	Crk, Inpp5k, Myo1c	ENSMUSG00000017776, ENSMUSG00000006127, ENSMUSG00000017774
X0394	chr11	4478901	4498099	1.84364	1.50802	Mtmr3	ENSMUSG00000034354
X0395	chr17	47592401	47603099	1.8424	4.33761	Bysl, Ccnd3	ENSMUSG00000023988, ENSMUSG00000034165
X0396	chr8	46735601	46765599	1.84207	1.51898	Gm16675, Irf2	ENSMUSG00000097534, ENSMUSG00000031627
X0397	chr1	13366501	13374899	1.84181	1.75995	Ncoa2	ENSMUSG00000005886
X0398	chr19	5792901	5805599	1.84179	2.91756	Malat1	ENSMUSG00000092341
X0399	chr7	80023601	80039899	1.84102	1.97787	Zfp710	ENSMUSG00000048897
X0400	chr11	76413801	76535199	1.83986	2.06461	Abr, Timm22	ENSMUSG00000017631, ENSMUSG00000020843
X0401	chr9	108601701	108608999	1.83966	1.7426	Arih2	ENSMUSG00000064145
X0402	chr3	95280701	95298299	1.83743	2.32878	Anxa9, Fam63a, Prune	ENSMUSG00000015702, ENSMUSG00000038712, ENSMUSG00000015711
X0403	chr5	143497001	143528699	1.83624	1.86768	Daglb, Rac1	ENSMUSG00000039206, ENSMUSG00000001847
X0404	chr6	124682501	124733999	1.83552	2.10638	Emg1, Lpcat3, Mir141, Mir200c, Phb2, Ptpn6	ENSMUSG00000004268, ENSMUSG00000004270, ENSMUSG00000065474, ENSMUSG00000065462, ENSMUSG00000004264, ENSMUSG00000004266
X0405	chr5	117356501	117385799	1.835	2.065	Rfc5, Wsb2	ENSMUSG00000029363, ENSMUSG00000029364
X0406	chr19	5563001	5573899	1.83297	3.16109	Ap5b1	ENSMUSG00000049562
X0407	chr2	156311401	156317199	1.83056	2.32508	Cnbd2, Scand1	ENSMUSG00000038085, ENSMUSG00000046229
X0408	chr12	85367101	85375799	1.82925	1.76073	Tmed10	ENSMUSG00000021248
X0409	chr9	123923001	123931199	1.82878	8.08269
X0410	chr7	27473301	27491399	1.82693	1.91834	Sertad1, Sertad3	ENSMUSG00000008384, ENSMUSG00000055200
X0411	chr10	127641601	127669399	1.82455	2.15719	1700012D01Rik, Nab2, Stat6	ENSMUSG00000040195, ENSMUSG00000025402, ENSMUSG00000002147
X0412	chr7	101905501	101913599	1.82151	2.39108	Lamtor1, Lrrc51, Tomt	ENSMUSG00000030842, ENSMUSG00000064307, ENSMUSG00000078630
X0413	chr17	45752001	45759099	1.82028	2.17371	F630040K05Rik	ENSMUSG00000097727
X0414	chr8	3630501	3647499	1.81839	1.66499	Stxbp2	ENSMUSG00000004626
X0415	chr17	34112201	34140599	1.81297	3.7861	Brd2, H2-DMa	ENSMUSG00000024335, ENSMUSG00000037649
X0416	chr14	121275101	121380099	1.81164	2.02077	Farp1, Stk24	ENSMUSG00000025555, ENSMUSG00000063410
X0417	chr7	127474501	127491399	1.811	1.85792	Fbrs, Prr14	ENSMUSG00000042423, ENSMUSG00000030822
X0418	chr5	112264701	112317599	1.81089	2.48459	Crybb1, Tpst2	ENSMUSG00000029343, ENSMUSG00000029344
X0419	chr2	150835801	150841499	1.81031	1.65545	Abhd12	ENSMUSG00000032046
X0420	chr15	73090001	73188299	1.8082	2.41068	Ago2, Chrac1	ENSMUSG00000036698, ENSMUSG00000068391
X0421	chr4	57944201	57958399	1.8077	1.97718	Txn1	ENSMUSG00000028367
X0422	chr10	41475901	41491499	1.80704	2.7449	Mical1, Ppil6, Smpd2	ENSMUSG00000019823, ENSMUSG00000078451, ENSMUSG00000019822
X0423	chr11	59207501	59229399	1.80538	1.83314	2310033P09Rik, Arf1	ENSMUSG00000020441, ENSMUSG00000048076
X0424	chr1	166998801	167015199	1.80495	2.30587	Fam78b	ENSMUSG00000060568
X0425	chr13	56605601	56639999	1.80466	1.66779	Tgfbi	ENSMUSG00000035493
X0426	chr1	119466701	119505399	1.80179	1.55453	Ralb	ENSMUSG00000004451
X0427	chr13	49185301	49218199	1.80167	2.82357	1110007C09Rik, Ninj1	ENSMUSG00000037960, ENSMUSG00000037966
X0428	chr6	113306901	113327399	1.80101	1.50183	Brpf1, Ogg1	ENSMUSG00000001632, ENSMUSG00000030271
X0429	chr15	100613101	100619599	1.80101	2.36851	C330013E15Rik, Dazap2	ENSMUSG00000097093, ENSMUSG00000000346
X0430	chr4	141457701	141516099	1.79958	2.12305	Spen, Zbtb17	ENSMUSG00000040761, ENSMUSG00000006215
X0431	chr8	75088901	75098899	1.7978	1.59293	Hmox1	ENSMUSG00000005413
X0432	chr12	112759401	112772799	1.79727	2.73093	Pld4	ENSMUSG00000052160
X0433	chr15	100655001	100675499	1.79645	1.80554	Cela1	ENSMUSG00000023031
X0434	chr10	75506401	75518399	1.79522	2.20918	Gucd1, Snrpd3	ENSMUSG00000033416, ENSMUSG00000020180
X0435	chr5	31240601	31255599	1.79448	1.57123	Ift172, Krtcap3, Nrbp1	ENSMUSG00000038564, ENSMUSG00000029149, ENSMUSG00000029148
X0436	chr7	19812201	19834099	1.7876	2.09302	Bcl3	ENSMUSG00000053175
X0437	chr13	63284801	63307999	1.78727	2.35277	2010111I01Rik, Fancc, Gm16907, Mir23b, Mir27b, Mir3074-1	ENSMUSG00000021458, ENSMUSG00000021461, ENSMUSG00000097242, ENSMUSG00000065599, ENSMUSG00000065475, ENSMUSG00000092741
X0438	chr14	30552701	30576799	1.78346	2.21894	Tkt	ENSMUSG00000021957
X0439	chr1	91286201	91291999	1.78222	1.71911	Ube2f	ENSMUSG00000034343
X0440	chr10	59947101	59953299	1.78138	5.10183	Ddit4	ENSMUSG00000020108
X0441	chr7	43673901	43679099	1.78086	2.03506	Ctu1	ENSMUSG00000038888
X0442	chr11	74551501	74577299	1.78079	2.08161	Rap1gap2	ENSMUSG00000038807
X0443	chr12	99345201	99350399	1.77994	1.74853	Foxn3	ENSMUSG00000033713
X0444	chr6	98956301	98968299	1.77721	1.67758	Foxp1	ENSMUSG00000030067
X0445	chr14	66960301	66966599	1.77698	1.5584
X0446	chr10	127544101	127623099	1.77601	2.06986	Lrp1	ENSMUSG00000040249
X0447	chr2	167609201	167663199	1.77584	2.59596	Tmem189, Ube2v1	ENSMUSG00000090213, ENSMUSG00000078923
X0448	chr10	71343901	71382899	1.77492	1.8785	Cisd1, Ipmk	ENSMUSG00000037710, ENSMUSG00000060733
X0449	chr15	83435701	83453099	1.77415	1.69696	Pacsin2	ENSMUSG00000016664
X0450	chr1	171224501	171244099	1.77307	1.86702	Apoa2, Fcer1g, Ndufs2	ENSMUSG00000005681, ENSMUSG00000058715, ENSMUSG00000013593
X0451	chr2	3716901	3778999	1.77158	1.83663	Fam107b	ENSMUSG00000026655
X0452	chr10	81134001	81193599	1.77057	2.94165	Dapk3, Eef2, Pias4, Zbtb7a	ENSMUSG00000034974, ENSMUSG00000034994, ENSMUSG00000004934, ENSMUSG00000035011
X0453	chr18	60802901	60820199	1.76925	2.21019	Cd74, Tcof1	ENSMUSG00000024610, ENSMUSG00000024613
X0454	chr11	68519501	68534699	1.76845	1.6938	Pik3r6	ENSMUSG00000046207
X0455	chr17	28216401	28306199	1.76768	2.54827	Def6, Ppard	ENSMUSG00000002257, ENSMUSG00000002250
X0456	chr18	12209601	12231099	1.76707	1.55633	Npc1	ENSMUSG00000024413
X0457	chr14	25452201	25666099	1.7664	2.84819	Mir3075, Zmiz1	ENSMUSG00000093081, ENSMUSG00000007817
X0458	chr2	29186101	29202799	1.76634	1.98082	Ntng2	ENSMUSG00000035513
X0459	chr3	96261701	96270499	1.76621	2.97789	Hist2h3b, Hist2h4	ENSMUSG00000074403, ENSMUSG00000091405
X0460	chr15	67109601	67179099	1.76509	1.78507	St3gal1	ENSMUSG00000013846
X0461	chr5	30647301	30674299	1.76245	1.73727	Cenpa, Mir5625, Slc35f6	ENSMUSG00000029177, ENSMUSG00000093710, ENSMUSG00000029175
X0462	chr11	22823401	22860999	1.76135	1.98401	B3gnt2, Commd1	ENSMUSG00000051650, ENSMUSG00000051355
X0463	chr6	125305201	125314799	1.759	1.59166	Ltbr	ENSMUSG00000030339
X0464	chr7	30952001	30971199	1.759	1.57566	Lsr, Usf2	ENSMUSG00000001247, ENSMUSG00000058239
X0465	chr5	115505801	115556699	1.75848	3.03923	Pxn	ENSMUSG00000029528
X0466	chr4	63543801	63587499	1.75616	1.51214	6330416G13Rik, Atp6v1g1	ENSMUSG00000045917, ENSMUSG00000039105
X0467	chr6	72951801	72958899	1.75287	2.77094	Tmsb10	ENSMUSG00000079523
X0468	chr2	172417701	172470299	1.74807	1.71812	Cass4, Gcnt7, Rtfdc1	ENSMUSG00000074570, ENSMUSG00000074569, ENSMUSG00000027502
X0469	chr15	58933001	59084199	1.74654	2.03233	Mtss1, Ndufb9, Tatdn1	ENSMUSG00000022353, ENSMUSG00000022354, ENSMUSG00000050891
X0470	chr19	53309601	53328499	1.74654	2.20901	Mxi1	ENSMUSG00000025025
X0471	chr8	119392501	119455099	1.74643	2.052	Mlycd, Necab2, Osgin1	ENSMUSG00000074064, ENSMUSG00000031837, ENSMUSG00000074063
X0472	chr11	50257701	50272399	1.74573	1.57212	Maml1	ENSMUSG00000050567
X0473	chr13	51674001	51757299	1.74514	2.39037	Secisbp2, Sema4d	ENSMUSG00000035139, ENSMUSG00000021451
X0474	chr9	64696201	64701699	1.74494	1.89625	Megf11	ENSMUSG00000036466
X0475	chr2	152104701	152111099	1.74384	1.92203	Srxn1	ENSMUSG00000032802
X0476	chr17	6732601	6784499	1.74207	2.07469	Ezr, Sytl3	ENSMUSG00000052397, ENSMUSG00000041831
X0477	chr11	69992401	70001499	1.74091	2.66561	Dvl2, Gabarap, Phf23	ENSMUSG00000020888, ENSMUSG00000018567, ENSMUSG00000018572
X0478	chr17	32195501	32225499	1.73954	1.61574	Brd4	ENSMUSG00000024002
X0479	chr4	44011001	44033999	1.73729	1.70062	Clta, Gne	ENSMUSG00000028478, ENSMUSG00000028479
X0480	chr11	120547301	120582899	1.73663	2.14912	Arhgdia, Fam195b, P4hb, Ppp1r27	ENSMUSG00000025132, ENSMUSG00000061111, ENSMUSG00000025130, ENSMUSG00000025129
X0481	chr11	32531801	32625099	1.73635	2.32904	Efcab9, Stk10	ENSMUSG00000044056, ENSMUSG00000020272
X0482	chr2	167918101	167987399	1.73433	2.51116	Fam65c, Ptpn1	ENSMUSG00000074577, ENSMUSG00000027540
X0483	chr15	78924701	78932099	1.73194	2.6431	Lgals1	ENSMUSG00000068220
X0484	chr11	109390901	109398899	1.72879	1.96734	Gna13	ENSMUSG00000020611
X0485	chr4	40800601	40855099	1.72847	1.57132	B4galt1	ENSMUSG00000028413
X0486	chr13	41328501	41346799	1.72825	1.57175	Nedd9	ENSMUSG00000021365
X0487	chr10	93258901	93267799	1.7282	1.73403	Elk3	ENSMUSG00000008398
X0488	chr12	104930101	105017499	1.7281	1.90152	Syne3	ENSMUSG00000054150
X0489	chr11	69394501	69416299	1.72731	3.09436	Cyb5d1, Kdm6b, Naa38, Tmem88	ENSMUSG00000044795, ENSMUSG00000018476, ENSMUSG00000059278, ENSMUSG00000045377
X0490	chr9	121681201	121686799	1.72658	1.67137	Sec22c	ENSMUSG00000061536
X0491	chr6	38691901	38711199	1.72621	1.77135	Hipk2	ENSMUSG00000061436
X0492	chr3	89772301	89783799	1.7261	2.19563	Ube2q1	ENSMUSG00000042572
X0493	chr7	81853301	81879099	1.72441	1.94836	Tm6sf1	ENSMUSG00000038623
X0494	chr19	6903901	6916999	1.72339	3.24544	Esrra, Prdx5, Trmt112	ENSMUSG00000024955, ENSMUSG00000024953, ENSMUSG00000038812
X0495	chr9	73123501	73129399	1.72236	1.52162	Rsl24d1	ENSMUSG00000032215
X0496	chr17	57189601	57259499	1.72152	1.66174	C3, Gpr108, Tnfsf14, Trip10	ENSMUSG00000024164, ENSMUSG00000005823, ENSMUSG00000005824, ENSMUSG00000019487
X0497	chr9	3018201	3038599	1.7208	3.32358
X0498	chr7	101359501	101417999	1.72014	2.34664	Arap1	ENSMUSG00000032812
X0499	chr6	72542401	72566999	1.71995	1.99683	Capg, Elmod3	ENSMUSG00000056737, ENSMUSG00000056698
X0500	chr1	171386101	171420299	1.71814	1.65297	Arhgap30, Pvrl4, Usf1	ENSMUSG00000048865, ENSMUSG00000006411, ENSMUSG00000026641
X0501	chr11	100622401	100632099	1.71809	2.64642	Nkiras2, Zfp385c	ENSMUSG00000017837, ENSMUSG00000014198
X0502	chr11	116841801	116854199	1.71569	2.22109	Jmjd6, Mettl23, Mfsd11, Srsf2	ENSMUSG00000056962, ENSMUSG00000090266, ENSMUSG00000020818, ENSMUSG00000034120
X0503	chr9	114400601	114416899	1.71569	1.93101	Glb1, Tmppe	ENSMUSG00000045594, ENSMUSG00000079260
X0504	chr4	126096501	126142999	1.71448	2.05605	Lsm10, Stk40	ENSMUSG00000050188, ENSMUSG00000042608
X0505	chr8	69804501	69821599	1.71448	1.66866	Atp13a1, Gmip	ENSMUSG00000031862, ENSMUSG00000036246
X0506	chr11	6506201	6521199	1.71433	2.77576	Myo1g	ENSMUSG00000020437
X0507	chr17	25132901	25149499	1.71373	1.70742	Clcn7	ENSMUSG00000036636
X0508	chr15	102222101	102244299	1.71318	1.72406	Itgb7, Rarg	ENSMUSG00000001281, ENSMUSG00000001288
X0509	chr3	89576201	89585199	1.71194	1.79116	Kcnn3	ENSMUSG00000000794
X0510	chr9	56089101	56130199	1.71182	2.31969	Pstpip1	ENSMUSG00000032322
X0511	chr6	91472301	91507099	1.71133	1.58386	Chchd4, Tmem43, Xpc	ENSMUSG00000034203, ENSMUSG00000030095, ENSMUSG00000030094
X0512	chr17	83840301	83852099	1.71067	2.33727	Haao	ENSMUSG00000000673
X0513	chr2	172390301	172406599	1.70989	1.81149	Cass4	ENSMUSG00000074570
X0514	chr8	13582501	13681699	1.70917	2.10234	Rasa3	ENSMUSG00000031453
X0515	chr2	30821301	30828999	1.70911	2.75344	Asb6, Ntmt1	ENSMUSG00000039483, ENSMUSG00000026857
X0516	chr4	46548101	46648999	1.70905	2.17329	Coro2a, Tbc1d2	ENSMUSG00000028337, ENSMUSG00000039813
X0517	chr6	145862101	145867299	1.70774	4.06277	Bhlhe41	ENSMUSG00000030256
X0518	chr11	117985801	118030799	1.70765	2.78327	Dnah17, Pgs1	ENSMUSG00000033987, ENSMUSG00000017715
X0519	chr7	45907901	45925699	1.70751	2.31978	Ccdc114, Emp3, Tmem143	ENSMUSG00000040189, ENSMUSG00000040212, ENSMUSG00000002781
X0520	chr2	90548601	90581999	1.70672	1.52331	Ptprj	ENSMUSG00000025314
X0521	chr5	139270001	139334299	1.70428	2.03517	Adap1, Get4	ENSMUSG00000056413, ENSMUSG00000025858
X0522	chr17	56269101	56291699	1.7042	1.72396	Plin3, Ticam1	ENSMUSG00000024197, ENSMUSG00000047123
X0523	chr17	28946101	28968799	1.70379	1.80724	Kctd20	ENSMUSG00000005936
X0524	chr14	120285601	120291799	1.70246	1.6698	Mbnl2	ENSMUSG00000022139
X0525	chr11	54912701	54965599	1.70154	1.87301	Tnip1	ENSMUSG00000020400
X0526	chr18	84085201	84092799	1.70078	2.23174	Tshz1, Zadh2	ENSMUSG00000046982, ENSMUSG00000049090
X0527	chr5	144187201	144226699	1.70038	2.11485	Bhlha15, Lmtk2, Tecpr1	ENSMUSG00000052271, ENSMUSG00000038970, ENSMUSG00000066621
X0528	chr11	95270201	95278199	1.70025	1.82408	Kat7	ENSMUSG00000038909
X0529	chr8	120735601	120756599	1.69963	4.21812	Galnt2, Irf8	ENSMUSG00000092329, ENSMUSG00000041515
X0530	chr11	101033701	101064799	1.69586	1.66913	Atp6v0a1	ENSMUSG00000019302
X0531	chr6	113376801	113395599	1.69567	2.14356	Arpc4, Tada3, Ttll3	ENSMUSG00000079426, ENSMUSG00000048930, ENSMUSG00000030276
X0532	chr17	35864101	35876399	1.69555	3.56835	Nrm, Ppp1r18	ENSMUSG00000059791, ENSMUSG00000034595
X0533	chr19	47884101	47920299	1.69395	1.85182	Gsto2, Itprip	ENSMUSG00000025069, ENSMUSG00000044948
X0534	chr15	61984201	61990099	1.69169	7.32321	Myc	ENSMUSG00000022346
X0535	chr15	62041801	62049899	1.69135	1.50916	Pvt1	ENSMUSG00000097039
X0536	chr4	136171101	136196699	1.69116	2.09787	E2f2	ENSMUSG00000018983
X0537	chr19	6363301	6381799	1.69018	1.61258	Sf1	ENSMUSG00000024949
X0538	chr1	179041001	179048599	1.68679	1.57328	Smyd3	ENSMUSG00000055067
X0539	chr5	139353301	139420299	1.68525	2.78777	3110082I17Rik, C130050O18Rik, Cyp2w1, Gpr146	ENSMUSG00000053553, ENSMUSG00000044092, ENSMUSG00000029541, ENSMUSG00000044197
X0540	chr1	119519101	119527799	1.68508	2.36227
X0541	chr16	91497701	91507899	1.68366	1.64034	Ifnar1	ENSMUSG00000022967
X0542	chr9	106221701	106249099	1.68363	2.10504	Alas1, Tlr9	ENSMUSG00000032786, ENSMUSG00000045322
X0543	chr4	55528001	55534299	1.68098	2.87425	Klf4	ENSMUSG00000003032
X0544	chr5	31194701	31206499	1.6809	2.56388	Ppm1g, Snx17, Zfp513	ENSMUSG00000029147, ENSMUSG00000029146, ENSMUSG00000043059
X0545	chr12	100199001	100208899	1.67977	2.11064	Calm1	ENSMUSG00000001175
X0546	chr3	95309801	95324899	1.6796	2.087	Cers2, Setdb1	ENSMUSG00000015714, ENSMUSG00000015697
X0547	chr11	58967701	58992399	1.67909	2.11865	Trim11, Trim17	ENSMUSG00000020455, ENSMUSG00000036964
X0548	chr7	16038101	16053199	1.67858	2.30203
X0549	chr1	54863501	54869699	1.67856	1.92859	Ankrd44	ENSMUSG00000052331
X0550	chr4	102571701	102578399	1.6783	1.6364	Pde4b	ENSMUSG00000028525
X0551	chr17	57069401	57079099	1.67424	1.57131	Dennd1c	ENSMUSG00000002668
X0552	chr11	101451901	101467399	1.67419	2.05286	Ifi35, Rnd2, Vat1	ENSMUSG00000010358, ENSMUSG00000001313, ENSMUSG00000034993
X0553	chr2	167742601	167779099	1.67418	2.6853
X0554	chr19	25135501	25146399	1.67414	1.52097	Dock8	ENSMUSG00000052085
X0555	chr7	28807701	28823999	1.67391	3.23631	Hnrnpl	ENSMUSG00000015165
X0556	chr6	120882101	120917099	1.6731	1.74724	Bcl2l13, Bid	ENSMUSG00000009112, ENSMUSG00000004446
X0557	chr9	35107401	35118099	1.67248	2.16702	4930581F22Rik, St3gal4	ENSMUSG00000070315, ENSMUSG00000032038
X0558	chr8	117420501	117460799	1.67063	2.09277	Cmip	ENSMUSG00000034390
X0559	chr2	28512101	28557099	1.67012	2.92842	Cel, Ralgds	ENSMUSG00000026818, ENSMUSG00000026821
X0560	chr4	43955701	43985399	1.66946	2.05262	Ccin, Glipr2	ENSMUSG00000070999, ENSMUSG00000028480
X0561	chr15	88722601	88734899	1.66921	1.80126	Brd1	ENSMUSG00000022387
X0562	chr15	99028801	99042999	1.66891	2.26233	Tuba1c	ENSMUSG00000043091
X0563	chr9	120492001	120498899	1.66862	2.126	Eif1b	ENSMUSG00000006941
X0564	chr11	118144201	118213899	1.66803	2.67485	Cyth1	ENSMUSG00000017132
X0565	chr10	67534501	67549799	1.66793	1.54541	Ado, Egr2	ENSMUSG00000057134, ENSMUSG00000037868
X0566	chr2	26539401	26557399	1.66766	2.37889
X0567	chr14	50924501	50932499	1.66629	2.54035	Apex1, Osgep, Tmem55b	ENSMUSG00000035960, ENSMUSG00000006289, ENSMUSG00000035953
X0568	chr1	92970801	92985499	1.66552	1.97229	Gpr35	ENSMUSG00000026271
X0569	chr11	60928801	60956499	1.66215	2.4518	Map2k3, Map2k3os	ENSMUSG00000018932, ENSMUSG00000042549
X0570	chr11	97989201	97996699	1.65673	1.65028	Arl5c	ENSMUSG00000038352
X0571	chr1	131175201	131195299	1.65666	2.48571	Eif2d, Rassf5	ENSMUSG00000026427, ENSMUSG00000026430
X0572	chr17	47736801	47798599	1.65652	2.26583	Tfeb	ENSMUSG00000023990
X0573	chr11	116590201	116625899	1.6565	2.97765	Aanat, Rhbdf2	ENSMUSG00000020804, ENSMUSG00000020806
X0574	chr15	31251901	31257299	1.6562	1.64131	Dap	ENSMUSG00000039168
X0575	chr15	89425401	89431299	1.65602	2.31157	Chkb, Cpt1b	ENSMUSG00000022617, ENSMUSG00000078937
X0576	chr1	91416701	91460999	1.65508	2.13402	Per2	ENSMUSG00000055866
X0577	chr5	135688501	135738599	1.65391	1.69179	Por, Tmem120a	ENSMUSG00000005514, ENSMUSG00000039886
X0578	chr7	19253301	19272899	1.65389	2.67385	Opa3, Vasp	ENSMUSG00000052214, ENSMUSG00000030403
X0579	chr3	88480201	88516599	1.65258	2.46706	Lmna	ENSMUSG00000028063
X0580	chr14	21829801	21850999	1.65103	1.5153	A430057M04Rik, Comtd1, Vdac2	ENSMUSG00000090564, ENSMUSG00000021773, ENSMUSG00000021771
X0581	chr11	48799601	48817799	1.65014	1.61607	Gnb2l1, Trim41	ENSMUSG00000020372, ENSMUSG00000040365
X0582	chr17	46731501	46753199	1.64987	1.79899	Cnpy3	ENSMUSG00000023973
X0583	chr4	129078201	129088799	1.64906	2.14062	Rnf19b	ENSMUSG00000028793
X0584	chr11	61482801	61495499	1.64906	2.03026	Mapk7, Mfap4	ENSMUSG00000001034, ENSMUSG00000042436
X0585	chr5	118605101	118638899	1.64906	1.6375	Med13l	ENSMUSG00000018076
X0586	chr7	67366901	67375799	1.64906	1.62244	Mef2a	ENSMUSG00000030557
X0587	chr4	63346401	63411999	1.64885	2.2784	Akna, Orm1, Orm2, Orm3	ENSMUSG00000039158, ENSMUSG00000039196, ENSMUSG00000061540, ENSMUSG00000028359
X0588	chr12	85597901	85647999	1.64871	1.78251	Jdp2	ENSMUSG00000034271
X0589	chr4	119106801	119138799	1.64813	2.10442	Slc2a1	ENSMUSG00000028645
X0590	chr5	35574001	35618799	1.64806	2.0923	4931431C16Rik, Acox3, Trmt44	ENSMUSG00000055061, ENSMUSG00000029098, ENSMUSG00000029097
X0591	chr3	89420701	89428799	1.64699	1.8723	Shc1	ENSMUSG00000042626
X0592	chr14	40906701	40967899	1.64687	1.63896	Tspan14	ENSMUSG00000037824
X0593	chr2	103969401	103977899	1.64682	1.64936	Lmo2	ENSMUSG00000032698
X0594	chr19	3892001	3950799	1.64678	2.34701	Aldh3b1, Chka, Ndufs8, Tcirg1, Unc93b1	ENSMUSG00000024885, ENSMUSG00000024843, ENSMUSG00000059734, ENSMUSG00000001750, ENSMUSG00000036908
X0595	chr2	121448701	121457499	1.64678	1.56708	Hypk, Serf2, Serinc4	ENSMUSG00000027245, ENSMUSG00000074884, ENSMUSG00000046110
X0596	chr5	115255001	115261799	1.6463	1.67413	Rnf10	ENSMUSG00000041740
X0597	chr5	122645301	122650899	1.64362	2.06022	P2rx7	ENSMUSG00000029468
X0598	chr13	59795501	59801199	1.64334	1.92354	Zcchc6	ENSMUSG00000035248
X0599	chr15	59821301	59830999	1.64183	1.78791
X0600	chr6	121339801	121348099	1.6402	1.70292	Slc6a12	ENSMUSG00000030109
X0601	chr18	80405601	80443999	1.63931	2.00534	Ctdp1	ENSMUSG00000033323
X0602	chr11	8653201	8665099	1.63925	2.14429	Tns3	ENSMUSG00000020422
X0603	chr8	88289901	88326899	1.63747	2.47867	Adcy7	ENSMUSG00000031659
X0604	chr18	74272601	74283399	1.63698	1.91705	Cfap53, Mbd1	ENSMUSG00000035394, ENSMUSG00000024561
X0605	chr9	21340501	21348799	1.63657	1.80877	Slc44a2	ENSMUSG00000057193
X0606	chr3	88434901	88459399	1.6356	2.08293	Sema4a	ENSMUSG00000028064
X0607	chr5	130247701	130255599	1.63365	1.5377	Sbds, Tyw1	ENSMUSG00000025337, ENSMUSG00000056310
X0608	chr11	69912801	69932299	1.63326	1.92361	Eif5a, Gps2, Neurl4	ENSMUSG00000078812, ENSMUSG00000023170, ENSMUSG00000047284
X0609	chr10	81292401	81327499	1.63191	3.77835	Cactin, Pip5k1c	ENSMUSG00000034889, ENSMUSG00000034902
X0610	chr13	24637101	24642399	1.63161	2.69584	Fam65b	ENSMUSG00000036006
X0611	chr2	30951701	30968599	1.63104	1.63642	Tor1a, Tor1b	ENSMUSG00000026849, ENSMUSG00000026848
X0612	chr16	36928201	36934399	1.62913	1.76223	Golgb1	ENSMUSG00000034243
X0613	chr5	135462501	135471399	1.6287	1.88855	Hip1	ENSMUSG00000039959
X0614	chr1	93810801	93827299	1.62822	1.71776	D2hgdh, Ing5	ENSMUSG00000073609, ENSMUSG00000026283
X0615	chr11	62218601	62224499	1.62819	2.27272	Specc1	ENSMUSG00000042331
X0616	chr11	109359601	109378899	1.62804	1.60906	Gm11696, Gna13	ENSMUSG00000056687, ENSMUSG00000020611
X0617	chr16	91519901	91527899	1.62765	1.63308
X0618	chr7	4627401	4644999	1.62555	1.57567	Ppp6r1, Tmem86b	ENSMUSG00000052296, ENSMUSG00000045282
X0619	chr1	75135201	75145799	1.62516	2.20548	Cnppd1, Fam134a	ENSMUSG00000033159, ENSMUSG00000049339
X0620	chr17	87255401	87347599	1.62448	1.62894	4833418N02Rik, Mcfd2, Ttc7	ENSMUSG00000085287, ENSMUSG00000024150, ENSMUSG00000036918
X0621	chr11	117316401	117364499	1.62404	2.78256	Sept9	ENSMUSG00000059248
X0622	chr11	74382401	74388699	1.6232	1.52202	Rap1gap2	ENSMUSG00000038807
X0623	chr2	165828901	165885999	1.623	1.85364	Zmynd8	ENSMUSG00000039671
X0624	chr8	120682301	120705599	1.62224	2.32956	Galnt2	ENSMUSG00000092329
X0625	chr5	114364601	114384799	1.62086	2.22758	Kctd10, Myo1h, Ube3b	ENSMUSG00000001098, ENSMUSG00000066952, ENSMUSG00000029577
X0626	chr13	51644401	51657399	1.61981	1.54559	Cks2, Secisbp2	ENSMUSG00000062248, ENSMUSG00000035139
X0627	chr19	5482501	5499199	1.61769	3.18395	Mus81, Snx32	ENSMUSG00000024906, ENSMUSG00000056185
X0628	chr11	77981601	77987199	1.61604	2.83792	Phf12	ENSMUSG00000037791
X0629	chr2	26356301	26361599	1.61541	2.59493	Card9	ENSMUSG00000026928
X0630	chr8	25151901	25157299	1.61495	1.5069	Tacc1	ENSMUSG00000065954
X0631	chr9	21269901	21291999	1.61471	1.70593	Atg4d, Cdkn2d, Kri1	ENSMUSG00000002820, ENSMUSG00000096472, ENSMUSG00000035047
X0632	chr19	6991301	7021099	1.61444	1.91242	Dnajc4, Fermt3, Nudt22, Stip1, Trpt1	ENSMUSG00000024963, ENSMUSG00000024965, ENSMUSG00000037349, ENSMUSG00000024966, ENSMUSG00000047656
X0633	chr7	30183901	30195899	1.61424	2.06594	Capns1, Cox7a1	ENSMUSG00000001794, ENSMUSG00000074218
X0634	chr3	88617901	88644799	1.61374	2.07601	Arhgef2	ENSMUSG00000028059
X0635	chr10	62946801	62952199	1.61115	1.80403	Dna2, Slc25a16	ENSMUSG00000036875, ENSMUSG00000071253
X0636	chr2	157549001	157567999	1.61095	1.91191	Blcap, Nnat	ENSMUSG00000067787, ENSMUSG00000067786
X0637	chr15	82156601	82208799	1.61094	2.17984	Shisa8, Srebf2	ENSMUSG00000096883, ENSMUSG00000022463
X0638	chr7	78901701	78915499	1.61089	1.75216	Aen, Isg20	ENSMUSG00000030609, ENSMUSG00000039236
X0639	chr11	34227401	34234399	1.6098	1.79001	Dock2	ENSMUSG00000020143
X0640	chr8	11802001	11835099	1.60951	1.6202	Arhgef7	ENSMUSG00000031511
X0641	chr4	120967601	120972699	1.60933	1.82028	Smap2	ENSMUSG00000032870
X0642	chr10	79982401	80173599	1.60911	2.58683	1600002K03Rik, Abca7, Atp5d, Cbarp, Cirbp, Cnn2, Gpx4, Hmha1, Midn, Polr2e, Sbno2, Stk11, Tmem259	ENSMUSG00000035595, ENSMUSG00000035722, ENSMUSG00000003072, ENSMUSG00000035640, ENSMUSG00000045193, ENSMUSG00000004665, ENSMUSG00000075706, ENSMUSG00000035697, ENSMUSG00000035621, ENSMUSG00000004667, ENSMUSG00000035673, ENSMUSG00000003068, ENSMUSG00000013858
X0643	chr11	120936701	120970899	1.60787	1.52565	Csnk1d, Slc16a3	ENSMUSG00000025162, ENSMUSG00000025161
X0644	chr16	91620001	91631999	1.60629	1.61391	Gart	ENSMUSG00000022962
X0645	chr2	155661701	155667299	1.60623	1.53493	Trpc4ap	ENSMUSG00000038324
X0646	chr8	121785001	121806899	1.60593	2.27267	Galnt2, Jph3, Klhdc4	ENSMUSG00000092329, ENSMUSG00000025318, ENSMUSG00000040263
X0647	chr16	92712301	92719399	1.60385	1.81322	Runx1	ENSMUSG00000022952
X0648	chr14	14344701	14356199	1.60353	1.63759	Il3ra	ENSMUSG00000068758
X0649	chr12	112822701	112830099	1.60236	2.30239	Cdca4	ENSMUSG00000047832
X0650	chr6	86647301	86663499	1.60212	1.93114	Mxd1	ENSMUSG00000001156
X0651	chr19	6846001	6858799	1.60175	2.77837	Ccdc88b	ENSMUSG00000047810
X0652	chr13	43199301	43305899	1.60156	1.75753	Gfod1	ENSMUSG00000051335
X0653	chr4	126231101	126267199	1.60114	2.10348	Map7d1, Trappc3	ENSMUSG00000028849, ENSMUSG00000028847
X0654	chr11	100878001	100905899	1.601	1.9838	Stat3, Stat5a	ENSMUSG00000004040, ENSMUSG00000004043
X0655	chr19	8706101	8714299	1.60017	2.51565	Slc3a2	ENSMUSG00000010095
X0656	chr4	155156401	155225099	1.59975	2.69655	Ski	ENSMUSG00000029050
X0657	chr17	46772401	46783799	1.5988	1.65195	2310039H08Rik, Rpl7l1	ENSMUSG00000062619, ENSMUSG00000063888
X0658	chr7	5056001	5103399	1.59845	1.65439	Ccdc106, Epn1, U2af2	ENSMUSG00000035228, ENSMUSG00000035203, ENSMUSG00000030435
X0659	chr8	107452501	107461199	1.59641	1.66413	Wwp2	ENSMUSG00000031930
X0660	chr2	174326701	174348299	1.59622	1.78963	Gnas	ENSMUSG00000027523
X0661	chr18	60616801	60626499	1.59621	1.78397	Synpo	ENSMUSG00000043079
X0662	chr12	108762801	108768799	1.59616	2.20937
X0663	chr10	127266301	127298199	1.59603	1.92782	Dctn2, Ddit3, Gm20492, Mars, Mbd6	ENSMUSG00000025410, ENSMUSG00000025408, ENSMUSG00000092593, ENSMUSG00000040354, ENSMUSG00000025409
X0664	chr15	80254201	80264899	1.59559	4.58037	Atf4, Rps19bp1	ENSMUSG00000042406, ENSMUSG00000051518
X0665	chr9	121311801	121322499	1.59544	2.12418
X0666	chr2	165274301	165329199	1.595	1.60092	Elmo2, Slc35c2	ENSMUSG00000017670, ENSMUSG00000017664
X0667	chr2	173214001	173219999	1.59359	2.01199	Zbp1	ENSMUSG00000027514
X0668	chr4	135894101	135905599	1.59282	2.0694	Cnr2	ENSMUSG00000062585
X0669	chr15	78556101	78573899	1.59259	3.29834	Rac2	ENSMUSG00000033220
X0670	chr11	106755701	106763999	1.59204	1.60626	Milr1	ENSMUSG00000040528
X0671	chr12	3234001	3240999	1.59195	2.43397	Rab10os	ENSMUSG00000079179
X0672	chr9	73038701	73048199	1.5918	1.67678	Pigb, Rab27a	ENSMUSG00000079469, ENSMUSG00000032202
X0673	chr4	117120001	117136499	1.5896	2.53729	Plk3, Tctex1d4	ENSMUSG00000028680, ENSMUSG00000047671
X0674	chr7	99533801	99554599	1.58936	2.12659	Arrb1	ENSMUSG00000018909
X0675	chr11	8547801	8602099	1.5893	1.5152	Tns3	ENSMUSG00000020422
X0676	chr8	117498101	117617999	1.58858	1.6231	Plcg2	ENSMUSG00000034330
X0677	chr7	110271101	110283199	1.58799	1.84682	Swap70	ENSMUSG00000031015
X0678	chr7	127875101	127884199	1.58657	2.61104	Zfp646, Zfp668	ENSMUSG00000049739, ENSMUSG00000049728
X0679	chr5	137745501	137763099	1.58642	2.19856	Tsc22d4	ENSMUSG00000029723
X0680	chr4	139186901	139294599	1.58599	2.31873	Capzb, Pqlc2	ENSMUSG00000028745, ENSMUSG00000028744
X0681	chr3	88165901	88174699	1.58594	2.61759	1700113A16Rik, Mef2d	ENSMUSG00000096935, ENSMUSG00000001419
X0682	chr6	98931801	98938799	1.58553	1.56626	Foxp1	ENSMUSG00000030067
X0683	chr2	132304101	132312799	1.58542	1.80464	Cds2	ENSMUSG00000058793
X0684	chr1	131248201	131287999	1.58462	1.75821	Ikbke, Srgap2	ENSMUSG00000042349, ENSMUSG00000026425
X0685	chr4	135916501	135972899	1.5846	1.515	Cnr2, Fuca1, Gale, Hmgcl, Lypla2	ENSMUSG00000062585, ENSMUSG00000028673, ENSMUSG00000028671, ENSMUSG00000028672, ENSMUSG00000028670
X0686	chr15	66929501	66972099	1.584	1.70272	Ndrg1	ENSMUSG00000005125
X0687	chr11	5786301	5803999	1.58304	2.38037	Dbnl, Pgam2	ENSMUSG00000020476, ENSMUSG00000020475
X0688	chr17	50172201	50178199	1.58243	1.81461	Rftn1	ENSMUSG00000039316
X0689	chr13	49237101	49310999	1.58029	1.54388	Fgd3, Susd3	ENSMUSG00000037946, ENSMUSG00000021384
X0690	chr4	134112301	134139399	1.58016	2.11706	Cep85, Sh3bgrl3, Ubxn11	ENSMUSG00000037443, ENSMUSG00000028843, ENSMUSG00000012126
X0691	chr3	90247601	90275699	1.57921	1.76713	Crtc2, Dennd4b, Slc39a1	ENSMUSG00000027936, ENSMUSG00000042404, ENSMUSG00000052310
X0692	chr11	103049801	103059399	1.57824	1.86225	Nmt1	ENSMUSG00000020936
X0693	chr2	152778301	152805799	1.57706	1.53623	Bcl2l1	ENSMUSG00000007659
X0694	chr2	33452301	33458199	1.57495	1.65112	Zbtb43	ENSMUSG00000026788
X0695	chr5	113936701	113947299	1.57495	1.8379	Ssh1	ENSMUSG00000042121
X0696	chr11	74826001	74846899	1.57208	2.92971	Mettl16, Mnt	ENSMUSG00000010554, ENSMUSG00000000282
X0697	chr6	124912601	124918899	1.57125	1.89797	Ptms	ENSMUSG00000030122
X0698	chr1	74374801	74396099	1.57111	2.09639	Ctdsp1, Slc11a1	ENSMUSG00000026176, ENSMUSG00000026177
X0699	chr6	28423301	28430899	1.57054	1.80952	Arf5, Fscn3, Gcc1	ENSMUSG00000020440, ENSMUSG00000029707, ENSMUSG00000029708
X0700	chr7	45699501	45727999	1.56996	2.59339	Car11, Dbp, Fam83e, Rpl18, Spaca4, Sphk2	ENSMUSG00000003273, ENSMUSG00000059824, ENSMUSG00000054161, ENSMUSG00000059070, ENSMUSG00000070563, ENSMUSG00000057342
X0701	chr6	128368701	128375599	1.56976	1.58896	4933413G19Rik, Foxm1	ENSMUSG00000079304, ENSMUSG00000001517
X0702	chr11	103219201	103243299	1.56961	1.92573	Map3k14	ENSMUSG00000020941
X0703	chr15	103336501	103367399	1.56862	1.59093	Itga5, Zfp385a	ENSMUSG00000000555, ENSMUSG00000000552
X0704	chr9	37228801	37249099	1.56625	2.06419	Slc37a2	ENSMUSG00000032122
X0705	chr10	120224401	120231099	1.56493	1.59078	Llph, Tmbim4	ENSMUSG00000020224, ENSMUSG00000020225
X0706	chr19	4279701	4307899	1.56426	3.52309	Adrbk1, Ankrd13d	ENSMUSG00000024858, ENSMUSG00000005986
X0707	chr12	55464001	55469399	1.56279	2.24266
X0708	chr5	33266701	33275499	1.56242	2.38752	Ctbp1	ENSMUSG00000037373
X0709	chr11	117961901	117971499	1.56135	4.24974	Socs3	ENSMUSG00000053113
X0710	chr11	96953801	96979099	1.5612	1.73021	D030028A08Rik, Sp2	ENSMUSG00000078700, ENSMUSG00000018678
X0711	chr5	123014001	123030199	1.5603	2.36264	Kdm2b, Orai1	ENSMUSG00000029475, ENSMUSG00000049686
X0712	chr10	128919101	128924499	1.55971	2.03749	Bloc1s1, Rdh5	ENSMUSG00000090247, ENSMUSG00000025350
X0713	chr2	164876201	164896699	1.55963	2.55087	Pcif1, Zfp335	ENSMUSG00000039849, ENSMUSG00000039834
X0714	chr12	16992701	17002399	1.55926	2.25655	Pqlc3	ENSMUSG00000045679
X0715	chr2	25017701	25024399	1.55745	1.55087	Pnpla7	ENSMUSG00000036833
X0716	chr8	27258401	27264599	1.55745	1.78071	Eif4ebp1	ENSMUSG00000031490
X0717	chr8	13351001	13364199	1.55707	2.00833	Tfdp1	ENSMUSG00000038482
X0718	chr12	86881801	86895599	1.5569	2.61855	Irf2bpl	ENSMUSG00000034168
X0719	chr19	46613101	46657599	1.55681	1.55706	Wbp1l	ENSMUSG00000047731
X0720	chr13	56065501	56135999	1.55656	2.12871	H2afy	ENSMUSG00000015937
X0721	chr15	96590001	96603599	1.55608	1.59817	Slc38a1	ENSMUSG00000023169
X0722	chr5	113818101	113829099	1.55586	2.26071	Selplg	ENSMUSG00000048163
X0723	chr19	3321001	3382799	1.55558	1.92837	Cpt1a	ENSMUSG00000024900
X0724	chr11	101080801	101096099	1.55532	1.82254	Coasy, Fam134c, Hsd17b1, Mlx, Psmc3ip	ENSMUSG00000001755, ENSMUSG00000017802, ENSMUSG00000019301, ENSMUSG00000017801, ENSMUSG00000019303
X0725	chr4	139407301	139496999	1.55463	1.69989	Ubr4	ENSMUSG00000066036
X0726	chr9	46204001	46225699	1.55445	1.7497	Sik3	ENSMUSG00000034135
X0727	chr9	45934501	45957199	1.55433	2.02935	Sidt2, Tagln	ENSMUSG00000034908, ENSMUSG00000032085
X0728	chr17	46852501	46858999	1.55406	2.69176
X0729	chr7	140851501	140865999	1.55347	3.08223	Bet1l, Odf3, Ric8, Sirt3	ENSMUSG00000025484, ENSMUSG00000025482, ENSMUSG00000025485, ENSMUSG00000025486
X0730	chr2	90522301	90532699	1.55224	1.8255	Ptprj	ENSMUSG00000025314
X0731	chr17	84099501	84130699	1.55092	1.86701
X0732	chr5	129558601	129574999	1.55079	1.67234	Sfswap	ENSMUSG00000029439
X0733	chr7	109518701	109524699	1.55061	2.40675	Rpl27a, St5	ENSMUSG00000046364, ENSMUSG00000031024
X0734	chr9	62340401	62377499	1.55053	1.65246	Anp32a	ENSMUSG00000032249
X0735	chr7	123364301	123371199	1.54951	1.98205	Arhgap17	ENSMUSG00000030766
X0736	chr7	44824601	44870499	1.54876	2.62135	Akt1s1, Il4i1, Nup62, Pnkp, Ptov1, Tbc1d17	ENSMUSG00000011096, ENSMUSG00000074141, ENSMUSG00000043858, ENSMUSG00000002963, ENSMUSG00000038502, ENSMUSG00000038520
X0737	chr5	139471301	139484999	1.54847	2.12463	Zfand2a	ENSMUSG00000053581
X0738	chr8	70527201	70623199	1.5482	2.37573	Ell, Fkbp8, Isyna1, Kxd1, Lrrc25, Ssbp4	ENSMUSG00000070002, ENSMUSG00000019428, ENSMUSG00000019139, ENSMUSG00000055553, ENSMUSG00000049988, ENSMUSG00000070003
X0739	chr2	35255701	35271299	1.54669	1.70179
X0740	chr5	25080001	25103499	1.54636	1.52953	2900005J15Rik, Prkag2	ENSMUSG00000043833, ENSMUSG00000028944
X0741	chr6	86767701	86773599	1.54559	1.54752	Anxa4	ENSMUSG00000029994
X0742	chr7	25621601	25642199	1.54521	2.82775	Atp5sl, B3gnt8, Bckdha	ENSMUSG00000057229, ENSMUSG00000059479, ENSMUSG00000060376
X0743	chr11	97186801	97192199	1.54494	2.25681	Kpnb1	ENSMUSG00000001440
X0744	chr6	48079601	48086899	1.54186	1.76877	Zfp746	ENSMUSG00000057691
X0745	chr5	36544401	36550799	1.54175	2.1011	Tbc1d14	ENSMUSG00000029192
X0746	chr4	141196701	141207699	1.54169	1.67036	Fbxo42	ENSMUSG00000028920
X0747	chr11	95825801	95839599	1.54075	2.61855	Abi3, Gngt2, Phospho1, Zfp652	ENSMUSG00000018381, ENSMUSG00000038811, ENSMUSG00000050860, ENSMUSG00000075595
X0748	chr4	132490201	132511199	1.54023	1.51882	Sesn2	ENSMUSG00000028893
X0749	chr9	121333001	121406399	1.54019	1.66368	Trak1	ENSMUSG00000032536
X0750	chr11	53768801	53779599	1.54005	3.5476	Irf1	ENSMUSG00000018899
X0751	chr5	137508001	137533899	1.53985	2.51601	Epo, Gigyf1, Gnb2	ENSMUSG00000029711, ENSMUSG00000029714, ENSMUSG00000029713
X0752	chr9	46173101	46179099	1.53913	1.6045	Sik3	ENSMUSG00000034135
X0753	chr3	89377101	89397199	1.53871	2.79547	Gm15417, Zbtb7b	ENSMUSG00000074466, ENSMUSG00000028042
X0754	chr9	2999801	3006499	1.53625	5.47367
X0755	chr5	120508101	120572699	1.53577	2.1079	Slc8b1, Tpcn1	ENSMUSG00000032754, ENSMUSG00000032741
X0756	chr2	174116701	174122299	1.53498	1.51447	Npepl1	ENSMUSG00000039263
X0757	chr19	37432601	37441699	1.53459	2.84192	Hhex	ENSMUSG00000024986
X0758	chr8	126799001	126808299	1.53455	2.20164
X0759	chr11	70234201	70241299	1.53446	2.12528	0610010K14Rik, Alox12, Mir195a, Mir497b, Rnasek	ENSMUSG00000020831, ENSMUSG00000000320, ENSMUSG00000065411, ENSMUSG00000070109, ENSMUSG00000093989
X0760	chr8	126755701	126760799	1.53429	1.90268
X0761	chr15	82851401	82857299	1.53401	1.9425	Tcf20	ENSMUSG00000041852
X0762	chr1	92633001	92642299	1.53325	1.93054	Myeov2	ENSMUSG00000073616
X0763	chr15	103308001	103318899	1.53298	1.57354	Gpr84, Zfp385a	ENSMUSG00000063234, ENSMUSG00000000552
X0764	chr17	34578901	34596399	1.53284	2.13036	Gpsm3, Notch4, Pbx2	ENSMUSG00000034786, ENSMUSG00000015468, ENSMUSG00000034673
X0765	chr14	64791401	64817499	1.53271	1.67717	Hmbox1, Kif13b	ENSMUSG00000021972, ENSMUSG00000060012
X0766	chr1	36267601	36273999	1.53198	2.30405	Neurl3	ENSMUSG00000047180
X0767	chr5	144962001	144967299	1.53183	2.11919	Smurf1	ENSMUSG00000038780
X0768	chr15	84310301	84343799	1.53151	1.8346	Parvb, Parvg	ENSMUSG00000022438, ENSMUSG00000022439
X0769	chr6	114857301	114897099	1.53143	1.7179	Atg7, Vgll4	ENSMUSG00000030314, ENSMUSG00000030315
X0770	chr9	21424801	21511399	1.53136	1.72148	Dnm2, Mir199a-1, Tmed1	ENSMUSG00000033335, ENSMUSG00000065547, ENSMUSG00000032180
X0771	chr1	87619101	87713299	1.53133	1.92766	Inpp5d	ENSMUSG00000026288
X0772	chr7	4477401	4502299	1.53078	1.85618	Eps8l1, Ppp1r12c	ENSMUSG00000006154, ENSMUSG00000019254
X0773	chr11	8622501	8642599	1.53011	1.86998	Tns3	ENSMUSG00000020422
X0774	chr9	40454401	40459999	1.52996	2.27852	Gramd1b	ENSMUSG00000040111
X0775	chr8	124895401	124903899	1.52988	2.82683	Exoc8, Sprtn	ENSMUSG00000074030, ENSMUSG00000031986
X0776	chr17	35238801	35268599	1.5296	2.51102	Atp6v1g2, Ddx39b, H2-D1	ENSMUSG00000024403, ENSMUSG00000019432, ENSMUSG00000073411
X0777	chr1	180939901	180981599	1.52691	1.78618	Ephx1, Tmem63a	ENSMUSG00000038776, ENSMUSG00000026519
X0778	chr2	90474701	90484999	1.5258	1.69859	Ptprj	ENSMUSG00000025314
X0779	chr7	132286001	132291599	1.52515	1.63726	Chst15, Fgfr2	ENSMUSG00000030930, ENSMUSG00000030849
X0780	chr19	5683001	5732999	1.52398	2.42931	Ehbp1l1, Fam89b, Kcnk7, Map3k11, Pcnxl3, Sssca1	ENSMUSG00000024937, ENSMUSG00000024939, ENSMUSG00000024936, ENSMUSG00000004054, ENSMUSG00000054874, ENSMUSG00000079478
X0781	chr6	124804701	124827399	1.52385	1.81228	Spsb2, Tpi1, Usp5	ENSMUSG00000038451, ENSMUSG00000023456, ENSMUSG00000038429
X0782	chr1	191166001	191187699	1.52357	2.27602	Atf3	ENSMUSG00000026628
X0783	chr15	78871701	78912699	1.52349	2.46975	Gga1, Sh3bp1	ENSMUSG00000033128, ENSMUSG00000022436
X0784	chr5	122316501	122323799	1.52342	1.52281	Pptc7, Rad9b	ENSMUSG00000038582, ENSMUSG00000038569
X0785	chr1	180376701	180426699	1.52333	1.9297	Itpkb	ENSMUSG00000038855
X0786	chr12	100988201	100998499	1.52326	2.06575	Ccdc88c	ENSMUSG00000021182
X0787	chr4	150236101	150250099	1.52293	2.66845	Eno1	ENSMUSG00000063524
X0788	chr8	124540001	124546099	1.52221	1.80364	Cog2	ENSMUSG00000031979
X0789	chr7	100843201	100863499	1.52214	3.23835	Relt	ENSMUSG00000008318
X0790	chr1	165763501	165776299	1.52181	1.73089	Creg1	ENSMUSG00000040713
X0791	chr2	24382301	24411899	1.5218	1.81308	Psd4	ENSMUSG00000026979
X0792	chr9	119335601	119351699	1.52178	1.91466	Acaa1a, Myd88, Slc22a14	ENSMUSG00000036138, ENSMUSG00000032508, ENSMUSG00000070280
X0793	chr10	82874101	82901799	1.5214	1.58581	Txnrd1	ENSMUSG00000020250
X0794	chr14	55590501	55597499	1.52033	2.03013	Psme2, Rnf31	ENSMUSG00000079197, ENSMUSG00000047098
X0795	chr7	25200001	25238299	1.51949	2.09934	9130221H12Rik, Dedd2, Gsk3a, Zfp526	ENSMUSG00000090330, ENSMUSG00000054499, ENSMUSG00000057177, ENSMUSG00000046541
X0796	chr5	112327701	112341299	1.51925	2.10374	Srrd, Tfip11	ENSMUSG00000029346, ENSMUSG00000029345
X0797	chr10	127319901	127334899	1.51914	1.74185	Arhgap9, Gli1	ENSMUSG00000040345, ENSMUSG00000025407
X0798	chr2	180392401	180405999	1.51783	1.72175	Mir133a-2	ENSMUSG00000065460
X0799	chr2	92451601	92462999	1.51705	2.34892	Slc35c1	ENSMUSG00000049922
X0800	chr2	29233801	29253999	1.51651	2.20678	Ntng2	ENSMUSG00000035513
X0801	chr10	75058601	75064699	1.51542	3.76386	Bcr	ENSMUSG00000009681
X0802	chr9	44352501	44361999	1.51514	1.52398	Vps11	ENSMUSG00000032127
X0803	chr7	140940901	140972499	1.51422	1.7781	Athl1, Ifitm1, Ifitm2, Ifitm5	ENSMUSG00000062031, ENSMUSG00000025491, ENSMUSG00000060591, ENSMUSG00000025489
X0804	chr5	136565101	136575299	1.51384	1.61412	Cux1	ENSMUSG00000029705
X0805	chr11	97143301	97153099	1.51352	2.35046	Tbkbp1	ENSMUSG00000038517
X0806	chr5	35088001	35106399	1.51218	2.16732	Dok7, Lrpap1	ENSMUSG00000044716, ENSMUSG00000029103
X0807	chr15	84937401	84961499	1.51197	1.83538	5031439G07Rik, Nup50	ENSMUSG00000036046, ENSMUSG00000016619
X0808	chr11	75155901	75179799	1.51139	2.36857	Dph1, Hic1, Mir132, Mir212, Ovca2, Smg6	ENSMUSG00000078789, ENSMUSG00000043099, ENSMUSG00000065537, ENSMUSG00000065590, ENSMUSG00000038268, ENSMUSG00000038290
X0809	chr15	59718501	59729599	1.51124	1.60369
X0810	chr5	121443101	121455499	1.51049	2.53531	Erp29, Naa25, Tmem116	ENSMUSG00000029616, ENSMUSG00000042719, ENSMUSG00000029452
X0811	chr13	55369101	55387599	1.51037	1.84383	Rgs14	ENSMUSG00000052087
X0812	chr5	142747401	142824799	1.5101	1.93055	Tnrc18	ENSMUSG00000039477
X0813	chr13	112985601	112991699	1.50946	2.16688	Ccno	ENSMUSG00000042417
X0814	chr13	55342501	55357199	1.50777	1.89953	Lman2	ENSMUSG00000021484
X0815	chr6	34865301	34882699	1.50712	1.73648	3110062M04Rik, Tmem140, Wdr91	ENSMUSG00000046806, ENSMUSG00000057137, ENSMUSG00000058486
X0816	chr16	92775201	92797499	1.50679	1.99553	Runx1	ENSMUSG00000022952
X0817	chr13	102734101	102739499	1.50655	2.09409	Cd180, Mast4	ENSMUSG00000021624, ENSMUSG00000034751
X0818	chr5	143304401	143319099	1.50634	2.02946	E130309D02Rik, Zdhhc4	ENSMUSG00000039244, ENSMUSG00000001844
X0819	chr8	124519501	124529599	1.50618	1.6944	Cog2	ENSMUSG00000031979
X0820	chr8	83663701	83699599	1.50501	1.96199	Gipc1, Pkn1, Ptger1	ENSMUSG00000019433, ENSMUSG00000057672, ENSMUSG00000019464
X0821	chr11	97649801	97667599	1.50395	1.8348	Mllt6	ENSMUSG00000038437
X0822	chr8	122458601	122498799	1.50361	2.35738	Ctu2, Galnt2, Piezo1, Rnf166, Snai3	ENSMUSG00000049482, ENSMUSG00000092329, ENSMUSG00000014444, ENSMUSG00000014470, ENSMUSG00000006587
X0823	chr2	32199901	32212799	1.50328	1.66417	Prrc2b	ENSMUSG00000039262
X0824	chr2	91649001	91677399	1.50306	1.50234	Arhgap1, Atg13, Zfp408	ENSMUSG00000027247, ENSMUSG00000027244, ENSMUSG00000075040
X0825	chr14	31156601	31203499	1.50195	1.7836	Nisch, Stab1	ENSMUSG00000021910, ENSMUSG00000042286
X0826	chr9	57623101	57647599	1.50127	3.10413	Csk	ENSMUSG00000032312
X0827	chr5	122762001	122780099	1.50113	2.03442	Camkk2	ENSMUSG00000029471
X0828	chr9	108992101	108997699	1.5005	2.06704	Pfkfb4	ENSMUSG00000025648
X0829	chr7	145246301	145284399	1.50031	2.12339	Tpcn2	ENSMUSG00000048677
X0830	chr4	154010401	154018899	1.49941	2.34146	Lrrc47	ENSMUSG00000029028
X0831	chr11	72960301	73002099	1.4992	2.23059	Atp2a3, P2rx1	ENSMUSG00000020788, ENSMUSG00000020787
X0832	chr7	66302301	66309399	1.49915	1.69485	Lrrk1	ENSMUSG00000015133
X0833	chr16	90110001	90115399	1.49859	1.72621
X0834	chr5	114724701	114807899	1.49797	1.74776	1500011B03Rik, 4930515G01Rik, Ankrd13a, Git2	ENSMUSG00000072694, ENSMUSG00000092183, ENSMUSG00000041870, ENSMUSG00000041890
X0835	chr2	181682401	181695499	1.4975	2.16071	Rgs19, Tcea2	ENSMUSG00000002458, ENSMUSG00000059540
X0836	chr6	83429501	83460999	1.4973	1.6928	B230319C09Rik, Tet3	ENSMUSG00000051844, ENSMUSG00000034832
X0837	chr11	19923401	19930499	1.49679	2.16833	Spred2	ENSMUSG00000045671
X0838	chr17	35183801	35205799	1.49577	2.51584	Lst1, Lta, Ltb, Tnf	ENSMUSG00000073412, ENSMUSG00000024402, ENSMUSG00000024399, ENSMUSG00000024401
X0839	chr13	33567601	33573199	1.49536	1.95789
X0840	chr8	10999701	11010099	1.49526	1.92835	9530052E02Rik, Irs2	ENSMUSG00000096938, ENSMUSG00000038894
X0841	chr3	95984101	95997999	1.49523	2.19024	Plekho1	ENSMUSG00000015745
X0842	chr1	75168001	75192799	1.49492	1.58335	Abcb6, Ankzf1, Atg9a, Zfand2b	ENSMUSG00000026198, ENSMUSG00000026199, ENSMUSG00000033124, ENSMUSG00000026197
X0843	chr19	46302601	46321099	1.49408	2.98564	Nfkb2, Psd	ENSMUSG00000025225, ENSMUSG00000037126
X0844	chr6	88833501	88851099	1.49362	2.29406	Abtb1, Gm15612, Podxl2	ENSMUSG00000030083, ENSMUSG00000085828, ENSMUSG00000033152
X0845	chr4	141598101	141604799	1.4936	1.53377	Fblim1	ENSMUSG00000006219
X0846	chr2	29815501	29821699	1.49239	1.73142	Slc27a4, Urm1	ENSMUSG00000059316, ENSMUSG00000069020
X0847	chr2	166850301	166872299	1.49224	1.63555	Arfgef2	ENSMUSG00000074582
X0848	chr6	88498601	88519899	1.49212	1.66241	Sec61a1	ENSMUSG00000030082
X0849	chr11	94986201	95010699	1.49201	2.22169	Ppp1r9b, Samd14	ENSMUSG00000038976, ENSMUSG00000047181
X0850	chr14	55882001	55889699	1.49201	2.35655	Cbln3, Khnyn	ENSMUSG00000040380, ENSMUSG00000047153
X0851	chr19	5636801	5653399	1.4919	2.15153	Rela, Sipa1	ENSMUSG00000024927, ENSMUSG00000056917
X0852	chr11	78202701	78214099	1.49164	1.93677	Proca1, Supt6	ENSMUSG00000044122, ENSMUSG00000002052
X0853	chr12	73754601	73760199	1.49162	1.84192	Prkch	ENSMUSG00000021108
X0854	chr15	88813001	88818299	1.49151	1.53533	Alg12	ENSMUSG00000035845
X0855	chr9	114754801	114792699	1.48952	2.07009	Cmtm7, Cmtm8	ENSMUSG00000032436, ENSMUSG00000041012
X0856	chr5	137626501	137645899	1.48906	2.48286	Fbxo24, Irs3, Lrch4, Sap25	ENSMUSG00000089984, ENSMUSG00000047182, ENSMUSG00000093445, ENSMUSG00000079165
X0857	chr1	75210301	75220099	1.48877	3.45747	A630095N17Rik, Glb1l, Stk16, Tuba4a	ENSMUSG00000096094, ENSMUSG00000026200, ENSMUSG00000026201, ENSMUSG00000026202
X0858	chr5	138174601	138181099	1.48874	1.52807	Ap4m1, Taf6	ENSMUSG00000019518, ENSMUSG00000036980
X0859	chr19	7213001	7218199	1.48831	2.10853	Cox8a	ENSMUSG00000035885
X0860	chr6	125143601	125172399	1.48821	2.11677	Gapdh, Iffo1, Ncapd2, Nop2	ENSMUSG00000057666, ENSMUSG00000038271, ENSMUSG00000038252, ENSMUSG00000038279
X0861	chr10	60722701	60754299	1.48739	1.52909	Slc29a3	ENSMUSG00000020100
X0862	chr14	31391101	31429599	1.48716	1.84536	Sh3bp5	ENSMUSG00000021892
X0863	chr8	72239201	72247499	1.48702	2.15396	Ap1m1	ENSMUSG00000003033
X0864	chr9	106201901	106208699	1.48653	2.28648	Twf2	ENSMUSG00000023277
X0865	chr16	20535401	20544799	1.48626	1.57677	Ap2m1	ENSMUSG00000022841
X0866	chr2	32699701	32722899	1.48615	2.32808	Cdk9, Fpgs, Mir2861, Sh2d3c	ENSMUSG00000009555, ENSMUSG00000009566, ENSMUSG00000093280, ENSMUSG00000059013
X0867	chr11	79068901	79146899	1.4858	2.06555	Ksr1	ENSMUSG00000018334
X0868	chr9	57746701	57767699	1.4857	2.44829	Clk3, Edc3	ENSMUSG00000032316, ENSMUSG00000038957
X0869	chr6	115956501	116013199	1.48535	2.39285	Plxnd1	ENSMUSG00000030123
X0870	chr4	140956801	141009299	1.48411	2.26488	Atp13a2, Gm13031, Sdhb	ENSMUSG00000036622, ENSMUSG00000087698, ENSMUSG00000009863
X0871	chr17	26559901	26651599	1.48356	1.92856	Ergic1	ENSMUSG00000001576
X0872	chr8	121588901	121598599	1.48353	2.31168	Galnt2, Map1lc3b, Zcchc14	ENSMUSG00000092329, ENSMUSG00000031812, ENSMUSG00000061410
X0873	chr11	55031001	55036099	1.48312	2.14239	Anxa6	ENSMUSG00000018340
X0874	chr11	59804401	59810699	1.48297	2.27393	Flcn, Gm16062	ENSMUSG00000032633, ENSMUSG00000087249
X0875	chr5	140603801	140650599	1.48297	2.59052	Lfng, Ttyh3	ENSMUSG00000029570, ENSMUSG00000036565
X0876	chr2	153316401	153321499	1.48271	1.53563	Kif3b	ENSMUSG00000027475
X0877	chr15	73576201	73602599	1.48266	2.29474	Slc45a4	ENSMUSG00000079020
X0878	chr11	119077801	119092999	1.4821	3.89272	Cbx4	ENSMUSG00000039989
X0879	chr7	25268401	25296499	1.48201	2.53244	Cic, Pafah1b3	ENSMUSG00000005442, ENSMUSG00000005447
X0880	chr2	151967001	151980899	1.48157	2.67391	Fam110a	ENSMUSG00000027459
X0881	chr16	4907001	4917499	1.48073	1.80811	Mgrn1	ENSMUSG00000022517
X0882	chr18	80649201	80709099	1.4785	2.15852	Nfatc1	ENSMUSG00000033016
X0883	chr10	128488901	128526999	1.47833	1.81862	Esyt1, Myl6, Myl6b, Smarcc2	ENSMUSG00000025366, ENSMUSG00000090841, ENSMUSG00000039824, ENSMUSG00000025369
X0884	chr2	25192501	25201599	1.47833	2.98045	Nelfb, Tor4a	ENSMUSG00000013465, ENSMUSG00000059555
X0885	chr7	144575101	144582699	1.47821	2.00052	Fadd	ENSMUSG00000031077
X0886	chr14	33239201	33249199	1.47809	1.53563	Arhgap22	ENSMUSG00000063506
X0887	chr11	96816801	96830699	1.4777	2.16826	Nfe2l1	ENSMUSG00000038615
X0888	chr11	69096801	69111699	1.47755	2.26371	Per1	ENSMUSG00000020893
X0889	chr1	87914801	87944799	1.47697	2.027	Dgkd, Usp40	ENSMUSG00000070738, ENSMUSG00000005501
X0890	chr8	72160601	72182799	1.4769	1.83762	Rab8a	ENSMUSG00000003037
X0891	chr1	172202101	172207799	1.47661	1.83641	Pea15a	ENSMUSG00000013698
X0892	chr9	106878601	106892899	1.47655	2.33198	Dock3, Manf, Rbm15b, Vprbp	ENSMUSG00000039716, ENSMUSG00000032575, ENSMUSG00000074102, ENSMUSG00000040325
X0893	chr6	128408001	128415299	1.47605	1.76353	Itfg2, Nrip2	ENSMUSG00000001518, ENSMUSG00000001520
X0894	chr3	51659501	51664699	1.47405	2.19669	Mgst2	ENSMUSG00000074604
X0895	chr5	32733601	32749399	1.47292	2.01146	Pisd	ENSMUSG00000023452
X0896	chr11	102286601	102321099	1.47198	2.03385	Atxn7l3, Tmub2, Ubtf	ENSMUSG00000059995, ENSMUSG00000034757, ENSMUSG00000020923
X0897	chr2	31777801	31782899	1.47174	1.86523	Abl1	ENSMUSG00000026842
X0898	chr6	85332401	85350699	1.47054	1.52166	Mir705, Rab11fip5, Sfxn5	ENSMUSG00000076012, ENSMUSG00000051343, ENSMUSG00000033720
X0899	chr9	108458301	108465699	1.46969	1.96684	Ccdc71	ENSMUSG00000049305
X0900	chr3	41578501	41584599	1.46963	1.61577	Jade1	ENSMUSG00000025764
X0901	chr5	136490801	136496599	1.46908	1.98917	Cux1	ENSMUSG00000029705
X0902	chr12	112847601	112862599	1.46852	2.31992	Gpr132	ENSMUSG00000021298
X0903	chr8	3606201	3612199	1.46726	2.1839	Camsap3, Xab2	ENSMUSG00000044433, ENSMUSG00000019470
X0904	chr1	64789301	64798599	1.46706	1.63891	Plekhm3	ENSMUSG00000051344
X0905	chr17	27550701	27573299	1.467	3.53413	AI413582, Hmga1	ENSMUSG00000062753, ENSMUSG00000046711
X0906	chr5	134604001	134639999	1.46583	1.63398	Eif4h, Lat2	ENSMUSG00000040731, ENSMUSG00000040751
X0907	chr15	84971501	84990099	1.46583	2.32474	5031439G07Rik	ENSMUSG00000036046
X0908	chr15	98757701	98764599	1.46583	2.03741	Arf3	ENSMUSG00000051853
X0909	chr18	74214501	74221799	1.46583	2.11415	Cxxc1	ENSMUSG00000024560
X0910	chr15	76062401	76081499	1.46541	2.32987	Puf60, Scrib	ENSMUSG00000002524, ENSMUSG00000022568
X0911	chr11	62574201	62608099	1.46519	1.6969	2410006H16Rik, Lrrc75a, Snord49a, Snord49b, Trpv2	ENSMUSG00000086841, ENSMUSG00000046417, ENSMUSG00000065734, ENSMUSG00000064437, ENSMUSG00000018507
X0912	chr15	79710201	79742799	1.46507	2.25785	Gm16576, Gtpbp1, Sun2	ENSMUSG00000087543, ENSMUSG00000042535, ENSMUSG00000042524
X0913	chr7	83881701	83887199	1.46485	3.45215	Mesdc1, Mesdc2	ENSMUSG00000070462, ENSMUSG00000038503
X0914	chr5	24700901	24717399	1.46453	1.73628	Nub1, Wdr86	ENSMUSG00000028954, ENSMUSG00000055235
X0915	chr6	114836601	114843299	1.46407	1.57938	Atg7	ENSMUSG00000030314
X0916	chr12	33363201	33369899	1.46402	1.53377	Atxn7l1	ENSMUSG00000020564
X0917	chr7	16899301	16925099	1.4637	2.36735	Calm3, Ptgir	ENSMUSG00000019370, ENSMUSG00000043017
X0918	chr1	131707201	131712599	1.46359	1.5352	Rab7b	ENSMUSG00000052688
X0919	chr5	140886501	140891699	1.46359	1.59425	Card11	ENSMUSG00000036526
X0920	chr11	103256401	103265499	1.46318	2.313	Map3k14	ENSMUSG00000020941
X0921	chr5	28067601	28078199	1.46297	1.84151	Insig1	ENSMUSG00000045294
X0922	chr19	44291401	44306499	1.46271	2.7599	Scd2	ENSMUSG00000025203
X0923	chr4	138306601	138326699	1.46123	1.81107	Ddost, Pink1	ENSMUSG00000028757, ENSMUSG00000028756
X0924	chr11	98025701	98031799	1.4612	2.63032	Rpl19	ENSMUSG00000017404
X0925	chr7	139472601	139503399	1.45937	1.67919	Inpp5a	ENSMUSG00000025477
X0926	chr5	136463801	136470099	1.45853	2.01925	Cux1	ENSMUSG00000029705
X0927	chr1	74288501	74304699	1.45839	2.15514	Pnkd, Tmbim1	ENSMUSG00000026179, ENSMUSG00000006301
X0928	chr13	55319001	55326399	1.45818	2.62245	Mxd3, Prelid1, Rab24	ENSMUSG00000021485, ENSMUSG00000021486, ENSMUSG00000034789
X0929	chr10	82991001	82999099	1.45804	1.76383	Chst11	ENSMUSG00000034612
X0930	chr19	5869101	5876399	1.45794	2.25544	Frmd8	ENSMUSG00000024816
X0931	chr1	93783701	93789299	1.4576	1.60997	Atg4b	ENSMUSG00000026280
X0932	chr4	133852201	133876999	1.45756	1.71735	Rps6ka1	ENSMUSG00000003644
X0933	chr16	8654201	8694499	1.45728	1.77525	Carhsp1, Pmm2, Usp7	ENSMUSG00000008393, ENSMUSG00000022711, ENSMUSG00000022710
X0934	chr15	98842601	98872699	1.45723	2.00504	Kmt2d	ENSMUSG00000048154
X0935	chr14	70052501	70059599	1.45714	2.10376	Pebp4	ENSMUSG00000022085
X0936	chr10	83104101	83111699	1.45711	1.67883	Chst11	ENSMUSG00000034612
X0937	chr17	27019601	27031199	1.45629	2.1767	Bak1, Ggnbp1	ENSMUSG00000057789, ENSMUSG00000048731
X0938	chr12	111108801	111115399	1.45593	1.70171	Rcor1	ENSMUSG00000037896
X0939	chr13	55497501	55537199	1.4552	1.75494	Ddx41, Dok3, Pdlim7	ENSMUSG00000021494, ENSMUSG00000035711, ENSMUSG00000021493
X0940	chr11	76614401	76625599	1.45392	1.6644	Abr	ENSMUSG00000017631
X0941	chr7	118847301	118856499	1.45341	1.61935	Iqck, Knop1	ENSMUSG00000073856, ENSMUSG00000030980
X0942	chr4	141109801	141139899	1.45324	1.61037	Spata21, Szrd1	ENSMUSG00000045004, ENSMUSG00000040842
X0943	chr16	4874301	4882399	1.45309	2.86741	Ubald1	ENSMUSG00000039568
X0944	chr19	5987901	5995399	1.45275	1.88458	Capn1	ENSMUSG00000024942
X0945	chr12	33331101	33338999	1.45275	1.61024	Atxn7l1	ENSMUSG00000020564
X0946	chr18	60707401	60753999	1.45219	1.83197	Ndst1	ENSMUSG00000054008
X0947	chr7	126779801	126802999	1.45214	2.27045	Aldoa, Ppp4c, Tbx6, Ypel3	ENSMUSG00000030695, ENSMUSG00000030697, ENSMUSG00000030699, ENSMUSG00000042675
X0948	chr12	108816601	108839099	1.45156	1.55337	Mir345, Slc25a29, Yy1	ENSMUSG00000065429, ENSMUSG00000021265, ENSMUSG00000021264
X0949	chr7	34206801	34230399	1.45068	1.70432	Gpi1	ENSMUSG00000036427
X0950	chr15	82332101	82355599	1.45064	1.75871	Fam109b, Naga, Ndufa6, Smdt1	ENSMUSG00000049687, ENSMUSG00000022453, ENSMUSG00000022450, ENSMUSG00000022452
X0951	chr1	180225201	180235399	1.4506	1.90249	Psen2	ENSMUSG00000010609
X0952	chr13	69809401	69817599	1.45007	1.71437	Med10	ENSMUSG00000021598
X0953	chr11	70678101	70690599	1.44986	1.75715	Camta2, Inca1	ENSMUSG00000040712, ENSMUSG00000057054
X0954	chr18	34859701	34866699	1.44774	3.4927	Egr1	ENSMUSG00000038418
X0955	chr7	13022601	13039199	1.44674	2.67388	Chmp2a, Trim28, Ube2m	ENSMUSG00000033916, ENSMUSG00000005566, ENSMUSG00000005575
X0956	chr4	117875801	117887899	1.44667	1.98572	Atp6v0b, B4galt2	ENSMUSG00000033379, ENSMUSG00000028541
X0957	chr2	152669301	152706599	1.44631	1.94671	H13, Mcts2	ENSMUSG00000019188, ENSMUSG00000042814
X0958	chr16	5005901	5015999	1.44627	2.04993	Glyr1, Rogdi, Smim22	ENSMUSG00000022536, ENSMUSG00000022540, ENSMUSG00000096215
X0959	chr12	103324601	103344399	1.44593	1.91568	Asb2	ENSMUSG00000021200
X0960	chr7	27250001	27263499	1.44569	1.75997	Adck4, Numbl	ENSMUSG00000003762, ENSMUSG00000063160
X0961	chr4	148077401	148089499	1.4456	2.02992	Agtrap	ENSMUSG00000029007
X0962	chr10	127112101	127119599	1.44539	1.68085	Os9	ENSMUSG00000040462
X0963	chr4	130772701	130780099	1.44525	1.81197	Pum1	ENSMUSG00000028580
X0964	chr11	103355201	103385099	1.44433	1.97374	Arhgap27, Arhgap27os1, Plekhm1	ENSMUSG00000034255, ENSMUSG00000085733, ENSMUSG00000034247
X0965	chr7	16094801	16118899	1.44397	1.91939	Napa, Zfp541	ENSMUSG00000006024, ENSMUSG00000078796
X0966	chr2	29867101	29876599	1.44356	1.73709	Cercam	ENSMUSG00000039787
X0967	chr11	60143301	60149999	1.44323	1.69912	Rai1	ENSMUSG00000062115
X0968	chr10	128121101	128128799	1.44269	1.85547	Baz2a	ENSMUSG00000040054
X0969	chr2	32589001	32617099	1.44214	1.5442	St6galnac4, St6galnac6	ENSMUSG00000079442, ENSMUSG00000026811
X0970	chr3	87525001	87539599	1.44184	1.7294	Etv3	ENSMUSG00000003382
X0971	chr6	88899201	88913699	1.44172	2.15229	Mcm2, Tpra1	ENSMUSG00000002870, ENSMUSG00000002871
X0972	chr15	88850301	88868799	1.44158	2.20929	Pim3	ENSMUSG00000035828
X0973	chr17	5268001	5273499	1.44153	1.78512	Arid1b	ENSMUSG00000069729
X0974	chr2	28608901	28621999	1.44095	1.85746	Gfi1b	ENSMUSG00000026815
X0975	chr11	60776301	60786099	1.44072	2.38554	Smcr8, Top3a	ENSMUSG00000049323, ENSMUSG00000002814
X0976	chr18	60600001	60605399	1.44039	2.00212	Synpo	ENSMUSG00000043079
X0977	chr17	25915501	25922899	1.44003	1.92038	Rab40c	ENSMUSG00000025730
X0978	chr17	57021701	57031599	1.43923	2.15694	Khsrp	ENSMUSG00000007670
X0979	chr3	95732801	95743599	1.43854	1.7402	Ecm1, Tars2	ENSMUSG00000028108, ENSMUSG00000028107
X0980	chr18	63651601	63660499	1.43847	1.72974
X0981	chr2	180020001	180046899	1.43596	1.95673	Lsm14b, Psma7, Ss18l1	ENSMUSG00000039108, ENSMUSG00000027566, ENSMUSG00000039086
X0982	chr2	158626301	158633799	1.43397	1.52804	Actr5	ENSMUSG00000037761
X0983	chr17	27188101	27205899	1.43356	2.31978	Lemd2	ENSMUSG00000044857
X0984	chr12	111775901	111791999	1.43354	1.72011	Klc1	ENSMUSG00000021288
X0985	chr9	123478001	123485099	1.43328	2.44811	Limd1	ENSMUSG00000025239
X0986	chr3	105891101	105897399	1.43326	2.13446	Adora3	ENSMUSG00000000562
X0987	chr4	141063101	141079099	1.43304	2.39933	Necap2	ENSMUSG00000028923
X0988	chr17	34929501	34936899	1.43273	2.08557	Neu1, Slc44a4	ENSMUSG00000007038, ENSMUSG00000007034
X0989	chr5	121360101	121383799	1.43113	1.66167	Gm15800, Trafd1	ENSMUSG00000042744, ENSMUSG00000042726
X0990	chr8	3455001	3462099	1.43108	1.6249	Arhgef18, Pex11g	ENSMUSG00000004568, ENSMUSG00000069633
X0991	chr8	69907301	69940699	1.43077	1.55533	Gatad2a	ENSMUSG00000036180
X0992	chr11	94629501	94646699	1.42939	1.59677	Eme1, Lrrc59	ENSMUSG00000039055, ENSMUSG00000020869
X0993	chr7	27534401	27545099	1.42919	1.85642	Pld3	ENSMUSG00000003363
X0994	chr4	152438401	152449599	1.42836	2.33971	Kcnab2	ENSMUSG00000028931
X0995	chr19	45051701	45059199	1.42782	1.59426	Sfxn3	ENSMUSG00000025212
X0996	chr5	123114901	123161999	1.4276	2.33154	Rhof, Setd1b, Tmem120b	ENSMUSG00000029449, ENSMUSG00000038384, ENSMUSG00000054434
X0997	chr16	10780001	10787699	1.42704	4.6238	Socs1, Tnp2	ENSMUSG00000038037, ENSMUSG00000043050
X0998	chr7	127904001	127909199	1.42672	1.69711	Bckdk	ENSMUSG00000030802
X0999	chr7	19441001	19458999	1.42659	1.74862	Mark4	ENSMUSG00000030397
X1000	chr14	20781301	20789199	1.42631	1.91971	Camk2g	ENSMUSG00000021820
X1001	chr12	102282101	102312299	1.42624	1.83777	Rin3	ENSMUSG00000044456
X1002	chr4	155065401	155074099	1.42575	2.18664	Pex10, Rer1	ENSMUSG00000029047, ENSMUSG00000029048
X1003	chr5	34169201	34191199	1.4255	1.67723	Haus3, Mxd4, Poln	ENSMUSG00000079555, ENSMUSG00000037235, ENSMUSG00000045102
X1004	chr11	117108301	117124799	1.42439	1.85667	Sec14l1	ENSMUSG00000020823
X1005	chr18	80465401	80471799	1.42349	1.93994	Ctdp1	ENSMUSG00000033323
X1006	chr7	99579001	99607199	1.42309	1.54821	Arrb1	ENSMUSG00000018909
X1007	chr7	19597501	19604699	1.4225	2.03209	Clasrp	ENSMUSG00000061028
X1008	chr7	144932501	144940599	1.4224	2.47125	Ccnd1	ENSMUSG00000070348
X1009	chr7	27157301	27176199	1.4222	1.93213	Cyp2t4, Egln2, Rab4b	ENSMUSG00000078787, ENSMUSG00000058709, ENSMUSG00000053291
X1010	chr12	28693501	28702299	1.42167	1.72335	Trappc12	ENSMUSG00000020628
X1011	chr9	21013401	21030499	1.42114	1.5391	Icam1, Icam4	ENSMUSG00000037405, ENSMUSG00000001014
X1012	chr8	105325501	105339399	1.42082	2.05284	Fhod1, Lrrc29, Tmem208	ENSMUSG00000014778, ENSMUSG00000041679, ENSMUSG00000014856
X1013	chr12	116135101	116141399	1.42048	1.58265	Vipr2	ENSMUSG00000011171
X1014	chr8	122554301	122616799	1.41996	1.62687	Aprt, Cdt1, Galns, Galnt2, Trappc2l	ENSMUSG00000006589, ENSMUSG00000006585, ENSMUSG00000015027, ENSMUSG00000092329, ENSMUSG00000015013
X1015	chr15	81850801	81859999	1.41938	2.2837	Tob2	ENSMUSG00000048546
X1016	chr19	45073101	45079399	1.41928	1.9101	Kazald1	ENSMUSG00000025213
X1017	chr8	119707301	119714699	1.41867	2.01846	Atp2c2	ENSMUSG00000034112
X1018	chr11	59157301	59165299	1.41833	1.99599	Iba57	ENSMUSG00000049287
X1019	chr2	25219501	25225599	1.4168	3.4382	Fam166a, Tubb4b	ENSMUSG00000026969, ENSMUSG00000036752
X1020	chr5	122209601	122244899	1.41658	1.90877	Hvcn1, Tctn1	ENSMUSG00000064267, ENSMUSG00000038593
X1021	chr9	57071501	57077599	1.41608	2.43617	Sin3a	ENSMUSG00000042557
X1022	chr1	36306001	36329299	1.41542	2.91482	Arid5a	ENSMUSG00000037447
X1023	chr7	31130001	31157199	1.41531	2.0194	Gramd1a	ENSMUSG00000001248
X1024	chr14	54463801	54473099	1.41464	2.15645	Lrp10	ENSMUSG00000022175
X1025	chr12	12321301	12327199	1.41433	1.54105	Fam49a	ENSMUSG00000020589
X1026	chr7	126582701	126589599	1.41395	2.41389	Apobr, Cln3, Il27	ENSMUSG00000042759, ENSMUSG00000030720, ENSMUSG00000044701
X1027	chr11	103328601	103341399	1.41382	1.78461	Arhgap27	ENSMUSG00000034255
X1028	chr14	33141701	33154799	1.41348	1.96826	Wdfy4	ENSMUSG00000051506
X1029	chr7	24362701	24409199	1.41327	1.57551	Kcnn4, Smg9	ENSMUSG00000054342, ENSMUSG00000002210
X1030	chr8	94383701	94397999	1.41297	2.09425	Herpud1	ENSMUSG00000031770
X1031	chr11	117774901	117788099	1.41281	2.62183	Tmc6, Tmc8	ENSMUSG00000025572, ENSMUSG00000050106
X1032	chr9	108512701	108518299	1.41187	2.55822	Qars, Qrich1	ENSMUSG00000032604, ENSMUSG00000006673
X1033	chr2	31204101	31209399	1.41177	1.69391	Gpr107	ENSMUSG00000000194
X1034	chr5	136150801	136174999	1.4114	1.5279	Orai2	ENSMUSG00000039747
X1035	chr5	115121901	115131699	1.41132	1.81644	Unc119b	ENSMUSG00000046562
X1036	chr5	145146401	145155299	1.4108	1.61385	Bud31, Ptcd1	ENSMUSG00000038722, ENSMUSG00000029624
X1037	chr10	78443601	78472799	1.41033	1.67309	Pdxk	ENSMUSG00000032788
X1038	chr5	136958501	136995799	1.40976	1.60468	Cldn15, Fis1, Plod3, Znhit1	ENSMUSG00000001739, ENSMUSG00000019054, ENSMUSG00000004846, ENSMUSG00000059518
X1039	chr5	32193901	32201599	1.40924	1.6471
X1040	chr5	35663701	35731199	1.40888	1.9551	Htra3, Sh3tc1	ENSMUSG00000029096, ENSMUSG00000036553
X1041	chr1	136128101	136146099	1.40876	1.99054	Gm15850, Kif21b	ENSMUSG00000086264, ENSMUSG00000041642
X1042	chr8	71616001	71626499	1.40865	2.12099	Colgalt1, Unc13a	ENSMUSG00000034807, ENSMUSG00000034799
X1043	chr17	56557901	56621099	1.40832	2.12136	2410015M20Rik, Lonp1, Rpl36, Safb, Safb2	ENSMUSG00000049760, ENSMUSG00000041168, ENSMUSG00000057863, ENSMUSG00000071054, ENSMUSG00000042625
X1044	chr12	112575801	112686099	1.40671	2.47739	Adssl1, Akt1, Inf2, Siva1, Zbtb42	ENSMUSG00000011148, ENSMUSG00000001729, ENSMUSG00000037679, ENSMUSG00000064326, ENSMUSG00000037638
X1045	chr8	70762101	70817199	1.40635	2.34379	Ifi30, Il12rb1, Mast3, Pik3r2	ENSMUSG00000031838, ENSMUSG00000000791, ENSMUSG00000031833, ENSMUSG00000031834
X1046	chr12	25185601	25193599	1.40553	1.92914
X1047	chr7	139293201	139300799	1.40522	1.70899
X1048	chr12	108195601	108207999	1.40506	1.61422	Ccdc85c, Ccnk	ENSMUSG00000084883, ENSMUSG00000021258
X1049	chr7	19619201	19641899	1.40492	1.65579	Clptm1, Relb	ENSMUSG00000002981, ENSMUSG00000002983
X1050	chr17	35141501	35165499	1.40482	1.95444	Bag6, Prrc2a	ENSMUSG00000024392, ENSMUSG00000024393
X1051	chr15	103521301	103534599	1.40393	1.62848	Pde1b, Ppp1r1a	ENSMUSG00000022489, ENSMUSG00000022490
X1052	chr15	96689901	96710399	1.40335	1.54841	Slc38a2	ENSMUSG00000022462
X1053	chr2	27708001	27723699	1.40293	2.08023	Rxra	ENSMUSG00000015846
X1054	chr10	126971801	126996499	1.40285	1.89441	Ctdsp2	ENSMUSG00000078429
X1055	chr11	115150401	115250699	1.40279	1.96313	Grin2c, Nat9, Rab37, Slc9a3r1, Tmem104	ENSMUSG00000020734, ENSMUSG00000015542, ENSMUSG00000020732, ENSMUSG00000020733, ENSMUSG00000045980
X1056	chr8	85052501	85058299	1.40245	1.55445	A230103J11Rik, Tnpo2	ENSMUSG00000087026, ENSMUSG00000031691
X1057	chr4	141808701	141815799	1.40231	1.54419	Casp9, Cela2a, Ctrc	ENSMUSG00000028914, ENSMUSG00000058579, ENSMUSG00000062478
X1058	chr17	50729901	50736699	1.40162	2.37074	Tbc1d5	ENSMUSG00000023923
X1059	chr1	92073601	92090999	1.40079	1.59159	Hdac4	ENSMUSG00000026313
X1060	chr4	106560001	106589599	1.40051	1.5124	Dhcr24	ENSMUSG00000034926
X1061	chr7	16428301	16438099	1.40029	1.83203	Zc3h4	ENSMUSG00000059273
X1062	chr5	144791601	144798499	1.39921	1.5502	Trrap	ENSMUSG00000045482
X1063	chr7	141996801	142011599	1.39878	1.54343	Brsk2, Mob2	ENSMUSG00000053046, ENSMUSG00000025147
X1064	chr10	82629201	82634699	1.39824	1.81985	Tdg	ENSMUSG00000034674
X1065	chr11	58059801	58065099	1.39818	1.78762	Larp1	ENSMUSG00000037331
X1066	chr8	123371301	123410499	1.39751	1.82702	Galnt2, Mc1r, Tcf25	ENSMUSG00000092329, ENSMUSG00000074037, ENSMUSG00000001472
X1067	chr19	5601201	5611599	1.39638	2.31401	Kat5, Rnaseh2c	ENSMUSG00000024926, ENSMUSG00000024925
X1068	chr4	59033801	59040099	1.39595	1.65542	Gng10	ENSMUSG00000038607
X1069	chr17	35047601	35053299	1.39578	3.47175	Clic1	ENSMUSG00000007041
X1070	chr2	119236701	119246799	1.3957	1.78139	Spint1	ENSMUSG00000027315
X1071	chr4	147925501	147947999	1.39509	1.67391	2510039O18Rik, Plod1	ENSMUSG00000044496, ENSMUSG00000019055
X1072	chr5	140343301	140358399	1.39506	1.77838	Snx8	ENSMUSG00000029560
X1073	chr7	81301301	81315899	1.39423	1.73202	Pde8a	ENSMUSG00000025584
X1074	chr11	116071701	116082799	1.39337	2.31605	Unc13d, Wbp2	ENSMUSG00000057948, ENSMUSG00000034341
X1075	chr2	92482001	92488899	1.39121	1.92668
X1076	chr11	6583001	6627099	1.39033	1.73834	Ccm2, Nacad, Tbrg4	ENSMUSG00000000378, ENSMUSG00000041073, ENSMUSG00000000384
X1077	chr15	81014601	81046499	1.39012	2.01523	Mkl1	ENSMUSG00000042292
X1078	chr17	31844701	31857599	1.39002	1.95436	Sik1	ENSMUSG00000024042
X1079	chr5	122896601	122901699	1.38949	2.04501	Kdm2b	ENSMUSG00000029475
X1080	chr18	32405401	32418199	1.38937	1.91591	Bin1	ENSMUSG00000024381
X1081	chr7	132265901	132272399	1.38815	1.61035	Chst15, Fgfr2	ENSMUSG00000030930, ENSMUSG00000030849
X1082	chr8	123250301	123260099	1.38737	2.15946	Galnt2, Vps9d1, Zfp276	ENSMUSG00000092329, ENSMUSG00000001062, ENSMUSG00000001065
X1083	chr19	9872001	9887799	1.38731	1.5376	Incenp	ENSMUSG00000024660
X1084	chr10	80689301	80742999	1.38711	2.10544	Ap3d1, Izumo4, Mob3a	ENSMUSG00000020198, ENSMUSG00000055862, ENSMUSG00000003348
X1085	chr13	48964001	48969099	1.3869	2.457	Fam120a	ENSMUSG00000038014
X1086	chr2	29697501	29736699	1.38594	1.7861	Rapgef1	ENSMUSG00000039844
X1087	chr5	110098201	110108399	1.38582	2.57286	Gtpbp6, Plcxd1	ENSMUSG00000033434, ENSMUSG00000064247
X1088	chr17	33907801	33937899	1.38571	1.98981	BC051226, Daxx, Rgl2, Tapbp, Zbtb22	ENSMUSG00000092564, ENSMUSG00000002307, ENSMUSG00000041354, ENSMUSG00000024308, ENSMUSG00000051390
X1089	chr7	143002701	143012899	1.38508	2.26951	Tspan32	ENSMUSG00000000244
X1090	chr10	59878801	59904199	1.3847	2.58359	Dnajb12	ENSMUSG00000020109
X1091	chr2	32158501	32181799	1.38468	1.7902	Prrc2b	ENSMUSG00000039262
X1092	chr11	98794401	98805999	1.38409	1.61688	Casc3, Gm12359, Msl1	ENSMUSG00000078676, ENSMUSG00000075576, ENSMUSG00000052915
X1093	chr13	37962301	37968599	1.38404	1.70999
X1094	chr15	74908101	74933999	1.38375	1.98066
X1095	chr2	30133401	30139099	1.38325	1.79619	Tbc1d13	ENSMUSG00000039678
X1096	chr7	29167401	29180699	1.38265	2.35511	Ggn, Psmd8, Spred3	ENSMUSG00000031493, ENSMUSG00000030591, ENSMUSG00000037239
X1097	chr11	117808601	117835899	1.38239	2.07077	Afmid, Syngr2, Tk1	ENSMUSG00000017718, ENSMUSG00000048277, ENSMUSG00000025574
X1098	chr9	46269801	46278599	1.38228	1.6756	Apoa5, Zpr1	ENSMUSG00000032079, ENSMUSG00000032078
X1099	chr8	4237901	4252199	1.38197	2.02479	Lrrc8e, Map2k7, Tgfbr3l	ENSMUSG00000046589, ENSMUSG00000002948, ENSMUSG00000089736
X1100	chr5	143681301	143709899	1.38192	1.67881	Cyth3, Usp42	ENSMUSG00000018001, ENSMUSG00000051306
X1101	chr5	146948401	146960399	1.38185	1.72851	Gtf3a, Mtif3	ENSMUSG00000016503, ENSMUSG00000016510
X1102	chr7	46844901	46850499	1.38165	2.53775	Ldha	ENSMUSG00000063229
X1103	chr14	70118401	70143999	1.38129	2.03968	Bin3, Ccar2	ENSMUSG00000022089, ENSMUSG00000033712
X1104	chr16	11382401	11389499	1.38071	1.71637	Snx29	ENSMUSG00000071669
X1105	chr11	99078201	99084699	1.38061	1.58684	Tns4	ENSMUSG00000017607
X1106	chr15	76349901	76363799	1.37897	1.99238	Maf1, Sharpin	ENSMUSG00000022553, ENSMUSG00000022552
X1107	chr15	99324701	99345599	1.37867	1.84044	Fmnl3	ENSMUSG00000023008
X1108	chr16	5246001	5251799	1.37832	1.65983	Eef2kmt	ENSMUSG00000022544
X1109	chr1	91191901	91200699	1.37781	2.08365	Ramp1	ENSMUSG00000034353
X1110	chr2	118526201	118550399	1.37742	1.86884	Bmf	ENSMUSG00000040093
X1111	chr7	127088801	127095499	1.3755	3.06753	AI467606	ENSMUSG00000045165
X1112	chr11	80165501	80173599	1.37526	1.55161	Adap2	ENSMUSG00000020709
X1113	chr15	77957501	77971299	1.37422	2.00682	Eif3d	ENSMUSG00000016554
X1114	chr7	143052001	143076299	1.37401	2.56379	Cd81, R74862, Trpm5, Tssc4	ENSMUSG00000037706, ENSMUSG00000059277, ENSMUSG00000009246, ENSMUSG00000045752
X1115	chr2	166817301	166823299	1.37317	2.07566	Arfgef2	ENSMUSG00000074582
X1116	chr8	84066001	84099999	1.37228	1.79077	Dcaf15, Rfx1	ENSMUSG00000037103, ENSMUSG00000031706
X1117	chr2	166559001	166681499	1.37206	2.08349	Prex1	ENSMUSG00000039621
X1118	chr10	78068401	78076099	1.3715	1.87532	Icosl	ENSMUSG00000000732
X1119	chr12	28628101	28636899	1.37123	1.99249	Rps7	ENSMUSG00000061477
X1120	chr9	102624801	102630699	1.37093	2.02667	Anapc13, Cep63	ENSMUSG00000035048, ENSMUSG00000032534
X1121	chr7	141446901	141478799	1.37035	2.22837	Cd151, Cracr2b, Gm10575, Pnpla2, Polr2l, Rplp2, Tspan4	ENSMUSG00000025510, ENSMUSG00000048200, ENSMUSG00000073787, ENSMUSG00000025509, ENSMUSG00000038489, ENSMUSG00000025508, ENSMUSG00000025511
X1122	chr5	36807101	36832399	1.37017	1.91742	Man2b2	ENSMUSG00000029119
X1123	chr14	70582001	70589299	1.36903	1.7269	Fam160b2, Nudt18	ENSMUSG00000022095, ENSMUSG00000045211
X1124	chr16	93752401	93767999	1.36783	1.57201	Dopey2	ENSMUSG00000022946
X1125	chr2	180455701	180478599	1.36774	2.46533	Slco4a1	ENSMUSG00000038963
X1126	chr5	115630401	115652899	1.36754	2.34618	Ccdc64, Rab35	ENSMUSG00000041609, ENSMUSG00000029518
X1127	chr2	181378301	181387799	1.36721	1.76524	Lime1, Slc2a4rg-ps, Zbtb46, Zgpat	ENSMUSG00000090077, ENSMUSG00000085028, ENSMUSG00000027583, ENSMUSG00000027582
X1128	chr11	6393901	6416999	1.36676	2.1976	Ppia, Zmiz2	ENSMUSG00000071866, ENSMUSG00000041164
X1129	chr15	89065101	89104999	1.36673	1.83517	1810021B22Rik, Panx2, Selo, Trabd, Tubgcp6	ENSMUSG00000087331, ENSMUSG00000058441, ENSMUSG00000035757, ENSMUSG00000015363, ENSMUSG00000051786
X1130	chr11	55097301	55110099	1.36643	1.83235	Gm2a	ENSMUSG00000000594
X1131	chr8	85069801	85077699	1.36618	2.0551	Dhps, Wdr83	ENSMUSG00000060038, ENSMUSG00000005150
X1132	chr11	120466601	120472799	1.36502	2.05798	Arl16, Hgs	ENSMUSG00000057594, ENSMUSG00000025793
X1133	chr15	75862201	75870299	1.36489	1.55161	Gsdmd	ENSMUSG00000022575
X1134	chr8	121946101	121956499	1.36459	2.3434	Banp, Galnt2	ENSMUSG00000025316, ENSMUSG00000092329
X1135	chr9	44404701	44411999	1.36433	1.8054	Ccdc84, Rps25, Trappc4	ENSMUSG00000043923, ENSMUSG00000009927, ENSMUSG00000032112
X1136	chr2	119287601	119302399	1.36376	2.1035	Vps18	ENSMUSG00000034216
X1137	chr7	126762501	126768799	1.36354	2.1284	Gdpd3, Mapk3	ENSMUSG00000030703, ENSMUSG00000063065
X1138	chr18	80276101	80296999	1.36304	1.61564	Kcng2, Pqlc1	ENSMUSG00000059852, ENSMUSG00000034006
X1139	chr9	108042101	108060799	1.36284	2.01816	Amigo3, Gmppb, Ip6k1, Rnf123	ENSMUSG00000032593, ENSMUSG00000070284, ENSMUSG00000032594, ENSMUSG00000041528
X1140	chr7	27599801	27612599	1.36261	2.10094	Akt2	ENSMUSG00000004056
X1141	chr15	99240501	99250699	1.36227	1.70775	Kcnh3, Mcrs1	ENSMUSG00000037579, ENSMUSG00000037570
X1142	chr2	92604701	92614999	1.36085	1.69859	Chst1	ENSMUSG00000027221
X1143	chr13	54680001	54696299	1.36073	2.24503	Rnf44	ENSMUSG00000034928
X1144	chr9	66087101	66094799	1.36013	1.91501	Snx1	ENSMUSG00000032382
X1145	chr8	110648801	110659499	1.35983	1.60295	Vac14	ENSMUSG00000010936
X1146	chr9	119976401	119988499	1.35946	2.68972	Csrnp1, Cx3cr1	ENSMUSG00000032515, ENSMUSG00000052336
X1147	chr5	113733901	113780099	1.35857	1.9024	Ficd, Iscu, Sart3	ENSMUSG00000053334, ENSMUSG00000025825, ENSMUSG00000018974
X1148	chr8	123207001	123216799	1.35853	1.94118	Chmp1a, Galnt2, Spata33	ENSMUSG00000000743, ENSMUSG00000092329, ENSMUSG00000048478
X1149	chr15	76326101	76336199	1.3585	2.04236	Exosc4, Gpaa1, Oplah	ENSMUSG00000034259, ENSMUSG00000022561, ENSMUSG00000022562
X1150	chr4	140866101	140873399	1.35753	1.59608	4930515B02Rik	ENSMUSG00000087045
X1151	chr9	106364301	106376599	1.35689	2.55281	Dusp7	ENSMUSG00000053716
X1152	chr19	46477001	46488599	1.35637	1.87703	Sufu	ENSMUSG00000025231
X1153	chr10	79848901	79867699	1.35629	3.30372	Lppr3, Ptbp1	ENSMUSG00000035835, ENSMUSG00000006498
X1154	chr8	72566701	72573099	1.35604	1.89219	Smim7, Tmem38a	ENSMUSG00000044600, ENSMUSG00000031791
X1155	chr12	84748601	84766799	1.3548	1.64755	Npc2	ENSMUSG00000021242
X1156	chr5	24422701	24458299	1.35462	1.5944	Agap3, Cdk5, Fastk, Slc4a2, Tmub1	ENSMUSG00000023353, ENSMUSG00000028969, ENSMUSG00000028959, ENSMUSG00000028962, ENSMUSG00000028958
X1157	chr2	93410301	93437799	1.35437	2.01404	Cd82, Gm13807	ENSMUSG00000027215, ENSMUSG00000085852
X1158	chr11	51582001	51607499	1.35318	1.58931	Col23a1, Hnrnpab, Phykpl	ENSMUSG00000063564, ENSMUSG00000020358, ENSMUSG00000020359
X1159	chr7	13004201	13010999	1.35308	1.97749	Zbtb45	ENSMUSG00000049600
X1160	chr10	81104901	81113499	1.3529	2.6074	Map2k2, Mir5615-2	ENSMUSG00000035027, ENSMUSG00000093498
X1161	chr17	56446201	56471799	1.35285	2.07848	Ptprs	ENSMUSG00000013236
X1162	chr19	10688001	10714799	1.35284	1.87139	Vps37c	ENSMUSG00000048832
X1163	chr11	60861801	60868199	1.35237	1.7549	Tmem11	ENSMUSG00000043284
X1164	chr10	79678601	79690299	1.35228	2.5662	Cdc34, Gzmm	ENSMUSG00000020307, ENSMUSG00000054206
X1165	chr17	34020901	34034899	1.35213	3.00678	H2-Ke6, Mir219a-1, Ring1, Rxrb, Slc39a7	ENSMUSG00000073422, ENSMUSG00000065555, ENSMUSG00000024325, ENSMUSG00000039656, ENSMUSG00000024327
X1166	chr7	15937601	15946799	1.35182	2.06779	Ehd2, Gltscr2	ENSMUSG00000074364, ENSMUSG00000041560
X1167	chr10	79879301	79885499	1.35182	2.04566	Prtn3	ENSMUSG00000057729
X1168	chr17	35216101	35221599	1.35164	3.01455	Nfkbil1	ENSMUSG00000042419
X1169	chr2	181568301	181584999	1.35081	1.78182	Uckl1, Uckl1os, Znf512b	ENSMUSG00000089917, ENSMUSG00000010492, ENSMUSG00000000823
X1170	chr12	16576501	16590399	1.34999	1.56917	Lpin1	ENSMUSG00000020593
X1171	chr8	94562101	94570199	1.34881	2.06566	Cpne2	ENSMUSG00000034361
X1172	chr17	29594101	29601599	1.34872	1.81837	Cmtr1, Tbc1d22b, Tbc1d22bos	ENSMUSG00000024019, ENSMUSG00000042203, ENSMUSG00000089900
X1173	chr1	36560801	36567299	1.34571	1.73377	Fam178b	ENSMUSG00000046337
X1174	chr3	83897701	83907699	1.34568	1.71135	D930015E06Rik	ENSMUSG00000033767
X1175	chr9	21084501	21092499	1.3455	1.95779	Raver1	ENSMUSG00000010205
X1176	chr5	139247201	139253899	1.34502	1.90438	Get4, Sun1	ENSMUSG00000025858, ENSMUSG00000036817
X1177	chr8	122013501	122024699	1.34335	1.55867	Banp, Galnt2	ENSMUSG00000025316, ENSMUSG00000092329
X1178	chr15	83473201	83482999	1.3433	1.5241
X1179	chr9	21585201	21594599	1.34312	2.14977	1810026J23Rik, Carm1, Yipf2	ENSMUSG00000048429, ENSMUSG00000032185, ENSMUSG00000032182
X1180	chr17	25262601	25275099	1.3429	2.32555	Ube2i	ENSMUSG00000015120
X1181	chr8	70903901	70919999	1.34096	1.81739	Map1s	ENSMUSG00000019261
X1182	chr19	4142301	4159999	1.34028	2.83356	Coro1b, Gpr152, Ptprcap, Rps6kb2	ENSMUSG00000024835, ENSMUSG00000044724, ENSMUSG00000045826, ENSMUSG00000024830
X1183	chr11	3967901	3978099	1.33976	1.56544	Pes1	ENSMUSG00000020430
X1184	chr17	5104101	5112899	1.33898	1.64956	Arid1b	ENSMUSG00000069729
X1185	chr10	77493101	77519499	1.33894	1.90842	Fam207a	ENSMUSG00000032977
X1186	chr5	125174801	125181899	1.33853	2.01768	Ncor2	ENSMUSG00000029478
X1187	chr15	79428701	79444799	1.33784	1.81027	Csnk1e	ENSMUSG00000022433
X1188	chr8	120531101	120583499	1.33783	3.14904	Galnt2, Gins2, Gse1	ENSMUSG00000092329, ENSMUSG00000031821, ENSMUSG00000031822
X1189	chr11	78342701	78351299	1.33782	2.36754	Pigs, Unc119	ENSMUSG00000041958, ENSMUSG00000002058
X1190	chr17	56995801	57006199	1.33776	1.75204	Alkbh7, Clpp, Gtf2f1, Pspn	ENSMUSG00000002661, ENSMUSG00000002660, ENSMUSG00000002658, ENSMUSG00000002664
X1191	chr19	42754801	42762899	1.33751	1.58934	Hps1	ENSMUSG00000025188
X1192	chr2	179958401	179977799	1.33694	1.99456	4921531C22Rik, Taf4a	ENSMUSG00000085704, ENSMUSG00000039117
X1193	chr4	133582001	133591899	1.33674	2.06433	Gpatch3, Gpn2	ENSMUSG00000028850, ENSMUSG00000028848
X1194	chr11	102193101	102203199	1.33669	2.08775	G6pc3, Hdac5	ENSMUSG00000034793, ENSMUSG00000008855
X1195	chr2	118909501	118917799	1.33644	2.07572	Bahd1	ENSMUSG00000040007
X1196	chr13	51845001	51851599	1.33631	2.44838	Gadd45g	ENSMUSG00000021453
X1197	chr10	80582101	80591299	1.3362	2.22557	Abhd17a	ENSMUSG00000003346
X1198	chr17	34835701	34843099	1.33607	2.21463	Dxo, Skiv2l, Stk19	ENSMUSG00000040482, ENSMUSG00000040356, ENSMUSG00000061207
X1199	chr10	80538901	80562699	1.33463	2.36728	Atp8b3, Rexo1	ENSMUSG00000003341, ENSMUSG00000047417
X1200	chr2	118698801	118732299	1.33305	1.76277	Ankrd63, Plcb2	ENSMUSG00000078137, ENSMUSG00000040061
X1201	chr2	166696101	166720599	1.33294	1.91299	Prex1	ENSMUSG00000039621
X1202	chr16	11445301	11462199	1.3328	1.60026	Snx29	ENSMUSG00000071669
X1203	chr5	121338801	121345799	1.3327	1.83912	Gm15800	ENSMUSG00000042744
X1204	chr4	126748301	126754599	1.33258	2.18297	AU040320, Ncdn	ENSMUSG00000028830, ENSMUSG00000028833
X1205	chr19	46041101	46048799	1.33066	2.08369	Ldb1, Pprc1	ENSMUSG00000025223, ENSMUSG00000055491
X1206	chr7	30573801	30587399	1.33052	1.92398	Kmt2b	ENSMUSG00000006307
X1207	chr17	87359901	87385099	1.33042	1.84166	Ttc7	ENSMUSG00000036918
X1208	chr10	81484001	81506799	1.33033	2.6152	Gna15, Ncln, S1pr4	ENSMUSG00000034792, ENSMUSG00000020238, ENSMUSG00000044199
X1209	chr5	139791001	139808699	1.32985	2.49043	Mafk, Tmem184a	ENSMUSG00000018143, ENSMUSG00000036687
X1210	chr17	46926401	46935199	1.32972	1.6539	Ubr2	ENSMUSG00000023977
X1211	chr4	137876901	137887299	1.32961	1.69694	Ece1	ENSMUSG00000057530
X1212	chr1	155775201	155784099	1.32915	1.61385	Qsox1	ENSMUSG00000033684
X1213	chr10	75632701	75681699	1.32914	1.9075	Cabin1, Susd2	ENSMUSG00000020196, ENSMUSG00000006342
X1214	chr17	45554301	45565899	1.32827	2.52247	Nfkbie, Slc35b2	ENSMUSG00000023947, ENSMUSG00000037089
X1215	chr11	121218001	121230699	1.32796	1.83475	BC017643, Hexdc	ENSMUSG00000039294, ENSMUSG00000039307
X1216	chr2	30391901	30417499	1.32764	1.93524	Crat, Dolpp1, Ppp2r4	ENSMUSG00000026853, ENSMUSG00000026856, ENSMUSG00000039515
X1217	chr7	132771401	132782399	1.32746	2.0211	Fam53b, Fgfr2	ENSMUSG00000030956, ENSMUSG00000030849
X1218	chr2	153508101	153524499	1.32689	1.861	Nol4l	ENSMUSG00000061411
X1219	chr5	123982401	124032599	1.32572	2.15256	Hip1r, Vps37b	ENSMUSG00000000915, ENSMUSG00000066278
X1220	chr15	78976401	78994699	1.32529	2.10611	Triobp	ENSMUSG00000033088
X1221	chr17	56706101	56713999	1.32473	2.10346	Ranbp3, Vmac	ENSMUSG00000002372, ENSMUSG00000054723
X1222	chr7	67459001	67468699	1.32447	1.59888
X1223	chr15	86144201	86156999	1.32419	1.59958	Cerk	ENSMUSG00000035891
X1224	chr8	70336701	70354699	1.324	2.60171	Upf1	ENSMUSG00000058301
X1225	chr11	117075601	117084599	1.3239	2.17741	Snhg20	ENSMUSG00000086859
X1226	chr8	83565301	83584499	1.32348	1.86812	Ndufb7, Tecr	ENSMUSG00000033938, ENSMUSG00000031708
X1227	chr11	97717001	97727799	1.32319	1.9029	Pip4k2b	ENSMUSG00000018547
X1228	chr9	107533401	107572999	1.32315	1.96193	Cyb561d2, Hyal2, Nprl2, Rassf1, Tmem115, Tusc2, Zmynd10	ENSMUSG00000037190, ENSMUSG00000010047, ENSMUSG00000010057, ENSMUSG00000010067, ENSMUSG00000010045, ENSMUSG00000010054, ENSMUSG00000010044
X1229	chr10	81620001	81630799	1.32289	1.80033	Ankrd24, BC025920, Sirt6	ENSMUSG00000054708, ENSMUSG00000074862, ENSMUSG00000034748
X1230	chr17	47913001	47927399	1.32262	1.66588	Foxp4	ENSMUSG00000023991
X1231	chr13	55009601	55017999	1.32124	1.81452	Hk3	ENSMUSG00000025877
X1232	chr7	101001701	101015299	1.32121	1.89028	P2ry2	ENSMUSG00000032860
X1233	chr17	32050801	32059799	1.32115	1.76994	Rrp1b	ENSMUSG00000058392
X1234	chr19	4096601	4127899	1.32028	1.88179	Aip, Cdk2ap2, Pitpnm1	ENSMUSG00000024847, ENSMUSG00000024856, ENSMUSG00000024851
X1235	chr7	16268401	16287499	1.3202	1.66191	Ccdc9, Inafm1	ENSMUSG00000041375, ENSMUSG00000091811
X1236	chr7	47048701	47055299	1.32	2.04321	Tmem86a	ENSMUSG00000010307
X1237	chr18	75366401	75382599	1.31978	2.34377	Smad7	ENSMUSG00000025880
X1238	chr9	63711001	63751599	1.3194	1.67558	Smad3	ENSMUSG00000032402
X1239	chr11	119944801	120049699	1.3193	1.97244	Aatk, Baiap2	ENSMUSG00000025375, ENSMUSG00000025372
X1240	chr2	26382101	26390099	1.31925	2.4353	Pmpca, Sdccag3	ENSMUSG00000026926, ENSMUSG00000026927
X1241	chr7	99431901	99439999	1.31852	1.70252	Gdpd5	ENSMUSG00000035314
X1242	chr7	75854301	75876899	1.31821	1.71044	Klhl25	ENSMUSG00000055652
X1243	chr8	117187101	117213899	1.31815	1.7089	Gan	ENSMUSG00000052557
X1244	chr4	135149301	135183099	1.31745	2.14378	Runx3	ENSMUSG00000070691
X1245	chr6	83113801	83128499	1.31662	1.55912	Ino80b, Mogs, Wbp1	ENSMUSG00000030034, ENSMUSG00000030036, ENSMUSG00000030035
X1246	chr15	79346001	79404599	1.31595	1.66344	Maff, Tmem184b	ENSMUSG00000042622, ENSMUSG00000009035
X1247	chr11	97434101	97454799	1.31594	2.05198	Arhgap23	ENSMUSG00000049807
X1248	chr11	120789201	120797399	1.31574	2.09637	Dus1l, Gps1	ENSMUSG00000025155, ENSMUSG00000025156
X1249	chr11	116670701	116686699	1.31491	2.4614	1810032O08Rik, Snord1a, Snord1b, Snord1c, St6galnac2	ENSMUSG00000020812, ENSMUSG00000065094, ENSMUSG00000077604, ENSMUSG00000065640, ENSMUSG00000057286
X1250	chr2	25358601	25366699	1.31475	1.9289	Uap1l1	ENSMUSG00000026956
X1251	chr7	101495501	101505299	1.31394	2.31538	Pde2a	ENSMUSG00000030653
X1252	chr5	24474001	24481899	1.31381	1.86652	Agap3	ENSMUSG00000023353
X1253	chr10	80633601	80641199	1.31322	2.40767	Csnk1g2	ENSMUSG00000003345
X1254	chr5	140711401	140719699	1.3124	1.58785	Brat1	ENSMUSG00000000148
X1255	chr4	133189101	133199199	1.3124	2.02723	Wasf2	ENSMUSG00000028868
X1256	chr15	101259901	101274699	1.31186	2.199	Nr4a1	ENSMUSG00000023034
X1257	chr1	171269501	171284099	1.31168	1.6326	B4galt3, Ppox, Usp21	ENSMUSG00000052423, ENSMUSG00000062729, ENSMUSG00000053483
X1258	chr16	5198301	5205899	1.31135	1.83465	Nagpa	ENSMUSG00000023143
X1259	chr8	70502101	70511499	1.3083	2.62117	2810428I15Rik, Crlf1, Kxd1, Uba52	ENSMUSG00000058833, ENSMUSG00000007888, ENSMUSG00000055553, ENSMUSG00000090137
X1260	chr4	107840101	107852699	1.308	1.69167	Lrp8	ENSMUSG00000028613
X1261	chr5	24399701	24411699	1.30788	1.75716	Abcb8	ENSMUSG00000028973
X1262	chr1	165673601	165683199	1.30751	1.94979	Rcsd1	ENSMUSG00000040723
X1263	chr12	3803701	3810599	1.30446	2.14814	Dnmt3a	ENSMUSG00000020661
X1264	chr5	123448201	123459699	1.30351	1.76049	Mlxip	ENSMUSG00000038342
X1265	chr17	56066001	56076499	1.30287	1.79356	Chaf1a, Ubxn6	ENSMUSG00000002835, ENSMUSG00000019578
X1266	chr5	110785601	110795199	1.30212	1.8145	Ulk1	ENSMUSG00000029512
X1267	chr10	78399001	78413599	1.30134	1.93871	Rrp1	ENSMUSG00000061032
X1268	chr7	142433601	142445599	1.30113	2.01182	Syt8, Tnni2	ENSMUSG00000031098, ENSMUSG00000031097
X1269	chr8	105249101	105257099	1.30098	1.97211	B3gnt9, D230025D16Rik	ENSMUSG00000069920, ENSMUSG00000031889
X1270	chr17	56678801	56685899	1.30071	2.18985	Ranbp3	ENSMUSG00000002372
X1271	chr9	119422001	119431399	1.30019	1.55238	Acvr2b	ENSMUSG00000061393
X1272	chr7	141256201	141266799	1.29945	2.27035	Irf7, Phrf1	ENSMUSG00000025498, ENSMUSG00000038611
X1273	chr6	127137001	127155899	1.29944	2.65163	9330179D12Rik, Ccnd2	ENSMUSG00000097166, ENSMUSG00000000184
X1274	chr10	80780601	80807699	1.2994	2.36232	Amh, Dot1l, Plekhj1, Sf3a2	ENSMUSG00000035262, ENSMUSG00000061589, ENSMUSG00000035278, ENSMUSG00000020211
X1275	chr7	16195001	16222699	1.29878	2.02984	Dhx34	ENSMUSG00000006019
X1276	chr17	34643901	34657599	1.29868	2.25289	Atf6b, Fkbpl	ENSMUSG00000015461, ENSMUSG00000033739
X1277	chr5	122724201	122737999	1.2982	1.8435	Camkk2, P2rx4	ENSMUSG00000029471, ENSMUSG00000029470
X1278	chr17	29325901	29334499	1.29778	1.77232	Mtch1, Pi16	ENSMUSG00000024012, ENSMUSG00000024011
X1279	chr17	56013301	56035599	1.2975	2.41176	Mpnd, Sh3gl1	ENSMUSG00000003199, ENSMUSG00000003200
X1280	chr4	41189501	41200199	1.29737	1.77788	Ubap2, Ube2r2	ENSMUSG00000028433, ENSMUSG00000036241
X1281	chr17	24054801	24065099	1.29678	1.58362	Kctd5	ENSMUSG00000016946
X1282	chr7	45799901	45814799	1.29494	1.88429	Cyth2, Lmtk3	ENSMUSG00000003269, ENSMUSG00000062044
X1283	chr5	140439201	140446499	1.29416	2.05135	Eif3b	ENSMUSG00000056076
X1284	chr5	125475501	125486299	1.29324	1.93473	Aacs	ENSMUSG00000029482
X1285	chr15	74954001	74961599	1.29217	4.41322	Ly6e	ENSMUSG00000022587
X1286	chr12	113011301	113035299	1.2918	1.67751	Pacs2	ENSMUSG00000021143
X1287	chr11	74648901	74668199	1.29168	2.11375	Cluh	ENSMUSG00000020741
X1288	chr11	120089801	120126099	1.29166	1.90143	1810043H04Rik, Enthd2, Slc38a10	ENSMUSG00000078572, ENSMUSG00000025377, ENSMUSG00000061306
X1289	chr14	31129701	31143799	1.29097	2.30005	Nt5dc2, Stab1	ENSMUSG00000071547, ENSMUSG00000042286
X1290	chr5	145173001	145185599	1.29046	1.57647	Atp5j2, Cpsf4	ENSMUSG00000038690, ENSMUSG00000029625
X1291	chr6	71972401	71982199	1.29018	1.66052	Polr1a	ENSMUSG00000049553
X1292	chr11	100703101	100722799	1.28922	2.0146	Dhx58, Hspb9, Kat2a, Rab5c	ENSMUSG00000017830, ENSMUSG00000017832, ENSMUSG00000020918, ENSMUSG00000019173
X1293	chr2	179932801	179942799	1.28892	1.68843	Taf4a	ENSMUSG00000039117
X1294	chr3	108200101	108211199	1.28749	1.81361	Atxn7l2, Cyb561d1, Sypl2	ENSMUSG00000048997, ENSMUSG00000048796, ENSMUSG00000027887
X1295	chr4	152257301	152266599	1.2873	1.6882	Acot7	ENSMUSG00000028937
X1296	chr7	139245301	139260899	1.2873	2.01276	Pwwp2b	ENSMUSG00000060260
X1297	chr11	116125401	116133199	1.28707	2.35082	Mrpl38, Trim47, Trim65	ENSMUSG00000020775, ENSMUSG00000020773, ENSMUSG00000054517
X1298	chr3	108078601	108086899	1.28427	2.36567	Ampd2, Gm12500	ENSMUSG00000027889, ENSMUSG00000056411
X1299	chr12	101011901	101023299	1.28426	2.16463	Ccdc88c	ENSMUSG00000021182
X1300	chr5	125016401	125082599	1.28425	2.03215	Ncor2	ENSMUSG00000029478
X1301	chr10	80276801	80287599	1.28337	1.97364	Dazap1	ENSMUSG00000069565
X1302	chr6	83025101	83034899	1.28297	2.26081	Dok1, Loxl3, M1ap	ENSMUSG00000068335, ENSMUSG00000000693, ENSMUSG00000030041
X1303	chr4	149644601	149662699	1.28275	3.04107	Clstn1, Pik3cd	ENSMUSG00000039953, ENSMUSG00000039936
X1304	chr16	4630101	4657599	1.28275	2.07932	Coro7, Dnaja3, Vasn	ENSMUSG00000039637, ENSMUSG00000004069, ENSMUSG00000039646
X1305	chr6	83479701	83490499	1.2826	1.53505	Dguok	ENSMUSG00000014554
X1306	chr11	114667801	114677899	1.28066	2.48487	Rpl38, Ttyh2	ENSMUSG00000057322, ENSMUSG00000034714
X1307	chrY	90737701	90744699	1.28042	2.66318
X1308	chr7	28178901	28189299	1.28032	1.71531	Dyrk1b, Fbl	ENSMUSG00000002409, ENSMUSG00000046865
X1309	chr5	138992801	138999999	1.27622	2.29738	Pdgfa	ENSMUSG00000025856
X1310	chr8	71468901	71479699	1.2761	2.19647	Ano8, Dda1	ENSMUSG00000034863, ENSMUSG00000074247
X1311	chr7	143688001	143696299	1.27563	1.96526	Osbpl5	ENSMUSG00000037606
X1312	chr17	27626201	27635899	1.27483	2.26049	Gm15420, Rps10	ENSMUSG00000087387, ENSMUSG00000052146
X1313	chr17	26114801	26127799	1.27353	1.71895	Mrpl28, Tmem8	ENSMUSG00000024181, ENSMUSG00000024180
X1314	chr15	86075401	86093199	1.27311	1.91849	Gramd4	ENSMUSG00000035900
X1315	chr9	44331701	44338099	1.2726	3.28895	Dpagt1, H2afx, Hmbs	ENSMUSG00000032123, ENSMUSG00000049932, ENSMUSG00000032126
X1316	chr15	89153701	89181999	1.27209	2.06778	Dennd6b, Plxnb2	ENSMUSG00000015377, ENSMUSG00000036606
X1317	chr16	17645201	17658999	1.27127	1.86288	Ccdc74a, Med15, Smpd4	ENSMUSG00000041617, ENSMUSG00000012114, ENSMUSG00000005899
X1318	chr17	34893901	34915999	1.26956	1.76643	C2, Ehmt2, Slc44a4, Zbtb12	ENSMUSG00000024371, ENSMUSG00000013787, ENSMUSG00000007034, ENSMUSG00000049823
X1319	chr2	155619701	155645299	1.26889	1.90987	Myh7b, Trpc4ap	ENSMUSG00000074652, ENSMUSG00000038324
X1320	chr5	110373101	110388899	1.26621	1.7431	Fbrsl1	ENSMUSG00000043323
X1321	chr6	83047901	83061899	1.26581	2.26191	Aup1, Dqx1, Htra2, Loxl3	ENSMUSG00000068328, ENSMUSG00000009145, ENSMUSG00000068329, ENSMUSG00000000693
X1322	chr17	46015001	46042499	1.26472	2.78354	Vegfa	ENSMUSG00000023951
X1323	chr2	30429901	30448999	1.26394	1.8279	Ppp2r4	ENSMUSG00000039515
X1324	chr11	69876801	69888499	1.26387	1.98179	Acap1, Kctd11, Tmem95	ENSMUSG00000001588, ENSMUSG00000046731, ENSMUSG00000094845
X1325	chr2	33218101	33237799	1.2637	1.87887	Angptl2, Ralgps1	ENSMUSG00000004105, ENSMUSG00000038831
X1326	chr2	30684801	30694799	1.26185	1.78011
X1327	chr4	41709501	41721099	1.26126	1.71897	Dctn3, Il11ra1, Rpp25l	ENSMUSG00000028447, ENSMUSG00000073889, ENSMUSG00000036114
X1328	chr2	30089701	30102499	1.26082	1.95769	Pkn3, Zdhhc12, Zer1	ENSMUSG00000026785, ENSMUSG00000015335, ENSMUSG00000039686
X1329	chr7	145103801	145116899	1.25988	1.67084
X1330	chr15	97783701	97798699	1.25687	2.05253	Hdac7, Slc48a1	ENSMUSG00000022475, ENSMUSG00000081534
X1331	chr4	62668101	62679199	1.25643	1.84458	Rgs3	ENSMUSG00000059810
X1332	chr8	72480301	72505299	1.25572	1.9389	Med26, Slc35e1	ENSMUSG00000045248, ENSMUSG00000019731
X1333	chr10	80231501	80246399	1.25539	1.77405	Mum1	ENSMUSG00000020156
X1334	chr2	180168401	180183499	1.25505	1.97823	Adrm1, Lama5	ENSMUSG00000039041, ENSMUSG00000015647
X1335	chr7	28586601	28598499	1.2545	1.79119	Pak4	ENSMUSG00000030602
X1336	chr15	78397401	78409099	1.2545	1.82181	Mpst, Tst	ENSMUSG00000071711, ENSMUSG00000044986
X1337	chr12	110654001	110669599	1.2542	1.96379	1700001K19Rik, Dync1h1	ENSMUSG00000056508, ENSMUSG00000018707
X1338	chr14	70308501	70319199	1.25237	2.04564	Slc39a14	ENSMUSG00000022094
X1339	chr11	60705501	60733699	1.25136	2.00739	Flii, Llgl1, Mief2, Mir5100	ENSMUSG00000002812, ENSMUSG00000020536, ENSMUSG00000018599, ENSMUSG00000092734
X1340	chr11	119912201	119927299	1.25133	2.04147	Chmp6	ENSMUSG00000025371
X1341	chr4	155885001	155897299	1.2504	2.39132	Acap3, Cpsf3l, Pusl1	ENSMUSG00000029033, ENSMUSG00000029034, ENSMUSG00000051557
X1342	chr7	16825201	16834299	1.24919	2.27522	Strn4	ENSMUSG00000030374
X1343	chr15	81911201	81922799	1.24811	1.90667	Aco2, Polr3h	ENSMUSG00000022477, ENSMUSG00000022476
X1344	chr7	44896101	44913299	1.2474	1.92767	Ap2a1, Fuz	ENSMUSG00000060279, ENSMUSG00000011658
X1345	chr11	106154001	106165799	1.24734	2.53798	Limd2, Map3k3, Strada	ENSMUSG00000040699, ENSMUSG00000020700, ENSMUSG00000069631
X1346	chr4	133751401	133758199	1.24419	3.4269	Arid1a	ENSMUSG00000007880
X1347	chr2	27403501	27412899	1.24287	2.18228	Vav2	ENSMUSG00000009621
X1348	chr3	88140101	88153899	1.24185	3.4019	Mef2d	ENSMUSG00000001419
X1349	chr16	17519201	17532899	1.23856	1.71197	Lztr1, Thap7	ENSMUSG00000022761, ENSMUSG00000022760
X1350	chr7	126095001	126107999	1.23843	1.67487	Xpo6	ENSMUSG00000000131
X1351	chr7	24883501	24910299	1.23804	1.76877	Arhgef1, Cd79a, Rps19	ENSMUSG00000040940, ENSMUSG00000003379, ENSMUSG00000040952
X1352	chr5	24586501	24597499	1.23786	2.01762	Chpf2, Smarcd3	ENSMUSG00000038181, ENSMUSG00000028949
X1353	chr7	127007001	127028499	1.23474	2.52816	Kif22, Maz, Mvp, Pagr1a, Prrt2	ENSMUSG00000030677, ENSMUSG00000030678, ENSMUSG00000030681, ENSMUSG00000030680, ENSMUSG00000045114
X1354	chr11	118256201	118269399	1.23044	1.82023	Usp36	ENSMUSG00000033909
X1355	chr5	125507601	125523599	1.22956	1.82636	Aacs	ENSMUSG00000029482
X1356	chr8	11505201	11519799	1.22932	1.88115	Carkd, Cars2	ENSMUSG00000031505, ENSMUSG00000056228
X1357	chr17	27991701	28068999	1.228	1.81149	Anks1, Tcp11	ENSMUSG00000024219, ENSMUSG00000062859
X1358	chr7	80197401	80230899	1.2266	1.59402	Cib1, Sema4b	ENSMUSG00000030538, ENSMUSG00000030539
X1359	chr4	149688701	149706899	1.22568	2.54584	Pik3cd	ENSMUSG00000039936
X1360	chr2	172999501	173038599	1.22513	2.14137	Rae1, Rbm38	ENSMUSG00000027509, ENSMUSG00000027510
X1361	chr16	10747001	10763599	1.22512	1.65909
X1362	chr1	155055301	155070299	1.22233	1.72148	Gm9530	ENSMUSG00000096950
X1363	chr15	89367701	89379399	1.22048	2.10585	Ncaph2, Odf3b, Sco2, Tymp	ENSMUSG00000008690, ENSMUSG00000047394, ENSMUSG00000091780, ENSMUSG00000022615
X1364	chr7	19550701	19566199	1.22015	1.94196	Gemin7, Ppp1r37	ENSMUSG00000044709, ENSMUSG00000051403
X1365	chr5	142874501	142887399	1.21941	1.89514	Fbxl18	ENSMUSG00000066640
X1366	chr11	60166901	60224399	1.21856	2.39742	Rai1, Srebf1	ENSMUSG00000062115, ENSMUSG00000020538
X1367	chr11	102213401	102227599	1.21764	2.2435	Hdac5	ENSMUSG00000008855
X1368	chr4	156226301	156238499	1.21443	2.08216	Klhl17, Noc2l, Plekhn1	ENSMUSG00000078484, ENSMUSG00000095567, ENSMUSG00000078485
X1369	chr17	46234801	46272299	1.20592	1.81003	Lrrc73, Polr1c, Tjap1, Xpo5, Yipf3	ENSMUSG00000071073, ENSMUSG00000067148, ENSMUSG00000012296, ENSMUSG00000067150, ENSMUSG00000071074
X1370	chr7	4914201	4930699	1.20408	1.75712	Nat14, Ssc5d, Zfp628	ENSMUSG00000035285, ENSMUSG00000035279, ENSMUSG00000074406
X1371	chr17	39842801	39848999	1.20345	62.9842
X1372	chr8	121880701	121912999	1.19994	2.27172	Galnt2, Slc7a5	ENSMUSG00000092329, ENSMUSG00000040010
X1373	chr5	120608201	120632999	1.19932	2.14399	Ccdc42b, Ddx54, Rita1	ENSMUSG00000094282, ENSMUSG00000029599, ENSMUSG00000029600
X1374	chr19	4180101	4207299	1.19912	2.34661	Ppp1ca, Rad9a, Tbc1d10c	ENSMUSG00000040385, ENSMUSG00000024824, ENSMUSG00000040247
X1375	chr1	86523401	86530099	1.19642	5.13156	Ptma	ENSMUSG00000026238
X1376	chr11	77491001	77511599	1.19613	2.08604	Git1, Trp53i13	ENSMUSG00000011877, ENSMUSG00000044328
X1377	chr8	120478101	120503599	1.19531	1.82898	Galnt2, Gse1	ENSMUSG00000092329, ENSMUSG00000031822
X1378	chr17	56891601	56912199	1.18929	1.83943	Mllt1	ENSMUSG00000024212
X1379	chr5	120118701	120140499	1.18768	1.62603	Gm10390, Rbm19	ENSMUSG00000097368, ENSMUSG00000029594
X1380	chr10	80310701	80324099	1.18727	2.50288	2310011J03Rik, Apc2, Pcsk4	ENSMUSG00000020133, ENSMUSG00000020135, ENSMUSG00000020131
X1381	chr4	155845801	155864399	1.1859	1.91401	Cptp, Dvl1, Tas1r3	ENSMUSG00000029073, ENSMUSG00000029071, ENSMUSG00000029072
X1382	chr15	101359401	101379299	1.181	1.77745	Krt80, Mir1941	ENSMUSG00000037185, ENSMUSG00000088459
X1383	chr1	88244701	88278599	1.17971	4.15323	A730008H23Rik, Mroh2a, Trpm8	ENSMUSG00000044783, ENSMUSG00000079429, ENSMUSG00000036251
X1384	chr17	24876801	24904199	1.17779	2.07297	Eme2, Igfals, Mapk8ip3, Mrps34, Nme3, Nubp2, Spsb3	ENSMUSG00000073436, ENSMUSG00000046070, ENSMUSG00000024163, ENSMUSG00000038880, ENSMUSG00000073435, ENSMUSG00000039183, ENSMUSG00000024160
X1385	chr17	25823501	25856199	1.17695	1.94957	Jmjd8, Rhbdl1, Rhot2, Stub1, Wdr24, Wdr90	ENSMUSG00000025736, ENSMUSG00000025735, ENSMUSG00000025733, ENSMUSG00000039615, ENSMUSG00000025737, ENSMUSG00000073434
X1386	chr7	45117101	45132999	1.17512	2.53454	Flt3l, Mir150, Rpl13a, Rps11	ENSMUSG00000089989, ENSMUSG00000065495, ENSMUSG00000074129, ENSMUSG00000003429
X1387	chr2	92365201	92389999	1.1637	1.83902	1700029I15Rik, Gyltl1b, Mapk8ip1, Pex16	ENSMUSG00000044916, ENSMUSG00000040434, ENSMUSG00000027223, ENSMUSG00000027222
X1388	chr10	80395101	80422699	1.15244	2.01366	Mbd3, Tcf3, Uqcr11	ENSMUSG00000035478, ENSMUSG00000020167, ENSMUSG00000020163
X1389	chr15	84679001	84707599	1.14456	1.92856	Prr5	ENSMUSG00000036106
