# Supplementary material for: Lineage-Specific Genes Are Prominent DNA Damage Hotspots during Leukemic Transformation of B Cell Precursors
Source: Cell Rep. 2017 Feb 14;18(7):1687–98. doi: 10.1016/j.celrep.2017.01.057 (PMC5318656; doi:10.1016/j.celrep.2017.01.057)
Supplement: Table S7. CEBPA + DOX-Specific γH2AX Regions GO Results, Related to Figure 6 [file mmc8.xlsx]

## Sheet: Sheet1
GO ID	GO Term	Ontology	Count in dataset	Count in genome	P-value	Adjusted P-value	Entrez gene Ids
GO:0002274	myeloid leukocyte activation	BP	28	163	4.06423e-06	0.00352165	24088;81897;106759;20963;22177;14127;17096;22631;19267;217304;107817;18173;69188;18129;18733;21803;21813;21825;56743;14159;11541;22318;378460;109934;110279;19204;14131;16822
GO:0002283	neutrophil activation involved in immune response	BP	7	12	3.50668e-06	0.00352165	20963;378460;109934;110279;19204;14127;22177
GO:0002443	leukocyte mediated immunity	BP	43	317	9.2682e-06	0.00535393	14131;12266;14127;14130;12010;15481;18439;18173;257632;217304;22388;69188;12051;246177;17096;22631;74048;24088;81897;12611;75234;18733;56743;14159;11541;20963;22318;378460;109934;110279;19204;16783;20947;216869;20850;22324;12053;20852;21803;58217;58218;17969;216799
GO:0002444	myeloid leukocyte mediated immunity	BP	20	81	2.76998e-07	0.000960074	14131;12266;14127;217304;22388;69188;17096;22631;56743;14159;11541;20963;22318;378460;109934;110279;19204;58217;58218;17969
GO:0002446	neutrophil mediated immunity	BP	11	25	2.20531e-07	0.000960074	20963;378460;109934;110279;19204;58217;58218;17969;217304;22388;69188
GO:0006909	phagocytosis	BP	30	176	2.21901e-06	0.00307643	18439;14131;19261;20778;14127;14130;17886;19353;246177;107817;16971;21825;18752;20963;21803;74244;109934;110279;12266;13057;13430;15481;18173;257632;19332;19349;104759;140579;16414;22324
GO:0006954	inflammatory response	BP	73	601	7.97209e-07	0.00184209	14131;12266;14127;14130;12505;18129;387140;70481;11501;16414;14595;21672;11690;17096;22631;20963;21929;216799;257632;11541;15439;18406;18816;20848;12053;57783;81897;83490;109934;110279;12702;17127;19015;210029;21937;21938;58991;76854;16835;20305;20308;20850;24088;18626;16178;68038;234836;723896;106759;108960;12977;12978;13057;15531;17164;17969;18024;18173;18439;19204;19216;192187;19224;208449;218…
GO:0007265	Ras protein signal transduction	BP	40	282	6.37864e-06	0.00491297	12053;17207;17925;56212;67425;13169;64652;215632;232227;99371;229541;19732;241308;107746;12928;13430;102098;109934;110279;11857;16800;213522;219140;22324;223254;226970;30938;216805;53978;23921;12977;18129;320404;19414;13433;14784;21849;27261;74754;84505
GO:0036230	granulocyte activation	BP	9	23	9.20315e-06	0.00535393	14127;20963;22177;69188;22318;378460;109934;110279;19204
GO:0042119	neutrophil activation	BP	8	19	1.54513e-05	0.00786321	14127;20963;22177;378460;109934;110279;19204;69188
GO:0043313	regulation of neutrophil degranulation	BP	5	5	1.33761e-06	0.00231808	109934;110279;19204;20963;378460
GO:0046578	regulation of Ras protein signal transduction	BP	31	190	3.90176e-06	0.00352165	215632;232227;99371;229541;19732;241308;12928;13430;102098;109934;110279;11857;16800;17207;17925;213522;219140;22324;223254;226970;30938;67425;12053;216805;53978;12977;18129;320404;107746;19414;23921
GO:0051056	regulation of small GTPase mediated signal transduction	BP	32	213	1.58807e-05	0.00786321	215632;232227;99371;229541;19732;241308;12928;13430;102098;109934;110279;11857;16800;17207;17925;213522;219140;22324;223254;226970;30938;67425;12053;216805;53978;23921;12977;18129;320404;107746;19414;380711
GO:1902563	regulation of neutrophil activation	BP	5	6	7.57842e-06	0.00525336	20963;378460;109934;110279;19204
